# Supplementary material for: Vasohibin-1 is identified as a master-regulator of endothelial cell apoptosis using gene network analysis
Source: BMC Genomics. 2013 Jan 16;14:23. doi: 10.1186/1471-2164-14-23 (PMC3570387; doi:10.1186/1471-2164-14-23)
Supplement: Additional file 1 — XML file describing the GRN. [file 1471-2164-14-23-S1.xml]

<?xml version="1.0" encoding="UTF-8"?>
<Document version="2.0">
    <Reference>
        <ComplexSet/>
        <GeneSet>
            <Gene id="0">
                <GeneName>007755CB1_PROBE1</GeneName>
                <AccessionNumber/>
                <Extension>CCNB2</Extension>
            </Gene>
            <Gene id="1">
                <GeneName>008076CB1_PROBE1</GeneName>
                <AccessionNumber/>
                <Extension>BST2</Extension>
            </Gene>
            <Gene id="2">
                <GeneName>101370CB1_PROBE1</GeneName>
                <AccessionNumber/>
                <Extension>TCEB1</Extension>
            </Gene>
            <Gene id="3">
                <GeneName>105449.1_PROBE1</GeneName>
                <AccessionNumber/>
                <Extension>APP</Extension>
            </Gene>
            <Gene id="4">
                <GeneName>1084493.11_PROBE1</GeneName>
                <AccessionNumber/>
                <Extension>FLT4</Extension>
            </Gene>
            <Gene id="5">
                <GeneName>1099570.5_PROBE1</GeneName>
                <AccessionNumber/>
                <Extension>SOX18</Extension>
            </Gene>
            <Gene id="6">
                <GeneName>116950.1_PROBE1</GeneName>
                <AccessionNumber/>
                <Extension>KIAA1211</Extension>
            </Gene>
            <Gene id="7">
                <GeneName>1184503.3_PROBE1</GeneName>
                <AccessionNumber/>
                <Extension>TRBV21-1</Extension>
            </Gene>
            <Gene id="8">
                <GeneName>1219744.11_PROBE1</GeneName>
                <AccessionNumber/>
                <Extension>CEBPB</Extension>
            </Gene>
            <Gene id="9">
                <GeneName>1226628CB1_PROBE1</GeneName>
                <AccessionNumber/>
                <Extension>HSPE1</Extension>
            </Gene>
            <Gene id="10">
                <GeneName>1234402CB1_PROBE1</GeneName>
                <AccessionNumber/>
                <Extension>PSMC3IP</Extension>
            </Gene>
            <Gene id="11">
                <GeneName>1239557CB1_PROBE1</GeneName>
                <AccessionNumber/>
                <Extension>MX1</Extension>
            </Gene>
            <Gene id="12">
                <GeneName>1253023CB1_PROBE1</GeneName>
                <AccessionNumber/>
                <Extension>CDK10</Extension>
            </Gene>
            <Gene id="13">
                <GeneName>1268885CB1_PROBE1</GeneName>
                <AccessionNumber/>
                <Extension>NR2F1</Extension>
            </Gene>
            <Gene id="14">
                <GeneName>1307718CB1_PROBE1</GeneName>
                <AccessionNumber/>
                <Extension>SKP1A</Extension>
            </Gene>
            <Gene id="15">
                <GeneName>131604.6_PROBE1</GeneName>
                <AccessionNumber/>
                <Extension>CEP78</Extension>
            </Gene>
            <Gene id="16">
                <GeneName>1320248.3_PROBE1</GeneName>
                <AccessionNumber/>
                <Extension>MT1E</Extension>
            </Gene>
            <Gene id="17">
                <GeneName>1322410CB1_PROBE1</GeneName>
                <AccessionNumber/>
                <Extension>SORD</Extension>
            </Gene>
            <Gene id="18">
                <GeneName>1328372.19_PROBE1</GeneName>
                <AccessionNumber/>
                <Extension>IFITM1</Extension>
            </Gene>
            <Gene id="19">
                <GeneName>1330593CB1_PROBE1</GeneName>
                <AccessionNumber/>
                <Extension>DEK</Extension>
            </Gene>
            <Gene id="20">
                <GeneName>1344875CB1_PROBE1</GeneName>
                <AccessionNumber/>
                <Extension>NKX3-1</Extension>
            </Gene>
            <Gene id="21">
                <GeneName>1345070.1_PROBE1</GeneName>
                <AccessionNumber/>
                <Extension>PIK3R1</Extension>
            </Gene>
            <Gene id="22">
                <GeneName>1375644CB1_PROBE1</GeneName>
                <AccessionNumber/>
                <Extension>YPEL3</Extension>
            </Gene>
            <Gene id="23">
                <GeneName>1381351.11_PROBE2</GeneName>
                <AccessionNumber/>
                <Extension>KLF4</Extension>
            </Gene>
            <Gene id="24">
                <GeneName>1382737.1_PROBE1</GeneName>
                <AccessionNumber/>
                <Extension>MAPK1</Extension>
            </Gene>
            <Gene id="25">
                <GeneName>1386170.1_PROBE1</GeneName>
                <AccessionNumber/>
                <Extension>1386170.1_PROBE1</Extension>
            </Gene>
            <Gene id="26">
                <GeneName>1392451CB1_PROBE1</GeneName>
                <AccessionNumber/>
                <Extension>POLR2C</Extension>
            </Gene>
            <Gene id="27">
                <GeneName>1394197.1_PROBE1</GeneName>
                <AccessionNumber/>
                <Extension>LSS</Extension>
            </Gene>
            <Gene id="28">
                <GeneName>141844.1_PROBE1</GeneName>
                <AccessionNumber/>
                <Extension>141844.1_PROBE1</Extension>
            </Gene>
            <Gene id="29">
                <GeneName>1446051.9_PROBE1</GeneName>
                <AccessionNumber/>
                <Extension>ESRRA</Extension>
            </Gene>
            <Gene id="30">
                <GeneName>1446591.2_PROBE1</GeneName>
                <AccessionNumber/>
                <Extension>PRKCA</Extension>
            </Gene>
            <Gene id="31">
                <GeneName>1447766.1_PROBE1</GeneName>
                <AccessionNumber/>
                <Extension>CKAP1</Extension>
            </Gene>
            <Gene id="32">
                <GeneName>1448277.1_PROBE1</GeneName>
                <AccessionNumber/>
                <Extension>PPP1R16B</Extension>
            </Gene>
            <Gene id="33">
                <GeneName>1449014CB1_PROBE1</GeneName>
                <AccessionNumber/>
                <Extension>RAC1</Extension>
            </Gene>
            <Gene id="34">
                <GeneName>1452421.2_PROBE1</GeneName>
                <AccessionNumber/>
                <Extension>PRPF40B</Extension>
            </Gene>
            <Gene id="35">
                <GeneName>1453085.8_PROBE1</GeneName>
                <AccessionNumber/>
                <Extension>LSS</Extension>
            </Gene>
            <Gene id="36">
                <GeneName>1453139.5_PROBE1</GeneName>
                <AccessionNumber/>
                <Extension>PPARBP</Extension>
            </Gene>
            <Gene id="37">
                <GeneName>1453539CB1_PROBE1</GeneName>
                <AccessionNumber/>
                <Extension>TAP1</Extension>
            </Gene>
            <Gene id="38">
                <GeneName>1454113.6_PROBE1</GeneName>
                <AccessionNumber/>
                <Extension>ATP13A3</Extension>
            </Gene>
            <Gene id="39">
                <GeneName>1454263.1_PROBE1</GeneName>
                <AccessionNumber/>
                <Extension>C21orf45</Extension>
            </Gene>
            <Gene id="40">
                <GeneName>1454319.2_PROBE1</GeneName>
                <AccessionNumber/>
                <Extension>FBXO32</Extension>
            </Gene>
            <Gene id="41">
                <GeneName>1454378.4_PROBE1</GeneName>
                <AccessionNumber/>
                <Extension>CD34</Extension>
            </Gene>
            <Gene id="42">
                <GeneName>146205.11_PROBE1</GeneName>
                <AccessionNumber/>
                <Extension>HOXA11</Extension>
            </Gene>
            <Gene id="43">
                <GeneName>1472972CB1_PROBE1</GeneName>
                <AccessionNumber/>
                <Extension>YPEL1</Extension>
            </Gene>
            <Gene id="44">
                <GeneName>1496753CB1_PROBE1</GeneName>
                <AccessionNumber/>
                <Extension>STEAP1</Extension>
            </Gene>
            <Gene id="45">
                <GeneName>1501987.1_PROBE1</GeneName>
                <AccessionNumber/>
                <Extension>CKS1B</Extension>
            </Gene>
            <Gene id="46">
                <GeneName>1503051.16_PROBE1</GeneName>
                <AccessionNumber/>
                <Extension>WARS</Extension>
            </Gene>
            <Gene id="47">
                <GeneName>1503691.2_PROBE1</GeneName>
                <AccessionNumber/>
                <Extension>IL2RG</Extension>
            </Gene>
            <Gene id="48">
                <GeneName>1507661.1_PROBE1</GeneName>
                <AccessionNumber/>
                <Extension>NDUFV2</Extension>
            </Gene>
            <Gene id="49">
                <GeneName>1521503CB1_PROBE1</GeneName>
                <AccessionNumber/>
                <Extension>CDK7</Extension>
            </Gene>
            <Gene id="50">
                <GeneName>1538716CB1_PROBE1</GeneName>
                <AccessionNumber/>
                <Extension>FABP4</Extension>
            </Gene>
            <Gene id="51">
                <GeneName>1556294CB1_PROBE1</GeneName>
                <AccessionNumber/>
                <Extension>STAT6</Extension>
            </Gene>
            <Gene id="52">
                <GeneName>1571349CB1_PROBE1</GeneName>
                <AccessionNumber/>
                <Extension>EDF1</Extension>
            </Gene>
            <Gene id="53">
                <GeneName>1649584CB1_PROBE1</GeneName>
                <AccessionNumber/>
                <Extension>LXN</Extension>
            </Gene>
            <Gene id="54">
                <GeneName>1676240CB1_PROBE1</GeneName>
                <AccessionNumber/>
                <Extension>RAD9A</Extension>
            </Gene>
            <Gene id="55">
                <GeneName>1681813CB1_PROBE1</GeneName>
                <AccessionNumber/>
                <Extension>MDK</Extension>
            </Gene>
            <Gene id="56">
                <GeneName>1692816CB1_PROBE1</GeneName>
                <AccessionNumber/>
                <Extension>GMNN</Extension>
            </Gene>
            <Gene id="57">
                <GeneName>1705586CB1_PROBE1</GeneName>
                <AccessionNumber/>
                <Extension>TAF12</Extension>
            </Gene>
            <Gene id="58">
                <GeneName>1729693CB1_PROBE1</GeneName>
                <AccessionNumber/>
                <Extension>RFC4</Extension>
            </Gene>
            <Gene id="59">
                <GeneName>1748428CB1_PROBE1</GeneName>
                <AccessionNumber/>
                <Extension>LMO2</Extension>
            </Gene>
            <Gene id="60">
                <GeneName>1966280CB1_PROBE1</GeneName>
                <AccessionNumber/>
                <Extension>PTX3</Extension>
            </Gene>
            <Gene id="61">
                <GeneName>197097.5_PROBE1</GeneName>
                <AccessionNumber/>
                <Extension>KLHL24</Extension>
            </Gene>
            <Gene id="62">
                <GeneName>1980191CB1_PROBE1</GeneName>
                <AccessionNumber/>
                <Extension>TNFAIP1</Extension>
            </Gene>
            <Gene id="63">
                <GeneName>198296.1_PROBE1</GeneName>
                <AccessionNumber/>
                <Extension>KLHL24</Extension>
            </Gene>
            <Gene id="64">
                <GeneName>199593.1_PROBE1</GeneName>
                <AccessionNumber/>
                <Extension>SLC12A2</Extension>
            </Gene>
            <Gene id="65">
                <GeneName>1998155CB1_PROBE1</GeneName>
                <AccessionNumber/>
                <Extension>ETS2</Extension>
            </Gene>
            <Gene id="66">
                <GeneName>200109.4_PROBE1</GeneName>
                <AccessionNumber/>
                <Extension>C8orf4</Extension>
            </Gene>
            <Gene id="67">
                <GeneName>2027431CB1_PROBE1</GeneName>
                <AccessionNumber/>
                <Extension>CDK9</Extension>
            </Gene>
            <Gene id="68">
                <GeneName>203528.1_PROBE1</GeneName>
                <AccessionNumber/>
                <Extension>PPARA</Extension>
            </Gene>
            <Gene id="69">
                <GeneName>203678.1_PROBE1</GeneName>
                <AccessionNumber/>
                <Extension>C15orf20</Extension>
            </Gene>
            <Gene id="70">
                <GeneName>2059823CB1_PROBE1</GeneName>
                <AccessionNumber/>
                <Extension>MAP1LC3B</Extension>
            </Gene>
            <Gene id="71">
                <GeneName>2174441CB1_PROBE1</GeneName>
                <AccessionNumber/>
                <Extension>ANGPT2</Extension>
            </Gene>
            <Gene id="72">
                <GeneName>2193094CB1_PROBE1</GeneName>
                <AccessionNumber/>
                <Extension>CREM</Extension>
            </Gene>
            <Gene id="73">
                <GeneName>222732.2_PROBE1</GeneName>
                <AccessionNumber/>
                <Extension>C3orf54</Extension>
            </Gene>
            <Gene id="74">
                <GeneName>232915.1_PROBE1</GeneName>
                <AccessionNumber/>
                <Extension>RGS4</Extension>
            </Gene>
            <Gene id="75">
                <GeneName>234386.2_PROBE1</GeneName>
                <AccessionNumber/>
                <Extension>SGOL2</Extension>
            </Gene>
            <Gene id="76">
                <GeneName>234683.1_PROBE1</GeneName>
                <AccessionNumber/>
                <Extension>APLN</Extension>
            </Gene>
            <Gene id="77">
                <GeneName>236196.3_PROBE1</GeneName>
                <AccessionNumber/>
                <Extension>SLC7A2</Extension>
            </Gene>
            <Gene id="78">
                <GeneName>237404.1_PROBE1</GeneName>
                <AccessionNumber/>
                <Extension>MARS2</Extension>
            </Gene>
            <Gene id="79">
                <GeneName>239918.8_PROBE1</GeneName>
                <AccessionNumber/>
                <Extension>TRAPPC6A</Extension>
            </Gene>
            <Gene id="80">
                <GeneName>242157.7_PROBE1</GeneName>
                <AccessionNumber/>
                <Extension>JDP2</Extension>
            </Gene>
            <Gene id="81">
                <GeneName>244145.13_PROBE1</GeneName>
                <AccessionNumber/>
                <Extension>RP3-366L4.2</Extension>
            </Gene>
            <Gene id="82">
                <GeneName>246799.1_PROBE1</GeneName>
                <AccessionNumber/>
                <Extension>246799.1_PROBE1</Extension>
            </Gene>
            <Gene id="83">
                <GeneName>2469073CB1_PROBE1</GeneName>
                <AccessionNumber/>
                <Extension>IL15</Extension>
            </Gene>
            <Gene id="84">
                <GeneName>2487694CB1_PROBE1</GeneName>
                <AccessionNumber/>
                <Extension>DAAM1</Extension>
            </Gene>
            <Gene id="85">
                <GeneName>249518.17_PROBE1</GeneName>
                <AccessionNumber/>
                <Extension>C1orf33</Extension>
            </Gene>
            <Gene id="86">
                <GeneName>2504257CB1_PROBE1</GeneName>
                <AccessionNumber/>
                <Extension>GLOXD1</Extension>
            </Gene>
            <Gene id="87">
                <GeneName>2507510CB1_PROBE1</GeneName>
                <AccessionNumber/>
                <Extension>SP100</Extension>
            </Gene>
            <Gene id="88">
                <GeneName>253273.12_PROBE1</GeneName>
                <AccessionNumber/>
                <Extension>LOC440896</Extension>
            </Gene>
            <Gene id="89">
                <GeneName>255555.2_PROBE1</GeneName>
                <AccessionNumber/>
                <Extension>255555.2_PROBE1</Extension>
            </Gene>
            <Gene id="90">
                <GeneName>2634120CB1_PROBE1</GeneName>
                <AccessionNumber/>
                <Extension>TMEM142C</Extension>
            </Gene>
            <Gene id="91">
                <GeneName>2678724CB1_PROBE1</GeneName>
                <AccessionNumber/>
                <Extension>SQSTM1</Extension>
            </Gene>
            <Gene id="92">
                <GeneName>2723755CB1_PROBE1</GeneName>
                <AccessionNumber/>
                <Extension>ETV6</Extension>
            </Gene>
            <Gene id="93">
                <GeneName>2727048CB1_PROBE1</GeneName>
                <AccessionNumber/>
                <Extension>TMED2</Extension>
            </Gene>
            <Gene id="94">
                <GeneName>2727192CB1_PROBE1</GeneName>
                <AccessionNumber/>
                <Extension>BTG2</Extension>
            </Gene>
            <Gene id="95">
                <GeneName>2768553CB1_PROBE1</GeneName>
                <AccessionNumber/>
                <Extension>CXCL11</Extension>
            </Gene>
            <Gene id="96">
                <GeneName>2879780CB1_PROBE1</GeneName>
                <AccessionNumber/>
                <Extension>SMAD7</Extension>
            </Gene>
            <Gene id="97">
                <GeneName>2881891CB1_PROBE1</GeneName>
                <AccessionNumber/>
                <Extension>RKHD3</Extension>
            </Gene>
            <Gene id="98">
                <GeneName>2886757CB1_PROBE1</GeneName>
                <AccessionNumber/>
                <Extension>CRSP9</Extension>
            </Gene>
            <Gene id="99">
                <GeneName>2899129CB1_PROBE1</GeneName>
                <AccessionNumber/>
                <Extension>LYPLA3</Extension>
            </Gene>
            <Gene id="100">
                <GeneName>3267330CB1_PROBE1</GeneName>
                <AccessionNumber/>
                <Extension>YWHAZ</Extension>
            </Gene>
            <Gene id="101">
                <GeneName>330879.1_PROBE1</GeneName>
                <AccessionNumber/>
                <Extension>SAMD9L</Extension>
            </Gene>
            <Gene id="102">
                <GeneName>331684.1_PROBE1</GeneName>
                <AccessionNumber/>
                <Extension>PIK3CB</Extension>
            </Gene>
            <Gene id="103">
                <GeneName>331818.1_PROBE1</GeneName>
                <AccessionNumber/>
                <Extension>CASC5</Extension>
            </Gene>
            <Gene id="104">
                <GeneName>332177.1_PROBE1</GeneName>
                <AccessionNumber/>
                <Extension>CXCR3</Extension>
            </Gene>
            <Gene id="105">
                <GeneName>332503.2_PROBE1</GeneName>
                <AccessionNumber/>
                <Extension>FAM78A</Extension>
            </Gene>
            <Gene id="106">
                <GeneName>333212.1_PROBE1</GeneName>
                <AccessionNumber/>
                <Extension>FAM20C</Extension>
            </Gene>
            <Gene id="107">
                <GeneName>3346307CB1_PROBE1</GeneName>
                <AccessionNumber/>
                <Extension>DDIT4</Extension>
            </Gene>
            <Gene id="108">
                <GeneName>335207CB1_PROBE1</GeneName>
                <AccessionNumber/>
                <Extension>CCNI</Extension>
            </Gene>
            <Gene id="109">
                <GeneName>337677.1_PROBE1</GeneName>
                <AccessionNumber/>
                <Extension>CHAC1</Extension>
            </Gene>
            <Gene id="110">
                <GeneName>342012CB1_PROBE1</GeneName>
                <AccessionNumber/>
                <Extension>BTG1</Extension>
            </Gene>
            <Gene id="111">
                <GeneName>344297.3_PROBE1</GeneName>
                <AccessionNumber/>
                <Extension>CCNE1</Extension>
            </Gene>
            <Gene id="112">
                <GeneName>3475054CB1_PROBE1</GeneName>
                <AccessionNumber/>
                <Extension>CCNA1</Extension>
            </Gene>
            <Gene id="113">
                <GeneName>350231.3_PROBE1</GeneName>
                <AccessionNumber/>
                <Extension>EPHB1</Extension>
            </Gene>
            <Gene id="114">
                <GeneName>351169.4_PROBE1</GeneName>
                <AccessionNumber/>
                <Extension>FAM46A</Extension>
            </Gene>
            <Gene id="115">
                <GeneName>3591349CB1_PROBE1</GeneName>
                <AccessionNumber/>
                <Extension>TCERG1</Extension>
            </Gene>
            <Gene id="116">
                <GeneName>364814.15_PROBE1</GeneName>
                <AccessionNumber/>
                <Extension>364814.15_PROBE1</Extension>
            </Gene>
            <Gene id="117">
                <GeneName>399618.1_PROBE1</GeneName>
                <AccessionNumber/>
                <Extension>399618.1_PROBE1</Extension>
            </Gene>
            <Gene id="118">
                <GeneName>404400.3_PROBE1</GeneName>
                <AccessionNumber/>
                <Extension>IL4I1</Extension>
            </Gene>
            <Gene id="119">
                <GeneName>404861.1_PROBE1</GeneName>
                <AccessionNumber/>
                <Extension>IFITM5</Extension>
            </Gene>
            <Gene id="120">
                <GeneName>405457.26_PROBE1</GeneName>
                <AccessionNumber/>
                <Extension>ETS2</Extension>
            </Gene>
            <Gene id="121">
                <GeneName>405475.1_PROBE1</GeneName>
                <AccessionNumber/>
                <Extension>GPR137C</Extension>
            </Gene>
            <Gene id="122">
                <GeneName>405942.18_PROBE1</GeneName>
                <AccessionNumber/>
                <Extension>COL13A1</Extension>
            </Gene>
            <Gene id="123">
                <GeneName>407567.1_PROBE1</GeneName>
                <AccessionNumber/>
                <Extension>GSN</Extension>
            </Gene>
            <Gene id="124">
                <GeneName>4080791CB1_PROBE1</GeneName>
                <AccessionNumber/>
                <Extension>BCAP31</Extension>
            </Gene>
            <Gene id="125">
                <GeneName>411124.1_PROBE1</GeneName>
                <AccessionNumber/>
                <Extension>411124.1_PROBE1</Extension>
            </Gene>
            <Gene id="126">
                <GeneName>4227939CB1_PROBE1</GeneName>
                <AccessionNumber/>
                <Extension>TGFBR1</Extension>
            </Gene>
            <Gene id="127">
                <GeneName>427964.2_PROBE1</GeneName>
                <AccessionNumber/>
                <Extension>FOSL1</Extension>
            </Gene>
            <Gene id="128">
                <GeneName>441855.8_PROBE1</GeneName>
                <AccessionNumber/>
                <Extension>SLC38A5</Extension>
            </Gene>
            <Gene id="129">
                <GeneName>474108.2_PROBE1</GeneName>
                <AccessionNumber/>
                <Extension>NEGR1</Extension>
            </Gene>
            <Gene id="130">
                <GeneName>474457.62_PROBE1</GeneName>
                <AccessionNumber/>
                <Extension>IFI27</Extension>
            </Gene>
            <Gene id="131">
                <GeneName>480951.23_PROBE1</GeneName>
                <AccessionNumber/>
                <Extension>YPEL5</Extension>
            </Gene>
            <Gene id="132">
                <GeneName>481527.4_PROBE1</GeneName>
                <AccessionNumber/>
                <Extension>C9orf58</Extension>
            </Gene>
            <Gene id="133">
                <GeneName>486717CB1_PROBE1</GeneName>
                <AccessionNumber/>
                <Extension>PTMA</Extension>
            </Gene>
            <Gene id="134">
                <GeneName>4969314CB1_PROBE1</GeneName>
                <AccessionNumber/>
                <Extension>TAF1B</Extension>
            </Gene>
            <Gene id="135">
                <GeneName>512261CB1_PROBE1</GeneName>
                <AccessionNumber/>
                <Extension>ADRB2</Extension>
            </Gene>
            <Gene id="136">
                <GeneName>5311677CB1_PROBE1</GeneName>
                <AccessionNumber/>
                <Extension>FOXD2</Extension>
            </Gene>
            <Gene id="137">
                <GeneName>5402418CB1_PROBE1</GeneName>
                <AccessionNumber/>
                <Extension>GABARAPL1</Extension>
            </Gene>
            <Gene id="138">
                <GeneName>5656458CB1_PROBE1</GeneName>
                <AccessionNumber/>
                <Extension>FAM107A</Extension>
            </Gene>
            <Gene id="139">
                <GeneName>613725CB1_PROBE1</GeneName>
                <AccessionNumber/>
                <Extension>CDC37</Extension>
            </Gene>
            <Gene id="140">
                <GeneName>617517CB1_PROBE1</GeneName>
                <AccessionNumber/>
                <Extension>RGS4</Extension>
            </Gene>
            <Gene id="141">
                <GeneName>628613CB1_PROBE1</GeneName>
                <AccessionNumber/>
                <Extension>FAM54A</Extension>
            </Gene>
            <Gene id="142">
                <GeneName>6306834CB1_PROBE1</GeneName>
                <AccessionNumber/>
                <Extension>FOXC1</Extension>
            </Gene>
            <Gene id="143">
                <GeneName>6328144CB1_PROBE1</GeneName>
                <AccessionNumber/>
                <Extension>CRX</Extension>
            </Gene>
            <Gene id="144">
                <GeneName>637182CB1_PROBE1</GeneName>
                <AccessionNumber/>
                <Extension>LMNB1</Extension>
            </Gene>
            <Gene id="145">
                <GeneName>705067CB1_PROBE1</GeneName>
                <AccessionNumber/>
                <Extension>TFEC</Extension>
            </Gene>
            <Gene id="146">
                <GeneName>71140421CB1_PROBE1</GeneName>
                <AccessionNumber/>
                <Extension>TFPT</Extension>
            </Gene>
            <Gene id="147">
                <GeneName>71846317CB1_PROBE1</GeneName>
                <AccessionNumber/>
                <Extension>GYPC</Extension>
            </Gene>
            <Gene id="148">
                <GeneName>7502394CB1_PROBE1</GeneName>
                <AccessionNumber/>
                <Extension>NFKBIL2</Extension>
            </Gene>
            <Gene id="149">
                <GeneName>779175CB1_PROBE1</GeneName>
                <AccessionNumber/>
                <Extension>FOSL2</Extension>
            </Gene>
            <Gene id="150">
                <GeneName>7967347CB1_PROBE1</GeneName>
                <AccessionNumber/>
                <Extension>C1QTNF5</Extension>
            </Gene>
            <Gene id="151">
                <GeneName>8048114CB1_PROBE1</GeneName>
                <AccessionNumber/>
                <Extension>FST</Extension>
            </Gene>
            <Gene id="152">
                <GeneName>8140571CB1_PROBE1</GeneName>
                <AccessionNumber/>
                <Extension>SLC15A3</Extension>
            </Gene>
            <Gene id="153">
                <GeneName>8213113CB1_PROBE1</GeneName>
                <AccessionNumber/>
                <Extension>LAYN</Extension>
            </Gene>
            <Gene id="154">
                <GeneName>947439CB1_PROBE1</GeneName>
                <AccessionNumber/>
                <Extension>FABP3</Extension>
            </Gene>
            <Gene id="155">
                <GeneName>952979CB1_PROBE1</GeneName>
                <AccessionNumber/>
                <Extension>ARHGAP11A</Extension>
            </Gene>
            <Gene id="156">
                <GeneName>977035.36_PROBE1</GeneName>
                <AccessionNumber/>
                <Extension>TTC19</Extension>
            </Gene>
            <Gene id="157">
                <GeneName>978561.4_PROBE1</GeneName>
                <AccessionNumber/>
                <Extension>SHCBP1</Extension>
            </Gene>
            <Gene id="158">
                <GeneName>979392.2_PROBE1</GeneName>
                <AccessionNumber/>
                <Extension>CENPH</Extension>
            </Gene>
            <Gene id="159">
                <GeneName>980742CB1_PROBE1</GeneName>
                <AccessionNumber/>
                <Extension>POLR3G</Extension>
            </Gene>
            <Gene id="160">
                <GeneName>982901.6_PROBE1</GeneName>
                <AccessionNumber/>
                <Extension>GPR146</Extension>
            </Gene>
            <Gene id="161">
                <GeneName>989010.5_PROBE1</GeneName>
                <AccessionNumber/>
                <Extension>CCL2</Extension>
            </Gene>
            <Gene id="162">
                <GeneName>AA149648_PROBE1</GeneName>
                <AccessionNumber/>
                <Extension>FLT1</Extension>
            </Gene>
            <Gene id="163">
                <GeneName>AA282207_PROBE1</GeneName>
                <AccessionNumber/>
                <Extension>E2F4</Extension>
            </Gene>
            <Gene id="164">
                <GeneName>AA442160_PROBE1</GeneName>
                <AccessionNumber/>
                <Extension>AA442160_PROBE1</Extension>
            </Gene>
            <Gene id="165">
                <GeneName>AB007899_PROBE1</GeneName>
                <AccessionNumber/>
                <Extension>NEDD4L</Extension>
            </Gene>
            <Gene id="166">
                <GeneName>AB018301_PROBE1</GeneName>
                <AccessionNumber/>
                <Extension>GPR116</Extension>
            </Gene>
            <Gene id="167">
                <GeneName>AB023420_PROBE1</GeneName>
                <AccessionNumber/>
                <Extension>HSPA4</Extension>
            </Gene>
            <Gene id="168">
                <GeneName>AB033035_PROBE1</GeneName>
                <AccessionNumber/>
                <Extension>PLEKHG1</Extension>
            </Gene>
            <Gene id="169">
                <GeneName>AB036931_PROBE1</GeneName>
                <AccessionNumber/>
                <Extension>DLL4</Extension>
            </Gene>
            <Gene id="170">
                <GeneName>AB046819_PROBE1</GeneName>
                <AccessionNumber/>
                <Extension>CPNE5</Extension>
            </Gene>
            <Gene id="171">
                <GeneName>AF016050_PROBE1</GeneName>
                <AccessionNumber/>
                <Extension>NRP1</Extension>
            </Gene>
            <Gene id="172">
                <GeneName>AF055376_PROBE1</GeneName>
                <AccessionNumber/>
                <Extension>MAF</Extension>
            </Gene>
            <Gene id="173">
                <GeneName>AF056085_PROBE1</GeneName>
                <AccessionNumber/>
                <Extension>GABBR2</Extension>
            </Gene>
            <Gene id="174">
                <GeneName>AF080157_PROBE1</GeneName>
                <AccessionNumber/>
                <Extension>CHUK</Extension>
            </Gene>
            <Gene id="175">
                <GeneName>AF080158_PROBE1</GeneName>
                <AccessionNumber/>
                <Extension>IKBKB</Extension>
            </Gene>
            <Gene id="176">
                <GeneName>AF081567_PROBE1</GeneName>
                <AccessionNumber/>
                <Extension>PRKRIR</Extension>
            </Gene>
            <Gene id="177">
                <GeneName>AF151835_PROBE1</GeneName>
                <AccessionNumber/>
                <Extension>C1orf54</Extension>
            </Gene>
            <Gene id="178">
                <GeneName>AF252284_PROBE1</GeneName>
                <AccessionNumber/>
                <Extension>SP1</Extension>
            </Gene>
            <Gene id="179">
                <GeneName>AF288391_PROBE1</GeneName>
                <AccessionNumber/>
                <Extension>C1orf24</Extension>
            </Gene>
            <Gene id="180">
                <GeneName>AK000162_PROBE1</GeneName>
                <AccessionNumber/>
                <Extension>ACSS2</Extension>
            </Gene>
            <Gene id="181">
                <GeneName>AK001379_PROBE1</GeneName>
                <AccessionNumber/>
                <Extension>ASPM</Extension>
            </Gene>
            <Gene id="182">
                <GeneName>AK023814_PROBE1</GeneName>
                <AccessionNumber/>
                <Extension>FLJ41603</Extension>
            </Gene>
            <Gene id="183">
                <GeneName>AK024535_PROBE1</GeneName>
                <AccessionNumber/>
                <Extension>STAT3</Extension>
            </Gene>
            <Gene id="184">
                <GeneName>AK024695_PROBE1</GeneName>
                <AccessionNumber/>
                <Extension>BCL6B</Extension>
            </Gene>
            <Gene id="185">
                <GeneName>AK026920_PROBE1</GeneName>
                <AccessionNumber/>
                <Extension>MYO1D</Extension>
            </Gene>
            <Gene id="186">
                <GeneName>AL122055_PROBE1</GeneName>
                <AccessionNumber/>
                <Extension>CDC2L6</Extension>
            </Gene>
            <Gene id="187">
                <GeneName>AL133084_PROBE1</GeneName>
                <AccessionNumber/>
                <Extension>PGBD3</Extension>
            </Gene>
            <Gene id="188">
                <GeneName>AL133108_PROBE1</GeneName>
                <AccessionNumber/>
                <Extension>AL133108_PROBE1</Extension>
            </Gene>
            <Gene id="189">
                <GeneName>AL133118_PROBE1</GeneName>
                <AccessionNumber/>
                <Extension>AL133118_PROBE1</Extension>
            </Gene>
            <Gene id="190">
                <GeneName>AL136924_PROBE1</GeneName>
                <AccessionNumber/>
                <Extension>RIN2</Extension>
            </Gene>
            <Gene id="191">
                <GeneName>AL162074_PROBE1</GeneName>
                <AccessionNumber/>
                <Extension>CDC42EP4</Extension>
            </Gene>
            <Gene id="192">
                <GeneName>AL354613_PROBE1</GeneName>
                <AccessionNumber/>
                <Extension>TMEM48</Extension>
            </Gene>
            <Gene id="193">
                <GeneName>BC000712_PROBE1</GeneName>
                <AccessionNumber/>
                <Extension>KIFC1</Extension>
            </Gene>
            <Gene id="194">
                <GeneName>BC001356_PROBE1</GeneName>
                <AccessionNumber/>
                <Extension>IFI35</Extension>
            </Gene>
            <Gene id="195">
                <GeneName>BC010904_PROBE1</GeneName>
                <AccessionNumber/>
                <Extension>DEPDC1B</Extension>
            </Gene>
            <Gene id="196">
                <GeneName>BC012328_PROBE1</GeneName>
                <AccessionNumber/>
                <Extension>RPL39L</Extension>
            </Gene>
            <Gene id="197">
                <GeneName>BC014486_PROBE1</GeneName>
                <AccessionNumber/>
                <Extension>CLIPR-59</Extension>
            </Gene>
            <Gene id="198">
                <GeneName>BC015050_PROBE1</GeneName>
                <AccessionNumber/>
                <Extension>OIP5</Extension>
            </Gene>
            <Gene id="199">
                <GeneName>BE540391_PROBE1</GeneName>
                <AccessionNumber/>
                <Extension>FAM119A</Extension>
            </Gene>
            <Gene id="200">
                <GeneName>BG166310_PROBE1</GeneName>
                <AccessionNumber/>
                <Extension>HIPK2</Extension>
            </Gene>
            <Gene id="201">
                <GeneName>BM013759_PROBE1</GeneName>
                <AccessionNumber/>
                <Extension>BM013759_PROBE1</Extension>
            </Gene>
            <Gene id="202">
                <GeneName>D14664_PROBE1</GeneName>
                <AccessionNumber/>
                <Extension>MARCH7</Extension>
            </Gene>
            <Gene id="203">
                <GeneName>D28588_PROBE1</GeneName>
                <AccessionNumber/>
                <Extension>SP2</Extension>
            </Gene>
            <Gene id="204">
                <GeneName>D38553_PROBE1</GeneName>
                <AccessionNumber/>
                <Extension>BRRN1</Extension>
            </Gene>
            <Gene id="205">
                <GeneName>D43968_PROBE1</GeneName>
                <AccessionNumber/>
                <Extension>RUNX1</Extension>
            </Gene>
            <Gene id="206">
                <GeneName>D79646_PROBE1</GeneName>
                <AccessionNumber/>
                <Extension>NRXN3</Extension>
            </Gene>
            <Gene id="207">
                <GeneName>D85131_PROBE1</GeneName>
                <AccessionNumber/>
                <Extension>MAZ</Extension>
            </Gene>
            <Gene id="208">
                <GeneName>D88532_PROBE1</GeneName>
                <AccessionNumber/>
                <Extension>PIK3R3</Extension>
            </Gene>
            <Gene id="209">
                <GeneName>H57815_PROBE1</GeneName>
                <AccessionNumber/>
                <Extension>TMPO</Extension>
            </Gene>
            <Gene id="210">
                <GeneName>L05092_PROBE1</GeneName>
                <AccessionNumber/>
                <Extension>RPL11</Extension>
            </Gene>
            <Gene id="211">
                <GeneName>L27479_PROBE1</GeneName>
                <AccessionNumber/>
                <Extension>C9orf61</Extension>
            </Gene>
            <Gene id="212">
                <GeneName>L39833_PROBE1</GeneName>
                <AccessionNumber/>
                <Extension>KCNAB1</Extension>
            </Gene>
            <Gene id="213">
                <GeneName>M60721_PROBE1</GeneName>
                <AccessionNumber/>
                <Extension>HLX1</Extension>
            </Gene>
            <Gene id="214">
                <GeneName>M77140_PROBE1</GeneName>
                <AccessionNumber/>
                <Extension>GAL</Extension>
            </Gene>
            <Gene id="215">
                <GeneName>NM_000057.1_PROBE1</GeneName>
                <AccessionNumber/>
                <Extension>BLM</Extension>
            </Gene>
            <Gene id="216">
                <GeneName>NM_000076.1_PROBE1</GeneName>
                <AccessionNumber/>
                <Extension>CDKN1C</Extension>
            </Gene>
            <Gene id="217">
                <GeneName>NM_000110.2_PROBE1</GeneName>
                <AccessionNumber/>
                <Extension>DPYD</Extension>
            </Gene>
            <Gene id="218">
                <GeneName>NM_000118.1_PROBE1</GeneName>
                <AccessionNumber/>
                <Extension>ENG</Extension>
            </Gene>
            <Gene id="219">
                <GeneName>NM_000177.1_PROBE1</GeneName>
                <AccessionNumber/>
                <Extension>GSN</Extension>
            </Gene>
            <Gene id="220">
                <GeneName>NM_000321.1_PROBE1</GeneName>
                <AccessionNumber/>
                <Extension>RB1</Extension>
            </Gene>
            <Gene id="221">
                <GeneName>NM_000356.1_PROBE1</GeneName>
                <AccessionNumber/>
                <Extension>TCOF1</Extension>
            </Gene>
            <Gene id="222">
                <GeneName>NM_000459.1_PROBE1</GeneName>
                <AccessionNumber/>
                <Extension>TEK</Extension>
            </Gene>
            <Gene id="223">
                <GeneName>NM_000546.2_PROBE1</GeneName>
                <AccessionNumber/>
                <Extension>TP53</Extension>
            </Gene>
            <Gene id="224">
                <GeneName>NM_000574.1_PROBE1</GeneName>
                <AccessionNumber/>
                <Extension>CD55</Extension>
            </Gene>
            <Gene id="225">
                <GeneName>NM_000575.1_PROBE1</GeneName>
                <AccessionNumber/>
                <Extension>IL1A</Extension>
            </Gene>
            <Gene id="226">
                <GeneName>NM_000584.1_PROBE1</GeneName>
                <AccessionNumber/>
                <Extension>IL8</Extension>
            </Gene>
            <Gene id="227">
                <GeneName>NM_000600.1_PROBE1</GeneName>
                <AccessionNumber/>
                <Extension>IL6</Extension>
            </Gene>
            <Gene id="228">
                <GeneName>NM_000660.1_PROBE1</GeneName>
                <AccessionNumber/>
                <Extension>TGFB1</Extension>
            </Gene>
            <Gene id="229">
                <GeneName>NM_000676.1_PROBE1</GeneName>
                <AccessionNumber/>
                <Extension>ADORA2B</Extension>
            </Gene>
            <Gene id="230">
                <GeneName>NM_000784.2_PROBE1</GeneName>
                <AccessionNumber/>
                <Extension>CYP27A1</Extension>
            </Gene>
            <Gene id="231">
                <GeneName>NM_000867.1_PROBE1</GeneName>
                <AccessionNumber/>
                <Extension>HTR2B</Extension>
            </Gene>
            <Gene id="232">
                <GeneName>NM_000877.1_PROBE1</GeneName>
                <AccessionNumber/>
                <Extension>IL1R1</Extension>
            </Gene>
            <Gene id="233">
                <GeneName>NM_000895.1_PROBE1</GeneName>
                <AccessionNumber/>
                <Extension>LTA4H</Extension>
            </Gene>
            <Gene id="234">
                <GeneName>NM_000930.2_PROBE1</GeneName>
                <AccessionNumber/>
                <Extension>PLAT</Extension>
            </Gene>
            <Gene id="235">
                <GeneName>NM_000935.1_PROBE1</GeneName>
                <AccessionNumber/>
                <Extension>PLOD2</Extension>
            </Gene>
            <Gene id="236">
                <GeneName>NM_000937.2_PROBE1</GeneName>
                <AccessionNumber/>
                <Extension>POLR2A</Extension>
            </Gene>
            <Gene id="237">
                <GeneName>NM_000946.1_PROBE1</GeneName>
                <AccessionNumber/>
                <Extension>PRIM1</Extension>
            </Gene>
            <Gene id="238">
                <GeneName>NM_000961.1_PROBE1</GeneName>
                <AccessionNumber/>
                <Extension>PTGIS</Extension>
            </Gene>
            <Gene id="239">
                <GeneName>NM_000963.1_PROBE1</GeneName>
                <AccessionNumber/>
                <Extension>PTGS2</Extension>
            </Gene>
            <Gene id="240">
                <GeneName>NM_000966.1_PROBE1</GeneName>
                <AccessionNumber/>
                <Extension>RARG</Extension>
            </Gene>
            <Gene id="241">
                <GeneName>NM_001033.1_PROBE1</GeneName>
                <AccessionNumber/>
                <Extension>RRM1</Extension>
            </Gene>
            <Gene id="242">
                <GeneName>NM_001034.1_PROBE1</GeneName>
                <AccessionNumber/>
                <Extension>RRM2</Extension>
            </Gene>
            <Gene id="243">
                <GeneName>NM_001046.1_PROBE1</GeneName>
                <AccessionNumber/>
                <Extension>SLC12A2</Extension>
            </Gene>
            <Gene id="244">
                <GeneName>NM_001065.1_PROBE1</GeneName>
                <AccessionNumber/>
                <Extension>TNFRSF1A</Extension>
            </Gene>
            <Gene id="245">
                <GeneName>NM_001067.1_PROBE1</GeneName>
                <AccessionNumber/>
                <Extension>TOP2A</Extension>
            </Gene>
            <Gene id="246">
                <GeneName>NM_001068.1_PROBE1</GeneName>
                <AccessionNumber/>
                <Extension>TOP2B</Extension>
            </Gene>
            <Gene id="247">
                <GeneName>NM_001070.1_PROBE1</GeneName>
                <AccessionNumber/>
                <Extension>TUBG2</Extension>
            </Gene>
            <Gene id="248">
                <GeneName>NM_001184.1_PROBE1</GeneName>
                <AccessionNumber/>
                <Extension>ATR</Extension>
            </Gene>
            <Gene id="249">
                <GeneName>NM_001211.2_PROBE1</GeneName>
                <AccessionNumber/>
                <Extension>BUB1B</Extension>
            </Gene>
            <Gene id="250">
                <GeneName>NM_001237.1_PROBE1</GeneName>
                <AccessionNumber/>
                <Extension>CCNA2</Extension>
            </Gene>
            <Gene id="251">
                <GeneName>NM_001239.1_PROBE1</GeneName>
                <AccessionNumber/>
                <Extension>CCNH</Extension>
            </Gene>
            <Gene id="252">
                <GeneName>NM_001241.1_PROBE1</GeneName>
                <AccessionNumber/>
                <Extension>CCNT2</Extension>
            </Gene>
            <Gene id="253">
                <GeneName>NM_001250.1_PROBE1</GeneName>
                <AccessionNumber/>
                <Extension>CD40</Extension>
            </Gene>
            <Gene id="254">
                <GeneName>NM_001254.1_PROBE1</GeneName>
                <AccessionNumber/>
                <Extension>CDC6</Extension>
            </Gene>
            <Gene id="255">
                <GeneName>NM_001255.1_PROBE1</GeneName>
                <AccessionNumber/>
                <Extension>CDC20</Extension>
            </Gene>
            <Gene id="256">
                <GeneName>NM_001258.1_PROBE1</GeneName>
                <AccessionNumber/>
                <Extension>CDK3</Extension>
            </Gene>
            <Gene id="257">
                <GeneName>NM_001260.1_PROBE1</GeneName>
                <AccessionNumber/>
                <Extension>CDK8</Extension>
            </Gene>
            <Gene id="258">
                <GeneName>NM_001274.1_PROBE1</GeneName>
                <AccessionNumber/>
                <Extension>CHEK1</Extension>
            </Gene>
            <Gene id="259">
                <GeneName>NM_001289.2_PROBE1</GeneName>
                <AccessionNumber/>
                <Extension>CLIC2</Extension>
            </Gene>
            <Gene id="260">
                <GeneName>NM_001311.1_PROBE1</GeneName>
                <AccessionNumber/>
                <Extension>CRIP1</Extension>
            </Gene>
            <Gene id="261">
                <GeneName>NM_001315.1_PROBE1</GeneName>
                <AccessionNumber/>
                <Extension>MAPK14</Extension>
            </Gene>
            <Gene id="262">
                <GeneName>NM_001358.1_PROBE1</GeneName>
                <AccessionNumber/>
                <Extension>DHX15</Extension>
            </Gene>
            <Gene id="263">
                <GeneName>NM_001379.1_PROBE1</GeneName>
                <AccessionNumber/>
                <Extension>DNMT1</Extension>
            </Gene>
            <Gene id="264">
                <GeneName>NM_001451.1_PROBE1</GeneName>
                <AccessionNumber/>
                <Extension>FOXF1</Extension>
            </Gene>
            <Gene id="265">
                <GeneName>NM_001455.1_PROBE1</GeneName>
                <AccessionNumber/>
                <Extension>FOXO3A</Extension>
            </Gene>
            <Gene id="266">
                <GeneName>NM_001511.1_PROBE1</GeneName>
                <AccessionNumber/>
                <Extension>CXCL1</Extension>
            </Gene>
            <Gene id="267">
                <GeneName>NM_001514.2_PROBE1</GeneName>
                <AccessionNumber/>
                <Extension>GTF2B</Extension>
            </Gene>
            <Gene id="268">
                <GeneName>NM_001517.1_PROBE1</GeneName>
                <AccessionNumber/>
                <Extension>GTF2H4</Extension>
            </Gene>
            <Gene id="269">
                <GeneName>NM_001521.1_PROBE1</GeneName>
                <AccessionNumber/>
                <Extension>GTF3C2</Extension>
            </Gene>
            <Gene id="270">
                <GeneName>NM_001527.1_PROBE1</GeneName>
                <AccessionNumber/>
                <Extension>HDAC2</Extension>
            </Gene>
            <Gene id="271">
                <GeneName>NM_001536.1_PROBE1</GeneName>
                <AccessionNumber/>
                <Extension>PRMT1</Extension>
            </Gene>
            <Gene id="272">
                <GeneName>NM_001548.1_PROBE1</GeneName>
                <AccessionNumber/>
                <Extension>IFIT1</Extension>
            </Gene>
            <Gene id="273">
                <GeneName>NM_001549.1_PROBE1</GeneName>
                <AccessionNumber/>
                <Extension>IFIT3</Extension>
            </Gene>
            <Gene id="274">
                <GeneName>NM_001565.1_PROBE1</GeneName>
                <AccessionNumber/>
                <Extension>CXCL10</Extension>
            </Gene>
            <Gene id="275">
                <GeneName>NM_001569.2_PROBE1</GeneName>
                <AccessionNumber/>
                <Extension>IRAK1</Extension>
            </Gene>
            <Gene id="276">
                <GeneName>NM_001666.1_PROBE1</GeneName>
                <AccessionNumber/>
                <Extension>ARHGAP4</Extension>
            </Gene>
            <Gene id="277">
                <GeneName>NM_001673.1_PROBE1</GeneName>
                <AccessionNumber/>
                <Extension>ASNS</Extension>
            </Gene>
            <Gene id="278">
                <GeneName>NM_001674.1_PROBE1</GeneName>
                <AccessionNumber/>
                <Extension>ATF3</Extension>
            </Gene>
            <Gene id="279">
                <GeneName>NM_001706.1_PROBE1</GeneName>
                <AccessionNumber/>
                <Extension>BCL6</Extension>
            </Gene>
            <Gene id="280">
                <GeneName>NM_001709.1_PROBE1</GeneName>
                <AccessionNumber/>
                <Extension>BDNF</Extension>
            </Gene>
            <Gene id="281">
                <GeneName>NM_001710.2_PROBE1</GeneName>
                <AccessionNumber/>
                <Extension>CFB</Extension>
            </Gene>
            <Gene id="282">
                <GeneName>NM_001759.1_PROBE1</GeneName>
                <AccessionNumber/>
                <Extension>CCND2</Extension>
            </Gene>
            <Gene id="283">
                <GeneName>NM_001760.1_PROBE1</GeneName>
                <AccessionNumber/>
                <Extension>CCND3</Extension>
            </Gene>
            <Gene id="284">
                <GeneName>NM_001761.1_PROBE1</GeneName>
                <AccessionNumber/>
                <Extension>CCNF</Extension>
            </Gene>
            <Gene id="285">
                <GeneName>NM_001786.1_PROBE1</GeneName>
                <AccessionNumber/>
                <Extension>CDC2</Extension>
            </Gene>
            <Gene id="286">
                <GeneName>NM_001792.2_PROBE1</GeneName>
                <AccessionNumber/>
                <Extension>CDH2</Extension>
            </Gene>
            <Gene id="287">
                <GeneName>NM_001795.2_PROBE1</GeneName>
                <AccessionNumber/>
                <Extension>CDH5</Extension>
            </Gene>
            <Gene id="288">
                <GeneName>NM_001798.1_PROBE1</GeneName>
                <AccessionNumber/>
                <Extension>CDK2</Extension>
            </Gene>
            <Gene id="289">
                <GeneName>NM_001800.1_PROBE1</GeneName>
                <AccessionNumber/>
                <Extension>CDKN2D</Extension>
            </Gene>
            <Gene id="290">
                <GeneName>NM_001806.1_PROBE1</GeneName>
                <AccessionNumber/>
                <Extension>CEBPG</Extension>
            </Gene>
            <Gene id="291">
                <GeneName>NM_001809.2_PROBE1</GeneName>
                <AccessionNumber/>
                <Extension>CENPA</Extension>
            </Gene>
            <Gene id="292">
                <GeneName>NM_001812.1_PROBE1</GeneName>
                <AccessionNumber/>
                <Extension>CENPC1</Extension>
            </Gene>
            <Gene id="293">
                <GeneName>NM_001813.1_PROBE1</GeneName>
                <AccessionNumber/>
                <Extension>CENPE</Extension>
            </Gene>
            <Gene id="294">
                <GeneName>NM_001827.1_PROBE1</GeneName>
                <AccessionNumber/>
                <Extension>CKS2</Extension>
            </Gene>
            <Gene id="295">
                <GeneName>NM_001830.2_PROBE1</GeneName>
                <AccessionNumber/>
                <Extension>CLCN4</Extension>
            </Gene>
            <Gene id="296">
                <GeneName>NM_001902.1_PROBE1</GeneName>
                <AccessionNumber/>
                <Extension>CTH</Extension>
            </Gene>
            <Gene id="297">
                <GeneName>NM_001905.1_PROBE1</GeneName>
                <AccessionNumber/>
                <Extension>CTPS</Extension>
            </Gene>
            <Gene id="298">
                <GeneName>NM_001934.1_PROBE1</GeneName>
                <AccessionNumber/>
                <Extension>DLX4</Extension>
            </Gene>
            <Gene id="299">
                <GeneName>NM_001948.1_PROBE1</GeneName>
                <AccessionNumber/>
                <Extension>DUT</Extension>
            </Gene>
            <Gene id="300">
                <GeneName>NM_001952.2_PROBE1</GeneName>
                <AccessionNumber/>
                <Extension>E2F6</Extension>
            </Gene>
            <Gene id="301">
                <GeneName>NM_001964.1_PROBE1</GeneName>
                <AccessionNumber/>
                <Extension>EGR1</Extension>
            </Gene>
            <Gene id="302">
                <GeneName>NM_002015.2_PROBE1</GeneName>
                <AccessionNumber/>
                <Extension>FOXO1A</Extension>
            </Gene>
            <Gene id="303">
                <GeneName>NM_002019.1_PROBE1</GeneName>
                <AccessionNumber/>
                <Extension>FLT1</Extension>
            </Gene>
            <Gene id="304">
                <GeneName>NM_002040.1_PROBE1</GeneName>
                <AccessionNumber/>
                <Extension>GABPA</Extension>
            </Gene>
            <Gene id="305">
                <GeneName>NM_002041.2_PROBE1</GeneName>
                <AccessionNumber/>
                <Extension>GABPB2</Extension>
            </Gene>
            <Gene id="306">
                <GeneName>NM_002049.1_PROBE1</GeneName>
                <AccessionNumber/>
                <Extension>GATA1</Extension>
            </Gene>
            <Gene id="307">
                <GeneName>NM_002052.1_PROBE1</GeneName>
                <AccessionNumber/>
                <Extension>GATA4</Extension>
            </Gene>
            <Gene id="308">
                <GeneName>NM_002087.1_PROBE1</GeneName>
                <AccessionNumber/>
                <Extension>GRN</Extension>
            </Gene>
            <Gene id="309">
                <GeneName>NM_002089.1_PROBE1</GeneName>
                <AccessionNumber/>
                <Extension>CXCL2</Extension>
            </Gene>
            <Gene id="310">
                <GeneName>NM_002090.1_PROBE1</GeneName>
                <AccessionNumber/>
                <Extension>CXCL3</Extension>
            </Gene>
            <Gene id="311">
                <GeneName>NM_002095.1_PROBE1</GeneName>
                <AccessionNumber/>
                <Extension>GTF2E2</Extension>
            </Gene>
            <Gene id="312">
                <GeneName>NM_002096.1_PROBE1</GeneName>
                <AccessionNumber/>
                <Extension>GTF2F1</Extension>
            </Gene>
            <Gene id="313">
                <GeneName>NM_002130.1_PROBE1</GeneName>
                <AccessionNumber/>
                <Extension>HMGCS1</Extension>
            </Gene>
            <Gene id="314">
                <GeneName>NM_002133.1_PROBE1</GeneName>
                <AccessionNumber/>
                <Extension>HMOX1</Extension>
            </Gene>
            <Gene id="315">
                <GeneName>NM_002165.1_PROBE1</GeneName>
                <AccessionNumber/>
                <Extension>ID1</Extension>
            </Gene>
            <Gene id="316">
                <GeneName>NM_002183.1_PROBE1</GeneName>
                <AccessionNumber/>
                <Extension>IL3RA</Extension>
            </Gene>
            <Gene id="317">
                <GeneName>NM_002189.1_PROBE1</GeneName>
                <AccessionNumber/>
                <Extension>IL15RA</Extension>
            </Gene>
            <Gene id="318">
                <GeneName>NM_002198.1_PROBE1</GeneName>
                <AccessionNumber/>
                <Extension>IRF1</Extension>
            </Gene>
            <Gene id="319">
                <GeneName>NM_002202.1_PROBE1</GeneName>
                <AccessionNumber/>
                <Extension>ISL1</Extension>
            </Gene>
            <Gene id="320">
                <GeneName>NM_002221.1_PROBE1</GeneName>
                <AccessionNumber/>
                <Extension>ITPKB</Extension>
            </Gene>
            <Gene id="321">
                <GeneName>NM_002253.1_PROBE1</GeneName>
                <AccessionNumber/>
                <Extension>KDR</Extension>
            </Gene>
            <Gene id="322">
                <GeneName>NM_002350.1_PROBE1</GeneName>
                <AccessionNumber/>
                <Extension>LYN</Extension>
            </Gene>
            <Gene id="323">
                <GeneName>NM_002358.2_PROBE1</GeneName>
                <AccessionNumber/>
                <Extension>MAD2L1</Extension>
            </Gene>
            <Gene id="324">
                <GeneName>NM_002382.1_PROBE1</GeneName>
                <AccessionNumber/>
                <Extension>MAX</Extension>
            </Gene>
            <Gene id="325">
                <GeneName>NM_002388.2_PROBE1</GeneName>
                <AccessionNumber/>
                <Extension>MCM3</Extension>
            </Gene>
            <Gene id="326">
                <GeneName>NM_002402.1_PROBE1</GeneName>
                <AccessionNumber/>
                <Extension>MEST</Extension>
            </Gene>
            <Gene id="327">
                <GeneName>NM_002417.1_PROBE1</GeneName>
                <AccessionNumber/>
                <Extension>MKI67</Extension>
            </Gene>
            <Gene id="328">
                <GeneName>NM_002431.1_PROBE1</GeneName>
                <AccessionNumber/>
                <Extension>MNAT1</Extension>
            </Gene>
            <Gene id="329">
                <GeneName>NM_002448.1_PROBE1</GeneName>
                <AccessionNumber/>
                <Extension>MSX1</Extension>
            </Gene>
            <Gene id="330">
                <GeneName>NM_002450.1_PROBE1</GeneName>
                <AccessionNumber/>
                <Extension>MT1X</Extension>
            </Gene>
            <Gene id="331">
                <GeneName>NM_002463.1_PROBE1</GeneName>
                <AccessionNumber/>
                <Extension>MX2</Extension>
            </Gene>
            <Gene id="332">
                <GeneName>NM_002466.1_PROBE1</GeneName>
                <AccessionNumber/>
                <Extension>MYBL2</Extension>
            </Gene>
            <Gene id="333">
                <GeneName>NM_002467.1_PROBE1</GeneName>
                <AccessionNumber/>
                <Extension>MYC</Extension>
            </Gene>
            <Gene id="334">
                <GeneName>NM_002497.1_PROBE1</GeneName>
                <AccessionNumber/>
                <Extension>NEK2</Extension>
            </Gene>
            <Gene id="335">
                <GeneName>NM_002519.1_PROBE1</GeneName>
                <AccessionNumber/>
                <Extension>NPAT</Extension>
            </Gene>
            <Gene id="336">
                <GeneName>NM_002535.1_PROBE1</GeneName>
                <AccessionNumber/>
                <Extension>OAS2</Extension>
            </Gene>
            <Gene id="337">
                <GeneName>NM_002539.1_PROBE1</GeneName>
                <AccessionNumber/>
                <Extension>ODC1</Extension>
            </Gene>
            <Gene id="338">
                <GeneName>NM_002552.1_PROBE1</GeneName>
                <AccessionNumber/>
                <Extension>ORC4L</Extension>
            </Gene>
            <Gene id="339">
                <GeneName>NM_002553.1_PROBE1</GeneName>
                <AccessionNumber/>
                <Extension>ORC5L</Extension>
            </Gene>
            <Gene id="340">
                <GeneName>NM_002560.1_PROBE1</GeneName>
                <AccessionNumber/>
                <Extension>P2RX4</Extension>
            </Gene>
            <Gene id="341">
                <GeneName>NM_002592.1_PROBE1</GeneName>
                <AccessionNumber/>
                <Extension>PCNA</Extension>
            </Gene>
            <Gene id="342">
                <GeneName>NM_002632.1_PROBE1</GeneName>
                <AccessionNumber/>
                <Extension>PGF</Extension>
            </Gene>
            <Gene id="343">
                <GeneName>NM_002637.1_PROBE1</GeneName>
                <AccessionNumber/>
                <Extension>PHKA1</Extension>
            </Gene>
            <Gene id="344">
                <GeneName>NM_002649.1_PROBE1</GeneName>
                <AccessionNumber/>
                <Extension>PIK3CG</Extension>
            </Gene>
            <Gene id="345">
                <GeneName>NM_002689.1_PROBE1</GeneName>
                <AccessionNumber/>
                <Extension>POLA2</Extension>
            </Gene>
            <Gene id="346">
                <GeneName>NM_002692.1_PROBE1</GeneName>
                <AccessionNumber/>
                <Extension>POLE2</Extension>
            </Gene>
            <Gene id="347">
                <GeneName>NM_002695.2_PROBE1</GeneName>
                <AccessionNumber/>
                <Extension>POLR2E</Extension>
            </Gene>
            <Gene id="348">
                <GeneName>NM_002697.1_PROBE1</GeneName>
                <AccessionNumber/>
                <Extension>POU2F1</Extension>
            </Gene>
            <Gene id="349">
                <GeneName>NM_002701.1_PROBE1</GeneName>
                <AccessionNumber/>
                <Extension>POU5F1</Extension>
            </Gene>
            <Gene id="350">
                <GeneName>NM_002729.1_PROBE1</GeneName>
                <AccessionNumber/>
                <Extension>HHEX</Extension>
            </Gene>
            <Gene id="351">
                <GeneName>NM_002734.1_PROBE1</GeneName>
                <AccessionNumber/>
                <Extension>PRKAR1A</Extension>
            </Gene>
            <Gene id="352">
                <GeneName>NM_002755.2_PROBE1</GeneName>
                <AccessionNumber/>
                <Extension>MAP2K1</Extension>
            </Gene>
            <Gene id="353">
                <GeneName>NM_002764.1_PROBE1</GeneName>
                <AccessionNumber/>
                <Extension>PRPS1L1</Extension>
            </Gene>
            <Gene id="354">
                <GeneName>NM_002771.1_PROBE1</GeneName>
                <AccessionNumber/>
                <Extension>PRSS3</Extension>
            </Gene>
            <Gene id="355">
                <GeneName>NM_002800.1_PROBE1</GeneName>
                <AccessionNumber/>
                <Extension>PSMB9</Extension>
            </Gene>
            <Gene id="356">
                <GeneName>NM_002837.1_PROBE1</GeneName>
                <AccessionNumber/>
                <Extension>PTPRB</Extension>
            </Gene>
            <Gene id="357">
                <GeneName>NM_002853.1_PROBE1</GeneName>
                <AccessionNumber/>
                <Extension>RAD1</Extension>
            </Gene>
            <Gene id="358">
                <GeneName>NM_002855.2_PROBE1</GeneName>
                <AccessionNumber/>
                <Extension>PVRL1</Extension>
            </Gene>
            <Gene id="359">
                <GeneName>NM_002873.1_PROBE1</GeneName>
                <AccessionNumber/>
                <Extension>RAD17</Extension>
            </Gene>
            <Gene id="360">
                <GeneName>NM_002875.1_PROBE1</GeneName>
                <AccessionNumber/>
                <Extension>RAD51</Extension>
            </Gene>
            <Gene id="361">
                <GeneName>NM_002882.2_PROBE1</GeneName>
                <AccessionNumber/>
                <Extension>RANBP1</Extension>
            </Gene>
            <Gene id="362">
                <GeneName>NM_002895.1_PROBE1</GeneName>
                <AccessionNumber/>
                <Extension>RBL1</Extension>
            </Gene>
            <Gene id="363">
                <GeneName>NM_002899.2_PROBE1</GeneName>
                <AccessionNumber/>
                <Extension>RBP1</Extension>
            </Gene>
            <Gene id="364">
                <GeneName>NM_002908.1_PROBE1</GeneName>
                <AccessionNumber/>
                <Extension>REL</Extension>
            </Gene>
            <Gene id="365">
                <GeneName>NM_002947.1_PROBE1</GeneName>
                <AccessionNumber/>
                <Extension>RPA3</Extension>
            </Gene>
            <Gene id="366">
                <GeneName>NM_002955.1_PROBE1</GeneName>
                <AccessionNumber/>
                <Extension>RREB1</Extension>
            </Gene>
            <Gene id="367">
                <GeneName>NM_002957.2_PROBE1</GeneName>
                <AccessionNumber/>
                <Extension>RXRA</Extension>
            </Gene>
            <Gene id="368">
                <GeneName>NM_002970.1_PROBE1</GeneName>
                <AccessionNumber/>
                <Extension>SAT</Extension>
            </Gene>
            <Gene id="369">
                <GeneName>NM_002996.1_PROBE1</GeneName>
                <AccessionNumber/>
                <Extension>CX3CL1</Extension>
            </Gene>
            <Gene id="370">
                <GeneName>NM_003000.1_PROBE1</GeneName>
                <AccessionNumber/>
                <Extension>SDHB</Extension>
            </Gene>
            <Gene id="371">
                <GeneName>NM_003086.1_PROBE1</GeneName>
                <AccessionNumber/>
                <Extension>SNAPC4</Extension>
            </Gene>
            <Gene id="372">
                <GeneName>NM_003115.1_PROBE1</GeneName>
                <AccessionNumber/>
                <Extension>UAP1</Extension>
            </Gene>
            <Gene id="373">
                <GeneName>NM_003131.1_PROBE1</GeneName>
                <AccessionNumber/>
                <Extension>SRF</Extension>
            </Gene>
            <Gene id="374">
                <GeneName>NM_003152.1_PROBE1</GeneName>
                <AccessionNumber/>
                <Extension>STAT5A</Extension>
            </Gene>
            <Gene id="375">
                <GeneName>NM_003173.1_PROBE1</GeneName>
                <AccessionNumber/>
                <Extension>SUV39H1</Extension>
            </Gene>
            <Gene id="376">
                <GeneName>NM_003184.1_PROBE1</GeneName>
                <AccessionNumber/>
                <Extension>TAF2</Extension>
            </Gene>
            <Gene id="377">
                <GeneName>NM_003187.1_PROBE1</GeneName>
                <AccessionNumber/>
                <Extension>TAF9</Extension>
            </Gene>
            <Gene id="378">
                <GeneName>NM_003194.1_PROBE1</GeneName>
                <AccessionNumber/>
                <Extension>TBP</Extension>
            </Gene>
            <Gene id="379">
                <GeneName>NM_003195.1_PROBE1</GeneName>
                <AccessionNumber/>
                <Extension>TCEA2</Extension>
            </Gene>
            <Gene id="380">
                <GeneName>NM_003198.1_PROBE1</GeneName>
                <AccessionNumber/>
                <Extension>TCEB3</Extension>
            </Gene>
            <Gene id="381">
                <GeneName>NM_003244.1_PROBE1</GeneName>
                <AccessionNumber/>
                <Extension>TGIF</Extension>
            </Gene>
            <Gene id="382">
                <GeneName>NM_003249.1_PROBE1</GeneName>
                <AccessionNumber/>
                <Extension>THOP1</Extension>
            </Gene>
            <Gene id="383">
                <GeneName>NM_003273.1_PROBE1</GeneName>
                <AccessionNumber/>
                <Extension>TM7SF2</Extension>
            </Gene>
            <Gene id="384">
                <GeneName>NM_003335.1_PROBE1</GeneName>
                <AccessionNumber/>
                <Extension>UBE1L</Extension>
            </Gene>
            <Gene id="385">
                <GeneName>NM_003367.1_PROBE1</GeneName>
                <AccessionNumber/>
                <Extension>USF2</Extension>
            </Gene>
            <Gene id="386">
                <GeneName>NM_003381.1_PROBE1</GeneName>
                <AccessionNumber/>
                <Extension>VIP</Extension>
            </Gene>
            <Gene id="387">
                <GeneName>NM_003383.1_PROBE2</GeneName>
                <AccessionNumber/>
                <Extension>VLDLR</Extension>
            </Gene>
            <Gene id="388">
                <GeneName>NM_003442.1_PROBE1</GeneName>
                <AccessionNumber/>
                <Extension>ZNF143</Extension>
            </Gene>
            <Gene id="389">
                <GeneName>NM_003467.1_PROBE1</GeneName>
                <AccessionNumber/>
                <Extension>CXCR4</Extension>
            </Gene>
            <Gene id="390">
                <GeneName>NM_003482.1_PROBE1</GeneName>
                <AccessionNumber/>
                <Extension>MLL2</Extension>
            </Gene>
            <Gene id="391">
                <GeneName>NM_003483.3_PROBE1</GeneName>
                <AccessionNumber/>
                <Extension>HMGA2</Extension>
            </Gene>
            <Gene id="392">
                <GeneName>NM_003487.1_PROBE1</GeneName>
                <AccessionNumber/>
                <Extension>TAF15</Extension>
            </Gene>
            <Gene id="393">
                <GeneName>NM_003503.2_PROBE1</GeneName>
                <AccessionNumber/>
                <Extension>CDC7</Extension>
            </Gene>
            <Gene id="394">
                <GeneName>NM_003504.1_PROBE1</GeneName>
                <AccessionNumber/>
                <Extension>CDC45L</Extension>
            </Gene>
            <Gene id="395">
                <GeneName>NM_003594.1_PROBE1</GeneName>
                <AccessionNumber/>
                <Extension>TTF2</Extension>
            </Gene>
            <Gene id="396">
                <GeneName>NM_003600.1_PROBE1</GeneName>
                <AccessionNumber/>
                <Extension>AURKA</Extension>
            </Gene>
            <Gene id="397">
                <GeneName>NM_003639.1_PROBE1</GeneName>
                <AccessionNumber/>
                <Extension>IKBKG</Extension>
            </Gene>
            <Gene id="398">
                <GeneName>NM_003641.1_PROBE1</GeneName>
                <AccessionNumber/>
                <Extension>IFITM1</Extension>
            </Gene>
            <Gene id="399">
                <GeneName>NM_003702.2_PROBE1</GeneName>
                <AccessionNumber/>
                <Extension>RGS20</Extension>
            </Gene>
            <Gene id="400">
                <GeneName>NM_003706.1_PROBE1</GeneName>
                <AccessionNumber/>
                <Extension>PLA2G4C</Extension>
            </Gene>
            <Gene id="401">
                <GeneName>NM_003739.2_PROBE1</GeneName>
                <AccessionNumber/>
                <Extension>AKR1C3</Extension>
            </Gene>
            <Gene id="402">
                <GeneName>NM_003790.1_PROBE1</GeneName>
                <AccessionNumber/>
                <Extension>TNFRSF25</Extension>
            </Gene>
            <Gene id="403">
                <GeneName>NM_003798.1_PROBE1</GeneName>
                <AccessionNumber/>
                <Extension>CTNNAL1</Extension>
            </Gene>
            <Gene id="404">
                <GeneName>NM_003809.1_PROBE1</GeneName>
                <AccessionNumber/>
                <Extension>TNFSF12</Extension>
            </Gene>
            <Gene id="405">
                <GeneName>NM_003810.1_PROBE1</GeneName>
                <AccessionNumber/>
                <Extension>TNFSF10</Extension>
            </Gene>
            <Gene id="406">
                <GeneName>NM_003879.1_PROBE1</GeneName>
                <AccessionNumber/>
                <Extension>CFLAR</Extension>
            </Gene>
            <Gene id="407">
                <GeneName>NM_003883.2_PROBE1</GeneName>
                <AccessionNumber/>
                <Extension>HDAC3</Extension>
            </Gene>
            <Gene id="408">
                <GeneName>NM_003903.2_PROBE1</GeneName>
                <AccessionNumber/>
                <Extension>CDC16</Extension>
            </Gene>
            <Gene id="409">
                <GeneName>NM_003981.1_PROBE1</GeneName>
                <AccessionNumber/>
                <Extension>PRC1</Extension>
            </Gene>
            <Gene id="410">
                <GeneName>NM_003982.1_PROBE1</GeneName>
                <AccessionNumber/>
                <Extension>SLC7A7</Extension>
            </Gene>
            <Gene id="411">
                <GeneName>NM_003998.1_PROBE1</GeneName>
                <AccessionNumber/>
                <Extension>NFKB1</Extension>
            </Gene>
            <Gene id="412">
                <GeneName>NM_004031.1_PROBE1</GeneName>
                <AccessionNumber/>
                <Extension>IRF7</Extension>
            </Gene>
            <Gene id="413">
                <GeneName>NM_004060.2_PROBE1</GeneName>
                <AccessionNumber/>
                <Extension>CCNG1</Extension>
            </Gene>
            <Gene id="414">
                <GeneName>NM_004093.1_PROBE1</GeneName>
                <AccessionNumber/>
                <Extension>EFNB2</Extension>
            </Gene>
            <Gene id="415">
                <GeneName>NM_004111.3_PROBE1</GeneName>
                <AccessionNumber/>
                <Extension>FEN1</Extension>
            </Gene>
            <Gene id="416">
                <GeneName>NM_004119.1_PROBE1</GeneName>
                <AccessionNumber/>
                <Extension>FLT3</Extension>
            </Gene>
            <Gene id="417">
                <GeneName>NM_004120.2_PROBE1</GeneName>
                <AccessionNumber/>
                <Extension>GBP2</Extension>
            </Gene>
            <Gene id="418">
                <GeneName>NM_004128.1_PROBE1</GeneName>
                <AccessionNumber/>
                <Extension>GTF2F2</Extension>
            </Gene>
            <Gene id="419">
                <GeneName>NM_004153.1_PROBE1</GeneName>
                <AccessionNumber/>
                <Extension>ORC1L</Extension>
            </Gene>
            <Gene id="420">
                <GeneName>NM_004217.1_PROBE1</GeneName>
                <AccessionNumber/>
                <Extension>AURKB</Extension>
            </Gene>
            <Gene id="421">
                <GeneName>NM_004221.1_PROBE1</GeneName>
                <AccessionNumber/>
                <Extension>IL32</Extension>
            </Gene>
            <Gene id="422">
                <GeneName>NM_004223.1_PROBE1</GeneName>
                <AccessionNumber/>
                <Extension>UBE2L6</Extension>
            </Gene>
            <Gene id="423">
                <GeneName>NM_004237.1_PROBE1</GeneName>
                <AccessionNumber/>
                <Extension>TRIP13</Extension>
            </Gene>
            <Gene id="424">
                <GeneName>NM_004292.1_PROBE1</GeneName>
                <AccessionNumber/>
                <Extension>RIN1</Extension>
            </Gene>
            <Gene id="425">
                <GeneName>NM_004336.1_PROBE1</GeneName>
                <AccessionNumber/>
                <Extension>BUB1</Extension>
            </Gene>
            <Gene id="426">
                <GeneName>NM_004354.1_PROBE1</GeneName>
                <AccessionNumber/>
                <Extension>CCNG2</Extension>
            </Gene>
            <Gene id="427">
                <GeneName>NM_004359_PROBE1</GeneName>
                <AccessionNumber/>
                <Extension>CDC34</Extension>
            </Gene>
            <Gene id="428">
                <GeneName>NM_004380.1_PROBE1</GeneName>
                <AccessionNumber/>
                <Extension>CREBBP</Extension>
            </Gene>
            <Gene id="429">
                <GeneName>NM_004417.2_PROBE1</GeneName>
                <AccessionNumber/>
                <Extension>DUSP1</Extension>
            </Gene>
            <Gene id="430">
                <GeneName>NM_004419.2_PROBE1</GeneName>
                <AccessionNumber/>
                <Extension>DUSP5</Extension>
            </Gene>
            <Gene id="431">
                <GeneName>NM_004428.1_PROBE1</GeneName>
                <AccessionNumber/>
                <Extension>EFNA1</Extension>
            </Gene>
            <Gene id="432">
                <GeneName>NM_004429.1_PROBE1</GeneName>
                <AccessionNumber/>
                <Extension>EFNB1</Extension>
            </Gene>
            <Gene id="433">
                <GeneName>NM_004454.1_PROBE1</GeneName>
                <AccessionNumber/>
                <Extension>ETV5</Extension>
            </Gene>
            <Gene id="434">
                <GeneName>NM_004476.1_PROBE1</GeneName>
                <AccessionNumber/>
                <Extension>PSMAL</Extension>
            </Gene>
            <Gene id="435">
                <GeneName>NM_004490.1_PROBE1</GeneName>
                <AccessionNumber/>
                <Extension>GRB14</Extension>
            </Gene>
            <Gene id="436">
                <GeneName>NM_004492.1_PROBE1</GeneName>
                <AccessionNumber/>
                <Extension>GTF2A2</Extension>
            </Gene>
            <Gene id="437">
                <GeneName>NM_004506.2_PROBE1</GeneName>
                <AccessionNumber/>
                <Extension>HSF2</Extension>
            </Gene>
            <Gene id="438">
                <GeneName>NM_004507.1_PROBE1</GeneName>
                <AccessionNumber/>
                <Extension>HUS1</Extension>
            </Gene>
            <Gene id="439">
                <GeneName>NM_004515.1_PROBE1</GeneName>
                <AccessionNumber/>
                <Extension>ILF2</Extension>
            </Gene>
            <Gene id="440">
                <GeneName>NM_004516.1_PROBE1</GeneName>
                <AccessionNumber/>
                <Extension>ILF3</Extension>
            </Gene>
            <Gene id="441">
                <GeneName>NM_004523.2_PROBE1</GeneName>
                <AccessionNumber/>
                <Extension>KIF11</Extension>
            </Gene>
            <Gene id="442">
                <GeneName>NM_004526.1_PROBE1</GeneName>
                <AccessionNumber/>
                <Extension>MCM2</Extension>
            </Gene>
            <Gene id="443">
                <GeneName>NM_004556.1_PROBE1</GeneName>
                <AccessionNumber/>
                <Extension>NFKBIE</Extension>
            </Gene>
            <Gene id="444">
                <GeneName>NM_004616.1_PROBE1</GeneName>
                <AccessionNumber/>
                <Extension>TSPAN8</Extension>
            </Gene>
            <Gene id="445">
                <GeneName>NM_004633.1_PROBE1</GeneName>
                <AccessionNumber/>
                <Extension>IL1R2</Extension>
            </Gene>
            <Gene id="446">
                <GeneName>NM_004688.1_PROBE1</GeneName>
                <AccessionNumber/>
                <Extension>NMI</Extension>
            </Gene>
            <Gene id="447">
                <GeneName>NM_004697.1_PROBE1</GeneName>
                <AccessionNumber/>
                <Extension>PRPF4</Extension>
            </Gene>
            <Gene id="448">
                <GeneName>NM_004702.1_PROBE1</GeneName>
                <AccessionNumber/>
                <Extension>CCNE2</Extension>
            </Gene>
            <Gene id="449">
                <GeneName>NM_004706.2_PROBE1</GeneName>
                <AccessionNumber/>
                <Extension>ARHGEF1</Extension>
            </Gene>
            <Gene id="450">
                <GeneName>NM_004728.1_PROBE1</GeneName>
                <AccessionNumber/>
                <Extension>DDX21</Extension>
            </Gene>
            <Gene id="451">
                <GeneName>NM_004741.1_PROBE1</GeneName>
                <AccessionNumber/>
                <Extension>NOLC1</Extension>
            </Gene>
            <Gene id="452">
                <GeneName>NM_004753.1_PROBE1</GeneName>
                <AccessionNumber/>
                <Extension>DHRS3</Extension>
            </Gene>
            <Gene id="453">
                <GeneName>NM_004780.1_PROBE1</GeneName>
                <AccessionNumber/>
                <Extension>TCEAL1</Extension>
            </Gene>
            <Gene id="454">
                <GeneName>NM_004805.2_PROBE1</GeneName>
                <AccessionNumber/>
                <Extension>POLR2D</Extension>
            </Gene>
            <Gene id="455">
                <GeneName>NM_004856.3_PROBE1</GeneName>
                <AccessionNumber/>
                <Extension>KIF23</Extension>
            </Gene>
            <Gene id="456">
                <GeneName>NM_004864.1_PROBE1</GeneName>
                <AccessionNumber/>
                <Extension>GDF15</Extension>
            </Gene>
            <Gene id="457">
                <GeneName>NM_004935.1_PROBE1</GeneName>
                <AccessionNumber/>
                <Extension>CDK5</Extension>
            </Gene>
            <Gene id="458">
                <GeneName>NM_004936.1_PROBE1</GeneName>
                <AccessionNumber/>
                <Extension>CDKN2B</Extension>
            </Gene>
            <Gene id="459">
                <GeneName>NM_004964.2_PROBE1</GeneName>
                <AccessionNumber/>
                <Extension>HDAC1</Extension>
            </Gene>
            <Gene id="460">
                <GeneName>NM_005007.1_PROBE1</GeneName>
                <AccessionNumber/>
                <Extension>NFKBIL1</Extension>
            </Gene>
            <Gene id="461">
                <GeneName>NM_005027.1_PROBE1</GeneName>
                <AccessionNumber/>
                <Extension>PIK3R2</Extension>
            </Gene>
            <Gene id="462">
                <GeneName>NM_005056.1_PROBE1</GeneName>
                <AccessionNumber/>
                <Extension>JARID1A</Extension>
            </Gene>
            <Gene id="463">
                <GeneName>NM_005064.2_PROBE1</GeneName>
                <AccessionNumber/>
                <Extension>CCL23</Extension>
            </Gene>
            <Gene id="464">
                <GeneName>NM_005163.1_PROBE1</GeneName>
                <AccessionNumber/>
                <Extension>AKT1</Extension>
            </Gene>
            <Gene id="465">
                <GeneName>NM_005190.2_PROBE1</GeneName>
                <AccessionNumber/>
                <Extension>CCNC</Extension>
            </Gene>
            <Gene id="466">
                <GeneName>NM_005192.1_PROBE1</GeneName>
                <AccessionNumber/>
                <Extension>CDKN3</Extension>
            </Gene>
            <Gene id="467">
                <GeneName>NM_005225.1_PROBE1</GeneName>
                <AccessionNumber/>
                <Extension>E2F1</Extension>
            </Gene>
            <Gene id="468">
                <GeneName>NM_005257.1_PROBE1</GeneName>
                <AccessionNumber/>
                <Extension>GATA6</Extension>
            </Gene>
            <Gene id="469">
                <GeneName>NM_005282.1_PROBE1</GeneName>
                <AccessionNumber/>
                <Extension>GPR4</Extension>
            </Gene>
            <Gene id="470">
                <GeneName>NM_005316.1_PROBE1</GeneName>
                <AccessionNumber/>
                <Extension>GTF2H1</Extension>
            </Gene>
            <Gene id="471">
                <GeneName>NM_005359.1_PROBE1</GeneName>
                <AccessionNumber/>
                <Extension>SMAD4</Extension>
            </Gene>
            <Gene id="472">
                <GeneName>NM_005397.1_PROBE1</GeneName>
                <AccessionNumber/>
                <Extension>PODXL</Extension>
            </Gene>
            <Gene id="473">
                <GeneName>NM_005413.1_PROBE1</GeneName>
                <AccessionNumber/>
                <Extension>SIX3</Extension>
            </Gene>
            <Gene id="474">
                <GeneName>NM_005419.1_PROBE1</GeneName>
                <AccessionNumber/>
                <Extension>STAT2</Extension>
            </Gene>
            <Gene id="475">
                <GeneName>NM_005420.1_PROBE1</GeneName>
                <AccessionNumber/>
                <Extension>SULT1E1</Extension>
            </Gene>
            <Gene id="476">
                <GeneName>NM_005424.1_PROBE1</GeneName>
                <AccessionNumber/>
                <Extension>TIE1</Extension>
            </Gene>
            <Gene id="477">
                <GeneName>NM_005429.1_PROBE1</GeneName>
                <AccessionNumber/>
                <Extension>VEGFC</Extension>
            </Gene>
            <Gene id="478">
                <GeneName>NM_005474.2_PROBE1</GeneName>
                <AccessionNumber/>
                <Extension>HDAC5</Extension>
            </Gene>
            <Gene id="479">
                <GeneName>NM_005513.1_PROBE1</GeneName>
                <AccessionNumber/>
                <Extension>GTF2E1</Extension>
            </Gene>
            <Gene id="480">
                <GeneName>NM_005602.3_PROBE1</GeneName>
                <AccessionNumber/>
                <Extension>CLDN11</Extension>
            </Gene>
            <Gene id="481">
                <GeneName>NM_005611.1_PROBE1</GeneName>
                <AccessionNumber/>
                <Extension>RBL2</Extension>
            </Gene>
            <Gene id="482">
                <GeneName>NM_005627.1_PROBE1</GeneName>
                <AccessionNumber/>
                <Extension>SGK</Extension>
            </Gene>
            <Gene id="483">
                <GeneName>NM_005642.2_PROBE1</GeneName>
                <AccessionNumber/>
                <Extension>TAF7</Extension>
            </Gene>
            <Gene id="484">
                <GeneName>NM_005643.1_PROBE1</GeneName>
                <AccessionNumber/>
                <Extension>TAF11</Extension>
            </Gene>
            <Gene id="485">
                <GeneName>NM_005658.1_PROBE1</GeneName>
                <AccessionNumber/>
                <Extension>TRAF1</Extension>
            </Gene>
            <Gene id="486">
                <GeneName>NM_005674.1_PROBE1</GeneName>
                <AccessionNumber/>
                <Extension>ZNF239</Extension>
            </Gene>
            <Gene id="487">
                <GeneName>NM_005679.1_PROBE1</GeneName>
                <AccessionNumber/>
                <Extension>TAF1C</Extension>
            </Gene>
            <Gene id="488">
                <GeneName>NM_005760.1_PROBE1</GeneName>
                <AccessionNumber/>
                <Extension>CEBPZ</Extension>
            </Gene>
            <Gene id="489">
                <GeneName>NM_005767.1_PROBE1</GeneName>
                <AccessionNumber/>
                <Extension>P2RY5</Extension>
            </Gene>
            <Gene id="490">
                <GeneName>NM_005842.1_PROBE1</GeneName>
                <AccessionNumber/>
                <Extension>SPRY2</Extension>
            </Gene>
            <Gene id="491">
                <GeneName>NM_005879.1_PROBE1</GeneName>
                <AccessionNumber/>
                <Extension>TRAIP</Extension>
            </Gene>
            <Gene id="492">
                <GeneName>NM_005900.1_PROBE1</GeneName>
                <AccessionNumber/>
                <Extension>SMAD1</Extension>
            </Gene>
            <Gene id="493">
                <GeneName>NM_005915.2_PROBE1</GeneName>
                <AccessionNumber/>
                <Extension>MCM6</Extension>
            </Gene>
            <Gene id="494">
                <GeneName>NM_005916.1_PROBE1</GeneName>
                <AccessionNumber/>
                <Extension>MCM7</Extension>
            </Gene>
            <Gene id="495">
                <GeneName>NM_005924.1_PROBE1</GeneName>
                <AccessionNumber/>
                <Extension>MEOX2</Extension>
            </Gene>
            <Gene id="496">
                <GeneName>NM_005935.1_PROBE1</GeneName>
                <AccessionNumber/>
                <Extension>AFF1</Extension>
            </Gene>
            <Gene id="497">
                <GeneName>NM_005965.1_PROBE1</GeneName>
                <AccessionNumber/>
                <Extension>MYLK</Extension>
            </Gene>
            <Gene id="498">
                <GeneName>NM_006021.1_PROBE1</GeneName>
                <AccessionNumber/>
                <Extension>DLEU2</Extension>
            </Gene>
            <Gene id="499">
                <GeneName>NM_006027.1_PROBE1</GeneName>
                <AccessionNumber/>
                <Extension>EXO1</Extension>
            </Gene>
            <Gene id="500">
                <GeneName>NM_006074.2_PROBE1</GeneName>
                <AccessionNumber/>
                <Extension>TRIM22</Extension>
            </Gene>
            <Gene id="501">
                <GeneName>NM_006096.1_PROBE1</GeneName>
                <AccessionNumber/>
                <Extension>NDRG1</Extension>
            </Gene>
            <Gene id="502">
                <GeneName>NM_006099.1_PROBE1</GeneName>
                <AccessionNumber/>
                <Extension>PIAS3</Extension>
            </Gene>
            <Gene id="503">
                <GeneName>NM_006101.1_PROBE1</GeneName>
                <AccessionNumber/>
                <Extension>KNTC2</Extension>
            </Gene>
            <Gene id="504">
                <GeneName>NM_006190.1_PROBE1</GeneName>
                <AccessionNumber/>
                <Extension>ORC2L</Extension>
            </Gene>
            <Gene id="505">
                <GeneName>NM_006206.2_PROBE1</GeneName>
                <AccessionNumber/>
                <Extension>PDGFRA</Extension>
            </Gene>
            <Gene id="506">
                <GeneName>NM_006221.1_PROBE1</GeneName>
                <AccessionNumber/>
                <Extension>PIN1</Extension>
            </Gene>
            <Gene id="507">
                <GeneName>NM_006247.1_PROBE1</GeneName>
                <AccessionNumber/>
                <Extension>PPP5C</Extension>
            </Gene>
            <Gene id="508">
                <GeneName>NM_006284.1_PROBE1</GeneName>
                <AccessionNumber/>
                <Extension>TAF10</Extension>
            </Gene>
            <Gene id="509">
                <GeneName>NM_006286.1_PROBE1</GeneName>
                <AccessionNumber/>
                <Extension>TFDP2</Extension>
            </Gene>
            <Gene id="510">
                <GeneName>NM_006392.1_PROBE1</GeneName>
                <AccessionNumber/>
                <Extension>NOL5A</Extension>
            </Gene>
            <Gene id="511">
                <GeneName>NM_006417.1_PROBE1</GeneName>
                <AccessionNumber/>
                <Extension>IFI44</Extension>
            </Gene>
            <Gene id="512">
                <GeneName>NM_006444.1_PROBE1</GeneName>
                <AccessionNumber/>
                <Extension>SMC2</Extension>
            </Gene>
            <Gene id="513">
                <GeneName>NM_006461.1_PROBE1</GeneName>
                <AccessionNumber/>
                <Extension>SPAG5</Extension>
            </Gene>
            <Gene id="514">
                <GeneName>NM_006473.1_PROBE1</GeneName>
                <AccessionNumber/>
                <Extension>TAF6L</Extension>
            </Gene>
            <Gene id="515">
                <GeneName>NM_006479.1_PROBE1</GeneName>
                <AccessionNumber/>
                <Extension>RAD51AP1</Extension>
            </Gene>
            <Gene id="516">
                <GeneName>NM_006494.1_PROBE1</GeneName>
                <AccessionNumber/>
                <Extension>ERF</Extension>
            </Gene>
            <Gene id="517">
                <GeneName>NM_006565.1_PROBE1</GeneName>
                <AccessionNumber/>
                <Extension>CTCF</Extension>
            </Gene>
            <Gene id="518">
                <GeneName>NM_006596.1_PROBE1</GeneName>
                <AccessionNumber/>
                <Extension>POLQ</Extension>
            </Gene>
            <Gene id="519">
                <GeneName>NM_006622.1_PROBE1</GeneName>
                <AccessionNumber/>
                <Extension>PLK2</Extension>
            </Gene>
            <Gene id="520">
                <GeneName>NM_006729.1_PROBE2</GeneName>
                <AccessionNumber/>
                <Extension>DIAPH2</Extension>
            </Gene>
            <Gene id="521">
                <GeneName>NM_006739.1_PROBE1</GeneName>
                <AccessionNumber/>
                <Extension>MCM5</Extension>
            </Gene>
            <Gene id="522">
                <GeneName>NM_006756.1_PROBE2</GeneName>
                <AccessionNumber/>
                <Extension>TCEA1</Extension>
            </Gene>
            <Gene id="523">
                <GeneName>NM_006813.1_PROBE1</GeneName>
                <AccessionNumber/>
                <Extension>PNRC1</Extension>
            </Gene>
            <Gene id="524">
                <GeneName>NM_006820.1_PROBE1</GeneName>
                <AccessionNumber/>
                <Extension>IFI44L</Extension>
            </Gene>
            <Gene id="525">
                <GeneName>NM_006824.1_PROBE1</GeneName>
                <AccessionNumber/>
                <Extension>EBNA1BP2</Extension>
            </Gene>
            <Gene id="526">
                <GeneName>NM_006845.2_PROBE1</GeneName>
                <AccessionNumber/>
                <Extension>KIF2C</Extension>
            </Gene>
            <Gene id="527">
                <GeneName>NM_006880.1_PROBE1</GeneName>
                <AccessionNumber/>
                <Extension>MDM2</Extension>
            </Gene>
            <Gene id="528">
                <GeneName>NM_006918.2_PROBE1</GeneName>
                <AccessionNumber/>
                <Extension>SC5DL</Extension>
            </Gene>
            <Gene id="529">
                <GeneName>NM_006932.2_PROBE1</GeneName>
                <AccessionNumber/>
                <Extension>SMTN</Extension>
            </Gene>
            <Gene id="530">
                <GeneName>NM_006951.1_PROBE1</GeneName>
                <AccessionNumber/>
                <Extension>TAF5</Extension>
            </Gene>
            <Gene id="531">
                <GeneName>NM_006989.1_PROBE1</GeneName>
                <AccessionNumber/>
                <Extension>RASA4</Extension>
            </Gene>
            <Gene id="532">
                <GeneName>NM_007019.1_PROBE1</GeneName>
                <AccessionNumber/>
                <Extension>UBE2C</Extension>
            </Gene>
            <Gene id="533">
                <GeneName>NM_007027.1_PROBE1</GeneName>
                <AccessionNumber/>
                <Extension>TOPBP1</Extension>
            </Gene>
            <Gene id="534">
                <GeneName>NM_007057.2_PROBE1</GeneName>
                <AccessionNumber/>
                <Extension>ZWINT</Extension>
            </Gene>
            <Gene id="535">
                <GeneName>NM_007063.1_PROBE1</GeneName>
                <AccessionNumber/>
                <Extension>TBC1D8</Extension>
            </Gene>
            <Gene id="536">
                <GeneName>NM_007075.1_PROBE1</GeneName>
                <AccessionNumber/>
                <Extension>WDR45</Extension>
            </Gene>
            <Gene id="537">
                <GeneName>NM_007111.1_PROBE1</GeneName>
                <AccessionNumber/>
                <Extension>TFDP1</Extension>
            </Gene>
            <Gene id="538">
                <GeneName>NM_007114.1_PROBE1</GeneName>
                <AccessionNumber/>
                <Extension>TMF1</Extension>
            </Gene>
            <Gene id="539">
                <GeneName>NM_007278.1_PROBE1</GeneName>
                <AccessionNumber/>
                <Extension>GABARAP</Extension>
            </Gene>
            <Gene id="540">
                <GeneName>NM_007313.1_PROBE1</GeneName>
                <AccessionNumber/>
                <Extension>ABL1</Extension>
            </Gene>
            <Gene id="541">
                <GeneName>NM_007315.1_PROBE1</GeneName>
                <AccessionNumber/>
                <Extension>STAT1</Extension>
            </Gene>
            <Gene id="542">
                <GeneName>NM_007317.1_PROBE1</GeneName>
                <AccessionNumber/>
                <Extension>KIF22</Extension>
            </Gene>
            <Gene id="543">
                <GeneName>NM_007361.1_PROBE1</GeneName>
                <AccessionNumber/>
                <Extension>NID2</Extension>
            </Gene>
            <Gene id="544">
                <GeneName>NM_012112.1_PROBE1</GeneName>
                <AccessionNumber/>
                <Extension>TPX2</Extension>
            </Gene>
            <Gene id="545">
                <GeneName>NM_012231.1_PROBE1</GeneName>
                <AccessionNumber/>
                <Extension>PRDM2</Extension>
            </Gene>
            <Gene id="546">
                <GeneName>NM_012242.1_PROBE1</GeneName>
                <AccessionNumber/>
                <Extension>DKK1</Extension>
            </Gene>
            <Gene id="547">
                <GeneName>NM_012294.1_PROBE1</GeneName>
                <AccessionNumber/>
                <Extension>RAPGEF5</Extension>
            </Gene>
            <Gene id="548">
                <GeneName>NM_012310.2_PROBE1</GeneName>
                <AccessionNumber/>
                <Extension>KIF4A</Extension>
            </Gene>
            <Gene id="549">
                <GeneName>NM_012323.1_PROBE1</GeneName>
                <AccessionNumber/>
                <Extension>MAFF</Extension>
            </Gene>
            <Gene id="550">
                <GeneName>NM_012333.2_PROBE1</GeneName>
                <AccessionNumber/>
                <Extension>MYCBP</Extension>
            </Gene>
            <Gene id="551">
                <GeneName>NM_012381.1_PROBE1</GeneName>
                <AccessionNumber/>
                <Extension>ORC3L</Extension>
            </Gene>
            <Gene id="552">
                <GeneName>NM_012448.1_PROBE1</GeneName>
                <AccessionNumber/>
                <Extension>STAT5B</Extension>
            </Gene>
            <Gene id="553">
                <GeneName>NM_012484.1_PROBE1</GeneName>
                <AccessionNumber/>
                <Extension>HMMR</Extension>
            </Gene>
            <Gene id="554">
                <GeneName>NM_013231.1_PROBE1</GeneName>
                <AccessionNumber/>
                <Extension>FLRT2</Extension>
            </Gene>
            <Gene id="555">
                <GeneName>NM_013300.1_PROBE1</GeneName>
                <AccessionNumber/>
                <Extension>C12orf24</Extension>
            </Gene>
            <Gene id="556">
                <GeneName>NM_013366.2_PROBE1</GeneName>
                <AccessionNumber/>
                <Extension>ANAPC2</Extension>
            </Gene>
            <Gene id="557">
                <GeneName>NM_013962.1_PROBE1</GeneName>
                <AccessionNumber/>
                <Extension>NRG1</Extension>
            </Gene>
            <Gene id="558">
                <GeneName>NM_014002.1_PROBE1</GeneName>
                <AccessionNumber/>
                <Extension>IKBKE</Extension>
            </Gene>
            <Gene id="559">
                <GeneName>NM_014059.1_PROBE1</GeneName>
                <AccessionNumber/>
                <Extension>RGC32</Extension>
            </Gene>
            <Gene id="560">
                <GeneName>NM_014142.1_PROBE1</GeneName>
                <AccessionNumber/>
                <Extension>NUDT5</Extension>
            </Gene>
            <Gene id="561">
                <GeneName>NM_014264.1_PROBE1</GeneName>
                <AccessionNumber/>
                <Extension>PLK4</Extension>
            </Gene>
            <Gene id="562">
                <GeneName>NM_014285.1_PROBE1</GeneName>
                <AccessionNumber/>
                <Extension>EXOSC2</Extension>
            </Gene>
            <Gene id="563">
                <GeneName>NM_014314.1_PROBE1</GeneName>
                <AccessionNumber/>
                <Extension>DDX58</Extension>
            </Gene>
            <Gene id="564">
                <GeneName>NM_014317.2_PROBE1</GeneName>
                <AccessionNumber/>
                <Extension>PDSS1</Extension>
            </Gene>
            <Gene id="565">
                <GeneName>NM_014321.1_PROBE1</GeneName>
                <AccessionNumber/>
                <Extension>ORC6L</Extension>
            </Gene>
            <Gene id="566">
                <GeneName>NM_014335.1_PROBE1</GeneName>
                <AccessionNumber/>
                <Extension>CRI1</Extension>
            </Gene>
            <Gene id="567">
                <GeneName>NM_014344.1_PROBE1</GeneName>
                <AccessionNumber/>
                <Extension>FJX1</Extension>
            </Gene>
            <Gene id="568">
                <GeneName>NM_014349.1_PROBE1</GeneName>
                <AccessionNumber/>
                <Extension>APOL3</Extension>
            </Gene>
            <Gene id="569">
                <GeneName>NM_014373.1_PROBE1</GeneName>
                <AccessionNumber/>
                <Extension>GPR160</Extension>
            </Gene>
            <Gene id="570">
                <GeneName>NM_014459.2_PROBE1</GeneName>
                <AccessionNumber/>
                <Extension>PCDH17</Extension>
            </Gene>
            <Gene id="571">
                <GeneName>NM_014465.1_PROBE1</GeneName>
                <AccessionNumber/>
                <Extension>SULT1B1</Extension>
            </Gene>
            <Gene id="572">
                <GeneName>NM_014711.1_PROBE1</GeneName>
                <AccessionNumber/>
                <Extension>CP110</Extension>
            </Gene>
            <Gene id="573">
                <GeneName>NM_014750.1_PROBE1</GeneName>
                <AccessionNumber/>
                <Extension>DLG7</Extension>
            </Gene>
            <Gene id="574">
                <GeneName>NM_014751.1_PROBE1</GeneName>
                <AccessionNumber/>
                <Extension>MTSS1</Extension>
            </Gene>
            <Gene id="575">
                <GeneName>NM_014791.1_PROBE1</GeneName>
                <AccessionNumber/>
                <Extension>MELK</Extension>
            </Gene>
            <Gene id="576">
                <GeneName>NM_014828.1_PROBE1</GeneName>
                <AccessionNumber/>
                <Extension>C14orf92</Extension>
            </Gene>
            <Gene id="577">
                <GeneName>NM_014875.1_PROBE1</GeneName>
                <AccessionNumber/>
                <Extension>KIF14</Extension>
            </Gene>
            <Gene id="578">
                <GeneName>NM_014909.1_PROBE1</GeneName>
                <AccessionNumber/>
                <Extension>VASH1</Extension>
            </Gene>
            <Gene id="579">
                <GeneName>NM_015169.1_PROBE1</GeneName>
                <AccessionNumber/>
                <Extension>RRS1</Extension>
            </Gene>
            <Gene id="580">
                <GeneName>NM_015364.1_PROBE1</GeneName>
                <AccessionNumber/>
                <Extension>LY96</Extension>
            </Gene>
            <Gene id="581">
                <GeneName>NM_015376.1_PROBE1</GeneName>
                <AccessionNumber/>
                <Extension>RASGRP3</Extension>
            </Gene>
            <Gene id="582">
                <GeneName>NM_016021.1_PROBE1</GeneName>
                <AccessionNumber/>
                <Extension>UBE2J1</Extension>
            </Gene>
            <Gene id="583">
                <GeneName>NM_016084.1_PROBE1</GeneName>
                <AccessionNumber/>
                <Extension>RASD1</Extension>
            </Gene>
            <Gene id="584">
                <GeneName>NM_016135.1_PROBE1</GeneName>
                <AccessionNumber/>
                <Extension>ETV7</Extension>
            </Gene>
            <Gene id="585">
                <GeneName>NM_016152.2_PROBE1</GeneName>
                <AccessionNumber/>
                <Extension>RARB</Extension>
            </Gene>
            <Gene id="586">
                <GeneName>NM_016166.1_PROBE1</GeneName>
                <AccessionNumber/>
                <Extension>PIAS1</Extension>
            </Gene>
            <Gene id="587">
                <GeneName>NM_016232.2_PROBE1</GeneName>
                <AccessionNumber/>
                <Extension>IL1RL1</Extension>
            </Gene>
            <Gene id="588">
                <GeneName>NM_016242.1_PROBE1</GeneName>
                <AccessionNumber/>
                <Extension>EMCN</Extension>
            </Gene>
            <Gene id="589">
                <GeneName>NM_016246.1_PROBE1</GeneName>
                <AccessionNumber/>
                <Extension>DHRS10</Extension>
            </Gene>
            <Gene id="590">
                <GeneName>NM_016252.1_PROBE1</GeneName>
                <AccessionNumber/>
                <Extension>BIRC6</Extension>
            </Gene>
            <Gene id="591">
                <GeneName>NM_016270.1_PROBE1</GeneName>
                <AccessionNumber/>
                <Extension>KLF2</Extension>
            </Gene>
            <Gene id="592">
                <GeneName>NM_016323.1_PROBE1</GeneName>
                <AccessionNumber/>
                <Extension>HERC5</Extension>
            </Gene>
            <Gene id="593">
                <GeneName>NM_016325.1_PROBE1</GeneName>
                <AccessionNumber/>
                <Extension>ZNF274</Extension>
            </Gene>
            <Gene id="594">
                <GeneName>NM_016343.2_PROBE1</GeneName>
                <AccessionNumber/>
                <Extension>CENPF</Extension>
            </Gene>
            <Gene id="595">
                <GeneName>NM_016391.1_PROBE1</GeneName>
                <AccessionNumber/>
                <Extension>HSPC111</Extension>
            </Gene>
            <Gene id="596">
                <GeneName>NM_016403.1_PROBE1</GeneName>
                <AccessionNumber/>
                <Extension>HSPC148</Extension>
            </Gene>
            <Gene id="597">
                <GeneName>NM_016426.1_PROBE1</GeneName>
                <AccessionNumber/>
                <Extension>GTSE1</Extension>
            </Gene>
            <Gene id="598">
                <GeneName>NM_016448.1_PROBE1</GeneName>
                <AccessionNumber/>
                <Extension>DTL</Extension>
            </Gene>
            <Gene id="599">
                <GeneName>NM_016580.2_PROBE1</GeneName>
                <AccessionNumber/>
                <Extension>PCDH12</Extension>
            </Gene>
            <Gene id="600">
                <GeneName>NM_016613.1_PROBE1</GeneName>
                <AccessionNumber/>
                <Extension>C4orf18</Extension>
            </Gene>
            <Gene id="601">
                <GeneName>NM_016614.1_PROBE1</GeneName>
                <AccessionNumber/>
                <Extension>TTRAP</Extension>
            </Gene>
            <Gene id="602">
                <GeneName>NM_016816.1_PROBE1</GeneName>
                <AccessionNumber/>
                <Extension>OAS1</Extension>
            </Gene>
            <Gene id="603">
                <GeneName>NM_016823.1_PROBE1</GeneName>
                <AccessionNumber/>
                <Extension>CRK</Extension>
            </Gene>
            <Gene id="604">
                <GeneName>NM_017523.1_PROBE1</GeneName>
                <AccessionNumber/>
                <Extension>BIRC4BP</Extension>
            </Gene>
            <Gene id="605">
                <GeneName>NM_017654.1_PROBE1</GeneName>
                <AccessionNumber/>
                <Extension>SAMD9</Extension>
            </Gene>
            <Gene id="606">
                <GeneName>NM_017669.1_PROBE1</GeneName>
                <AccessionNumber/>
                <Extension>FLJ20105</Extension>
            </Gene>
            <Gene id="607">
                <GeneName>NM_017785.1_PROBE1</GeneName>
                <AccessionNumber/>
                <Extension>CCDC99</Extension>
            </Gene>
            <Gene id="608">
                <GeneName>NM_017912.1_PROBE1</GeneName>
                <AccessionNumber/>
                <Extension>HERC6</Extension>
            </Gene>
            <Gene id="609">
                <GeneName>NM_018128.1_PROBE1</GeneName>
                <AccessionNumber/>
                <Extension>TSR1</Extension>
            </Gene>
            <Gene id="610">
                <GeneName>NM_018131.1_PROBE1</GeneName>
                <AccessionNumber/>
                <Extension>CEP55</Extension>
            </Gene>
            <Gene id="611">
                <GeneName>NM_018140.1_PROBE1</GeneName>
                <AccessionNumber/>
                <Extension>CEP72</Extension>
            </Gene>
            <Gene id="612">
                <GeneName>NM_018154.1_PROBE1</GeneName>
                <AccessionNumber/>
                <Extension>ASF1B</Extension>
            </Gene>
            <Gene id="613">
                <GeneName>NM_018255.1_PROBE1</GeneName>
                <AccessionNumber/>
                <Extension>STATIP1</Extension>
            </Gene>
            <Gene id="614">
                <GeneName>NM_018295.1_PROBE1</GeneName>
                <AccessionNumber/>
                <Extension>TMEM140</Extension>
            </Gene>
            <Gene id="615">
                <GeneName>NM_018381.1_PROBE1</GeneName>
                <AccessionNumber/>
                <Extension>FLJ11286</Extension>
            </Gene>
            <Gene id="616">
                <GeneName>NM_018410.1_PROBE1</GeneName>
                <AccessionNumber/>
                <Extension>DKFZp762E1312</Extension>
            </Gene>
            <Gene id="617">
                <GeneName>NM_018416.1_PROBE1</GeneName>
                <AccessionNumber/>
                <Extension>FOXJ2</Extension>
            </Gene>
            <Gene id="618">
                <GeneName>NM_018454.2_PROBE1</GeneName>
                <AccessionNumber/>
                <Extension>NUSAP1</Extension>
            </Gene>
            <Gene id="619">
                <GeneName>NM_018492.1_PROBE1</GeneName>
                <AccessionNumber/>
                <Extension>PBK</Extension>
            </Gene>
            <Gene id="620">
                <GeneName>NM_018518.1_PROBE1</GeneName>
                <AccessionNumber/>
                <Extension>MCM10</Extension>
            </Gene>
            <Gene id="621">
                <GeneName>NM_018685.1_PROBE1</GeneName>
                <AccessionNumber/>
                <Extension>ANLN</Extension>
            </Gene>
            <Gene id="622">
                <GeneName>NM_018728.1_PROBE1</GeneName>
                <AccessionNumber/>
                <Extension>MYO5C</Extension>
            </Gene>
            <Gene id="623">
                <GeneName>NM_020143.1_PROBE1</GeneName>
                <AccessionNumber/>
                <Extension>LOC56902</Extension>
            </Gene>
            <Gene id="624">
                <GeneName>NM_020349.1_PROBE1</GeneName>
                <AccessionNumber/>
                <Extension>ANKRD2</Extension>
            </Gene>
            <Gene id="625">
                <GeneName>NM_020529.1_PROBE1</GeneName>
                <AccessionNumber/>
                <Extension>NFKBIA</Extension>
            </Gene>
            <Gene id="626">
                <GeneName>NM_020675.1_PROBE1</GeneName>
                <AccessionNumber/>
                <Extension>SPBC25</Extension>
            </Gene>
            <Gene id="627">
                <GeneName>NM_021005.1_PROBE1</GeneName>
                <AccessionNumber/>
                <Extension>NR2F2</Extension>
            </Gene>
            <Gene id="628">
                <GeneName>NM_021105.1_PROBE1</GeneName>
                <AccessionNumber/>
                <Extension>PLSCR1</Extension>
            </Gene>
            <Gene id="629">
                <GeneName>NM_021106.1_PROBE1</GeneName>
                <AccessionNumber/>
                <Extension>RGS3</Extension>
            </Gene>
            <Gene id="630">
                <GeneName>NM_021132.1_PROBE1</GeneName>
                <AccessionNumber/>
                <Extension>PPP3CB</Extension>
            </Gene>
            <Gene id="631">
                <GeneName>NM_021737.1_PROBE1</GeneName>
                <AccessionNumber/>
                <Extension>CLCN6</Extension>
            </Gene>
            <Gene id="632">
                <GeneName>NM_021874.1_PROBE1</GeneName>
                <AccessionNumber/>
                <Extension>CDC25B</Extension>
            </Gene>
            <Gene id="633">
                <GeneName>NM_021953.1_PROBE1</GeneName>
                <AccessionNumber/>
                <Extension>FOXM1</Extension>
            </Gene>
            <Gene id="634">
                <GeneName>NM_021975.1_PROBE1</GeneName>
                <AccessionNumber/>
                <Extension>RELA</Extension>
            </Gene>
            <Gene id="635">
                <GeneName>NM_021991.1_PROBE1</GeneName>
                <AccessionNumber/>
                <Extension>JUP</Extension>
            </Gene>
            <Gene id="636">
                <GeneName>NM_022062.1_PROBE1</GeneName>
                <AccessionNumber/>
                <Extension>PKNOX2</Extension>
            </Gene>
            <Gene id="637">
                <GeneName>NM_022168.1_PROBE1</GeneName>
                <AccessionNumber/>
                <Extension>IFIH1</Extension>
            </Gene>
            <Gene id="638">
                <GeneName>NM_022346.1_PROBE1</GeneName>
                <AccessionNumber/>
                <Extension>HCAP-G</Extension>
            </Gene>
            <Gene id="639">
                <GeneName>NM_022443.1_PROBE1</GeneName>
                <AccessionNumber/>
                <Extension>MLF1</Extension>
            </Gene>
            <Gene id="640">
                <GeneName>NM_022809.1_PROBE1</GeneName>
                <AccessionNumber/>
                <Extension>CDC25C</Extension>
            </Gene>
            <Gene id="641">
                <GeneName>NM_022910.1_PROBE1</GeneName>
                <AccessionNumber/>
                <Extension>NDRG4</Extension>
            </Gene>
            <Gene id="642">
                <GeneName>NM_022917.1_PROBE1</GeneName>
                <AccessionNumber/>
                <Extension>NOL6</Extension>
            </Gene>
            <Gene id="643">
                <GeneName>NM_023111.1_PROBE1</GeneName>
                <AccessionNumber/>
                <Extension>FGFR1</Extension>
            </Gene>
            <Gene id="644">
                <GeneName>NM_024309.1_PROBE1</GeneName>
                <AccessionNumber/>
                <Extension>TNIP2</Extension>
            </Gene>
            <Gene id="645">
                <GeneName>NM_024510.1_PROBE1</GeneName>
                <AccessionNumber/>
                <Extension>C17orf62</Extension>
            </Gene>
            <Gene id="646">
                <GeneName>NM_024579.1_PROBE1</GeneName>
                <AccessionNumber/>
                <Extension>C1orf54</Extension>
            </Gene>
            <Gene id="647">
                <GeneName>NM_024680.1_PROBE1</GeneName>
                <AccessionNumber/>
                <Extension>E2F8</Extension>
            </Gene>
            <Gene id="648">
                <GeneName>NM_024847.1_PROBE1</GeneName>
                <AccessionNumber/>
                <Extension>TMC7</Extension>
            </Gene>
            <Gene id="649">
                <GeneName>NM_024863.1_PROBE1</GeneName>
                <AccessionNumber/>
                <Extension>TCEAL4</Extension>
            </Gene>
            <Gene id="650">
                <GeneName>NM_024918.1_PROBE1</GeneName>
                <AccessionNumber/>
                <Extension>C20orf172</Extension>
            </Gene>
            <Gene id="651">
                <GeneName>NM_025170.2_PROBE1</GeneName>
                <AccessionNumber/>
                <Extension>DEPDC2</Extension>
            </Gene>
            <Gene id="652">
                <GeneName>NM_025214.1_PROBE1</GeneName>
                <AccessionNumber/>
                <Extension>CCDC68</Extension>
            </Gene>
            <Gene id="653">
                <GeneName>NM_030666.1_PROBE1</GeneName>
                <AccessionNumber/>
                <Extension>SERPINB1</Extension>
            </Gene>
            <Gene id="654">
                <GeneName>NM_030751.1_PROBE1</GeneName>
                <AccessionNumber/>
                <Extension>SNF1LK</Extension>
            </Gene>
            <Gene id="655">
                <GeneName>NM_030899.1_PROBE1</GeneName>
                <AccessionNumber/>
                <Extension>ZNF323</Extension>
            </Gene>
            <Gene id="656">
                <GeneName>NM_030928_PROBE1</GeneName>
                <AccessionNumber/>
                <Extension>CDT1</Extension>
            </Gene>
            <Gene id="657">
                <GeneName>NM_031217.1_PROBE1</GeneName>
                <AccessionNumber/>
                <Extension>KIF18A</Extension>
            </Gene>
            <Gene id="658">
                <GeneName>NM_031299.1_PROBE1</GeneName>
                <AccessionNumber/>
                <Extension>CDCA3</Extension>
            </Gene>
            <Gene id="659">
                <GeneName>NM_031423.1_PROBE1</GeneName>
                <AccessionNumber/>
                <Extension>CDCA1</Extension>
            </Gene>
            <Gene id="660">
                <GeneName>NM_031458.1_PROBE1</GeneName>
                <AccessionNumber/>
                <Extension>PARP9</Extension>
            </Gene>
            <Gene id="661">
                <GeneName>NM_031966.1_PROBE1</GeneName>
                <AccessionNumber/>
                <Extension>CCNB1</Extension>
            </Gene>
            <Gene id="662">
                <GeneName>NM_032023.1_PROBE1</GeneName>
                <AccessionNumber/>
                <Extension>RASSF4</Extension>
            </Gene>
            <Gene id="663">
                <GeneName>NM_032024.1_PROBE1</GeneName>
                <AccessionNumber/>
                <Extension>C10orf11</Extension>
            </Gene>
            <Gene id="664">
                <GeneName>NM_032043.1_PROBE1</GeneName>
                <AccessionNumber/>
                <Extension>BRIP1</Extension>
            </Gene>
            <Gene id="665">
                <GeneName>NM_032150.1_PROBE1</GeneName>
                <AccessionNumber/>
                <Extension>ARMC4</Extension>
            </Gene>
            <Gene id="666">
                <GeneName>NM_032206.1_PROBE1</GeneName>
                <AccessionNumber/>
                <Extension>NOD27</Extension>
            </Gene>
            <Gene id="667">
                <GeneName>NM_032291.1_PROBE1</GeneName>
                <AccessionNumber/>
                <Extension>SGIP1</Extension>
            </Gene>
            <Gene id="668">
                <GeneName>NM_032359.1_PROBE1</GeneName>
                <AccessionNumber/>
                <Extension>C3orf26</Extension>
            </Gene>
            <Gene id="669">
                <GeneName>NM_032457.1_PROBE1</GeneName>
                <AccessionNumber/>
                <Extension>PCDH7</Extension>
            </Gene>
            <Gene id="670">
                <GeneName>NM_032495.1_PROBE1</GeneName>
                <AccessionNumber/>
                <Extension>HOP</Extension>
            </Gene>
            <Gene id="671">
                <GeneName>NM_032621.1_PROBE1</GeneName>
                <AccessionNumber/>
                <Extension>BEX2</Extension>
            </Gene>
            <Gene id="672">
                <GeneName>NM_032623.1_PROBE1</GeneName>
                <AccessionNumber/>
                <Extension>OSAP</Extension>
            </Gene>
            <Gene id="673">
                <GeneName>NM_032742.1_PROBE1</GeneName>
                <AccessionNumber/>
                <Extension>GATA3</Extension>
            </Gene>
            <Gene id="674">
                <GeneName>NM_032854.1_PROBE1</GeneName>
                <AccessionNumber/>
                <Extension>CORO6</Extension>
            </Gene>
            <Gene id="675">
                <GeneName>NM_032957.1_PROBE1</GeneName>
                <AccessionNumber/>
                <Extension>TNFRSF6B</Extension>
            </Gene>
            <Gene id="676">
                <GeneName>NM_033001.1_PROBE1</GeneName>
                <AccessionNumber/>
                <Extension>GTF2I</Extension>
            </Gene>
            <Gene id="677">
                <GeneName>NM_033135.1_PROBE1</GeneName>
                <AccessionNumber/>
                <Extension>PDGFD</Extension>
            </Gene>
            <Gene id="678">
                <GeneName>NM_033238.1_PROBE1</GeneName>
                <AccessionNumber/>
                <Extension>PML</Extension>
            </Gene>
            <Gene id="679">
                <GeneName>NM_033255.1_PROBE1</GeneName>
                <AccessionNumber/>
                <Extension>EPSTI1</Extension>
            </Gene>
            <Gene id="680">
                <GeneName>NM_033285.1_PROBE1</GeneName>
                <AccessionNumber/>
                <Extension>TP53INP1</Extension>
            </Gene>
            <Gene id="681">
                <GeneName>NM_033292.1_PROBE1</GeneName>
                <AccessionNumber/>
                <Extension>COP1</Extension>
            </Gene>
            <Gene id="682">
                <GeneName>U00952_PROBE1</GeneName>
                <AccessionNumber/>
                <Extension>PBXIP1</Extension>
            </Gene>
            <Gene id="683">
                <GeneName>U18018_PROBE1</GeneName>
                <AccessionNumber/>
                <Extension>ETV4</Extension>
            </Gene>
            <Gene id="684">
                <GeneName>U31556_PROBE1</GeneName>
                <AccessionNumber/>
                <Extension>E2F5</Extension>
            </Gene>
            <Gene id="685">
                <GeneName>U57645_PROBE1</GeneName>
                <AccessionNumber/>
                <Extension>ID1</Extension>
            </Gene>
            <Gene id="686">
                <GeneName>U63721_PROBE1</GeneName>
                <AccessionNumber/>
                <Extension>WBSCR22</Extension>
            </Gene>
            <Gene id="687">
                <GeneName>U75308_PROBE1</GeneName>
                <AccessionNumber/>
                <Extension>TAF4</Extension>
            </Gene>
            <Gene id="688">
                <GeneName>U80917_PROBE1</GeneName>
                <AccessionNumber/>
                <Extension>NFATC1</Extension>
            </Gene>
            <Gene id="689">
                <GeneName>U86453_PROBE1</GeneName>
                <AccessionNumber/>
                <Extension>PIK3CD</Extension>
            </Gene>
            <Gene id="690">
                <GeneName>X05299_PROBE1</GeneName>
                <AccessionNumber/>
                <Extension>CENPB</Extension>
            </Gene>
            <Gene id="691">
                <GeneName>X55181_PROBE1</GeneName>
                <AccessionNumber/>
                <Extension>ETS2</Extension>
            </Gene>
            <Gene id="692">
                <GeneName>X65644_PROBE1</GeneName>
                <AccessionNumber/>
                <Extension>HIVEP2</Extension>
            </Gene>
            <Gene id="693">
                <GeneName>X74794_PROBE1</GeneName>
                <AccessionNumber/>
                <Extension>MCM4</Extension>
            </Gene>
        </GeneSet>
        <PathSet>
            <Path id="0">
                <Type>2</Type>
                <Comments>
                    <Comment>direction: 1.000000</Comment>
                    <Comment>Up/Down Unknown</Comment>
                    <Comment>Up/Down/Unknown = 0.27 / 0.00 / 0.73</Comment>
                    <Comment>121: 2078.648550</Comment>
                    <Comment>r121: 185.214452</Comment>
                    <Comment>bnrcpr.pr: 0.000000</Comment>
                    <Comment>bnrcpr.pi: 0.000000</Comment>
                    <Comment>bnrcpr.sc: 40.000000</Comment>
                    <Comment>bnrcpr.eta: -20.000000</Comment>
                    <Comment>bnrcpr.wzc[1]: 0.000000</Comment>
                    <Comment>bnrcpr.wzc[2]: -20.000000</Comment>
                    <Comment>bnrcpr.z[1]: 2.000000</Comment>
                    <Comment>bnrcpr.z[2]: 0.000000</Comment>
                    <Comment>bspline: 0.032000:1.610000:13.244026:14.095243:14.944459:15.789156:16.660950:17.579923:18.516605:19.334903:19.943484:20.389115:20.734790:21.043264:21.328936:21.634361:22.004031:22.450723:22.957235:23.503550:24.069768:24.639303</Comment>
                </Comments>
                <Value>0.450000</Value>
            </Path>
            <Path id="1">
                <Type>0</Type>
                <Comments>
                    <Comment>direction: 1.000000</Comment>
                    <Comment>Up regulation</Comment>
                    <Comment>Up/Down/Unknown = 0.53 / 0.00 / 0.47</Comment>
                    <Comment>121: 1986.187200</Comment>
                    <Comment>r121: 126.573066</Comment>
                    <Comment>bnrcpr.pr: 0.000000</Comment>
                    <Comment>bnrcpr.pi: 0.000000</Comment>
                    <Comment>bnrcpr.sc: 40.000000</Comment>
                    <Comment>bnrcpr.eta: -20.000000</Comment>
                    <Comment>bnrcpr.wzc[1]: 0.000000</Comment>
                    <Comment>bnrcpr.wzc[2]: -20.000000</Comment>
                    <Comment>bnrcpr.z[1]: 2.000000</Comment>
                    <Comment>bnrcpr.z[2]: 0.000000</Comment>
                    <Comment>bspline: 3.634000:29.436000:-4.448039:-3.585402:-2.722133:-1.874435:-1.160924:-0.638045:-0.224389:0.177884:0.538611:0.795880:0.987562:1.042603:0.943002:0.677150:0.191304:-0.578161:-1.635161:-2.888120:-4.239058:-5.606325</Comment>
                </Comments>
                <Value>0.150000</Value>
            </Path>
            <Path id="2">
                <Type>0</Type>
                <Comments>
                    <Comment>direction: 1.000000</Comment>
                    <Comment>Up regulation</Comment>
                    <Comment>Up/Down/Unknown = 1.00 / 0.00 / 0.00</Comment>
                    <Comment>121: 2025.878264</Comment>
                    <Comment>r121: 120.368201</Comment>
                    <Comment>bnrcpr.pr: 0.000000</Comment>
                    <Comment>bnrcpr.pi: 0.000000</Comment>
                    <Comment>bnrcpr.sc: 40.000000</Comment>
                    <Comment>bnrcpr.eta: -20.000000</Comment>
                    <Comment>bnrcpr.wzc[1]: 0.000000</Comment>
                    <Comment>bnrcpr.wzc[2]: -20.000000</Comment>
                    <Comment>bnrcpr.z[1]: 2.000000</Comment>
                    <Comment>bnrcpr.z[2]: 0.000000</Comment>
                    <Comment>bspline: 0.383000:7.229000:-1.009557:-0.856734:-0.703918:-0.551115:-0.398317:-0.245685:-0.093424:0.058222:0.209094:0.359324:0.509122:0.658597:0.807946:0.957264:1.106502:1.255723:1.404950:1.554180:1.703411:1.852643</Comment>
                </Comments>
                <Value>0.100000</Value>
            </Path>
            <Path id="3">
                <Type>0</Type>
                <Comments>
                    <Comment>direction: 1.000000</Comment>
                    <Comment>Up regulation</Comment>
                    <Comment>Up/Down/Unknown = 0.92 / 0.00 / 0.08</Comment>
                    <Comment>121: 2001.697146</Comment>
                    <Comment>r121: 168.675785</Comment>
                    <Comment>bnrcpr.pr: 0.000000</Comment>
                    <Comment>bnrcpr.pi: 0.000000</Comment>
                    <Comment>bnrcpr.sc: 40.000000</Comment>
                    <Comment>bnrcpr.eta: -20.000000</Comment>
                    <Comment>bnrcpr.wzc[1]: 0.000000</Comment>
                    <Comment>bnrcpr.wzc[2]: -20.000000</Comment>
                    <Comment>bnrcpr.z[1]: 2.000000</Comment>
                    <Comment>bnrcpr.z[2]: 0.000000</Comment>
                    <Comment>bspline: 0.656000:3.924000:-3.431394:-2.987937:-2.544472:-2.100977:-1.657361:-1.213326:-0.768471:-0.322504:0.124837:0.573487:1.023154:1.473667:1.924768:2.376196:2.827894:3.279759:3.731651:4.183552:4.635456:5.087361</Comment>
                </Comments>
                <Value>0.530000</Value>
            </Path>
            <Path id="4">
                <Type>2</Type>
                <Comments>
                    <Comment>direction: 1.000000</Comment>
                    <Comment>Up/Down Unknown</Comment>
                    <Comment>Up/Down/Unknown = 0.41 / 0.00 / 0.59</Comment>
                    <Comment>121: 2053.239995</Comment>
                    <Comment>r121: 125.912573</Comment>
                    <Comment>bnrcpr.pr: 0.000000</Comment>
                    <Comment>bnrcpr.pi: 0.000000</Comment>
                    <Comment>bnrcpr.sc: 40.000000</Comment>
                    <Comment>bnrcpr.eta: -20.000000</Comment>
                    <Comment>bnrcpr.wzc[1]: 0.000000</Comment>
                    <Comment>bnrcpr.wzc[2]: -20.000000</Comment>
                    <Comment>bnrcpr.z[1]: 2.000000</Comment>
                    <Comment>bnrcpr.z[2]: 0.000000</Comment>
                    <Comment>bspline: 3.401000:46.228000:-2.163360:-1.822364:-1.481363:-1.140327:-0.799291:-0.458379:-0.117436:0.223666:0.565050:0.906472:1.247677:1.588607:1.929083:2.268859:2.607954:2.946463:3.284507:3.622241:3.959820:4.297373</Comment>
                </Comments>
                <Value>0.170000</Value>
            </Path>
            <Path id="5">
                <Type>0</Type>
                <Comments>
                    <Comment>direction: 1.000000</Comment>
                    <Comment>Up regulation</Comment>
                    <Comment>Up/Down/Unknown = 0.62 / 0.00 / 0.38</Comment>
                    <Comment>121: 2064.347057</Comment>
                    <Comment>r121: 119.939932</Comment>
                    <Comment>bnrcpr.pr: 0.000000</Comment>
                    <Comment>bnrcpr.pi: 0.000000</Comment>
                    <Comment>bnrcpr.sc: 40.000000</Comment>
                    <Comment>bnrcpr.eta: -20.000000</Comment>
                    <Comment>bnrcpr.wzc[1]: 0.000000</Comment>
                    <Comment>bnrcpr.wzc[2]: -20.000000</Comment>
                    <Comment>bnrcpr.z[1]: 2.000000</Comment>
                    <Comment>bnrcpr.z[2]: 0.000000</Comment>
                    <Comment>bspline: 2.093000:14.170000:-1.482960:-1.275215:-1.067496:-0.859933:-0.652707:-0.445883:-0.239398:-0.033210:0.173037:0.379645:0.586357:0.792794:0.999030:1.205224:1.411425:1.617633:1.823845:2.030061:2.236278:2.442496</Comment>
                </Comments>
                <Value>0.080000</Value>
            </Path>
            <Path id="6">
                <Type>2</Type>
                <Comments>
                    <Comment>direction: 1.000000</Comment>
                    <Comment>Up/Down Unknown</Comment>
                    <Comment>Up/Down/Unknown = 0.00 / 0.00 / 1.00</Comment>
                    <Comment>121: 2085.902190</Comment>
                    <Comment>r121: 153.550745</Comment>
                    <Comment>bnrcpr.pr: 0.000000</Comment>
                    <Comment>bnrcpr.pi: 0.000000</Comment>
                    <Comment>bnrcpr.sc: 40.000000</Comment>
                    <Comment>bnrcpr.eta: -20.000000</Comment>
                    <Comment>bnrcpr.wzc[1]: 0.000000</Comment>
                    <Comment>bnrcpr.wzc[2]: -20.000000</Comment>
                    <Comment>bnrcpr.z[1]: 2.000000</Comment>
                    <Comment>bnrcpr.z[2]: 0.000000</Comment>
                    <Comment>bspline: 1.388000:20.281000:-3.309786:-2.887589:-2.465418:-2.043397:-1.621576:-1.199838:-0.777779:-0.354947:0.068728:0.492945:0.917185:1.341479:1.765980:2.190665:2.615475:3.040341:3.465189:3.889948:4.314566:4.739143</Comment>
                </Comments>
                <Value>0.060000</Value>
            </Path>
            <Path id="7">
                <Type>2</Type>
                <Comments>
                    <Comment>direction: 0.964706</Comment>
                    <Comment>Up/Down Unknown</Comment>
                    <Comment>Up/Down/Unknown = 0.48 / 0.00 / 0.52</Comment>
                    <Comment>121: 1947.360725</Comment>
                    <Comment>r121: 166.770268</Comment>
                    <Comment>bnrcpr.pr: 0.000000</Comment>
                    <Comment>bnrcpr.pi: 0.000000</Comment>
                    <Comment>bnrcpr.sc: 40.000000</Comment>
                    <Comment>bnrcpr.eta: -20.000000</Comment>
                    <Comment>bnrcpr.wzc[1]: 0.000000</Comment>
                    <Comment>bnrcpr.wzc[2]: -20.000000</Comment>
                    <Comment>bnrcpr.z[1]: 2.000000</Comment>
                    <Comment>bnrcpr.z[2]: 0.000000</Comment>
                    <Comment>bspline: 6.024000:41.737000:-1.939191:-1.665787:-1.392381:-1.118893:-0.845128:-0.570916:-0.295917:-0.020134:0.256150:0.532721:0.809319:1.085491:1.360995:1.635735:1.909683:2.182982:2.455824:2.728402:3.000896:3.273383</Comment>
                </Comments>
                <Value>0.850000</Value>
            </Path>
            <Path id="8">
                <Type>2</Type>
                <Comments>
                    <Comment>direction: 1.000000</Comment>
                    <Comment>Up/Down Unknown</Comment>
                    <Comment>Up/Down/Unknown = 0.00 / 0.00 / 1.00</Comment>
                    <Comment>121: 2791.678513</Comment>
                    <Comment>r121: 197.113880</Comment>
                    <Comment>bnrcpr.pr: 0.000000</Comment>
                    <Comment>bnrcpr.pi: 0.000000</Comment>
                    <Comment>bnrcpr.sc: 40.000000</Comment>
                    <Comment>bnrcpr.eta: -20.000000</Comment>
                    <Comment>bnrcpr.wzc[1]: 0.000000</Comment>
                    <Comment>bnrcpr.wzc[2]: -20.000000</Comment>
                    <Comment>bnrcpr.z[1]: 2.000000</Comment>
                    <Comment>bnrcpr.z[2]: 0.000000</Comment>
                    <Comment>bspline: 2.829000:154.340000:32.323536:33.970924:35.616813:37.240053:38.771379:40.171322:41.433273:42.453575:43.114321:43.381490:43.465008:43.375753:43.164443:43.008806:43.021985:43.237357:43.640761:44.191790:44.817467:45.455585</Comment>
                </Comments>
                <Value>0.290000</Value>
            </Path>
            <Path id="9">
                <Type>2</Type>
                <Comments>
                    <Comment>direction: 0.703704</Comment>
                    <Comment>Up/Down Unknown</Comment>
                    <Comment>Up/Down/Unknown = 0.05 / 0.00 / 0.95</Comment>
                    <Comment>121: 2856.401151</Comment>
                    <Comment>r121: 165.316207</Comment>
                    <Comment>bnrcpr.pr: 0.000000</Comment>
                    <Comment>bnrcpr.pi: 0.096290</Comment>
                    <Comment>bnrcpr.sc: 4.478280</Comment>
                    <Comment>bnrcpr.eta: -2.239140</Comment>
                    <Comment>bnrcpr.wzc[1]: 17.760860</Comment>
                    <Comment>bnrcpr.wzc[2]: -20.000000</Comment>
                    <Comment>bnrcpr.z[1]: 2.888043</Comment>
                    <Comment>bnrcpr.z[2]: 0.000000</Comment>
                    <Comment>bspline: 8.277000:74.175000:-0.715014:-1.315697:-1.909127:-2.459049:-2.921951:-3.257802:-3.444954:-3.446725:-3.202411:-2.620400:-1.708540:-0.534028:0.835351:2.082950:3.018182:3.852819:4.739257:5.623232:6.485583:7.344094</Comment>
                </Comments>
                <Value>0.270000</Value>
            </Path>
            <Path id="10">
                <Type>2</Type>
                <Comments>
                    <Comment>direction: 0.703704</Comment>
                    <Comment>Up/Down Unknown</Comment>
                    <Comment>Up/Down/Unknown = 0.47 / 0.00 / 0.53</Comment>
                    <Comment>121: 2788.283279</Comment>
                    <Comment>r121: 263.779299</Comment>
                    <Comment>bnrcpr.pr: 0.000000</Comment>
                    <Comment>bnrcpr.pi: 0.000000</Comment>
                    <Comment>bnrcpr.sc: 40.000000</Comment>
                    <Comment>bnrcpr.eta: -20.000000</Comment>
                    <Comment>bnrcpr.wzc[1]: 0.000000</Comment>
                    <Comment>bnrcpr.wzc[2]: -20.000000</Comment>
                    <Comment>bnrcpr.z[1]: 2.000000</Comment>
                    <Comment>bnrcpr.z[2]: 0.000000</Comment>
                    <Comment>bspline: 10.800000:101.284000:-7.582376:-6.932120:-6.284042:-5.652206:-5.052016:-4.476440:-3.902457:-3.303105:-2.674528:-1.962139:-1.102772:-0.018387:1.317708:2.886119:4.604672:6.377818:8.159194:9.888758:11.573805:13.250295</Comment>
                </Comments>
                <Value>0.540000</Value>
            </Path>
            <Path id="11">
                <Type>2</Type>
                <Comments>
                    <Comment>direction: 1.000000</Comment>
                    <Comment>Up/Down Unknown</Comment>
                    <Comment>Up/Down/Unknown = 0.00 / 0.47 / 0.53</Comment>
                    <Comment>121: 2856.636810</Comment>
                    <Comment>r121: 172.082757</Comment>
                    <Comment>bnrcpr.pr: 1.000000</Comment>
                    <Comment>bnrcpr.pi: 0.999998</Comment>
                    <Comment>bnrcpr.sc: -25.900720</Comment>
                    <Comment>bnrcpr.eta: 12.950360</Comment>
                    <Comment>bnrcpr.wzc[1]: 32.950360</Comment>
                    <Comment>bnrcpr.wzc[2]: -20.000000</Comment>
                    <Comment>bnrcpr.z[1]: 3.647518</Comment>
                    <Comment>bnrcpr.z[2]: 0.000000</Comment>
                    <Comment>bspline: 0.187000:1.620000:18.602195:14.364752:10.226222:6.582903:3.685728:1.836603:1.180985:0.393438:-1.228925:-2.271174:-1.853139:-1.276258:-1.399361:-2.140060:-3.311461:-4.806318:-6.651484:-8.780371:-11.051992:-13.347402</Comment>
                </Comments>
                <Value>0.580000</Value>
            </Path>
            <Path id="12">
                <Type>2</Type>
                <Comments>
                    <Comment>direction: 1.000000</Comment>
                    <Comment>Up/Down Unknown</Comment>
                    <Comment>Up/Down/Unknown = 0.00 / 0.14 / 0.86</Comment>
                    <Comment>121: 2844.104724</Comment>
                    <Comment>r121: 200.760976</Comment>
                    <Comment>bnrcpr.pr: 0.000000</Comment>
                    <Comment>bnrcpr.pi: 0.773728</Comment>
                    <Comment>bnrcpr.sc: -2.458960</Comment>
                    <Comment>bnrcpr.eta: 1.229480</Comment>
                    <Comment>bnrcpr.wzc[1]: 21.229480</Comment>
                    <Comment>bnrcpr.wzc[2]: -20.000000</Comment>
                    <Comment>bnrcpr.z[1]: 3.061474</Comment>
                    <Comment>bnrcpr.z[2]: 0.000000</Comment>
                    <Comment>bspline: 2.577000:43.895000:5.236236:4.477854:3.719584:2.961992:2.205799:1.451534:0.699029:-0.052792:-0.806184:-1.561685:-2.318427:-3.075307:-3.831334:-4.586330:-5.340447:-6.093814:-6.846611:-7.599028:-8.351255:-9.103450</Comment>
                </Comments>
                <Value>0.070000</Value>
            </Path>
            <Path id="13">
                <Type>2</Type>
                <Comments>
                    <Comment>direction: 0.846154</Comment>
                    <Comment>Up/Down Unknown</Comment>
                    <Comment>Up/Down/Unknown = 0.14 / 0.00 / 0.86</Comment>
                    <Comment>121: 2750.511197</Comment>
                    <Comment>r121: 201.255499</Comment>
                    <Comment>bnrcpr.pr: 0.000000</Comment>
                    <Comment>bnrcpr.pi: 0.000000</Comment>
                    <Comment>bnrcpr.sc: 40.000000</Comment>
                    <Comment>bnrcpr.eta: -20.000000</Comment>
                    <Comment>bnrcpr.wzc[1]: 0.000000</Comment>
                    <Comment>bnrcpr.wzc[2]: -20.000000</Comment>
                    <Comment>bnrcpr.z[1]: 2.000000</Comment>
                    <Comment>bnrcpr.z[2]: 0.000000</Comment>
                    <Comment>bspline: 0.157000:20.137000:-13.992591:-9.515072:-5.076330:-0.874874:2.367043:4.411948:5.866363:7.008495:8.011730:8.688326:8.860074:8.532347:7.767565:6.628163:5.176579:3.475248:1.586608:-0.426905:-2.502854:-4.589210</Comment>
                </Comments>
                <Value>0.260000</Value>
            </Path>
            <Path id="14">
                <Type>2</Type>
                <Comments>
                    <Comment>direction: 1.000000</Comment>
                    <Comment>Up/Down Unknown</Comment>
                    <Comment>Up/Down/Unknown = 0.37 / 0.00 / 0.63</Comment>
                    <Comment>121: 2714.958546</Comment>
                    <Comment>r121: 238.514470</Comment>
                    <Comment>bnrcpr.pr: 0.000000</Comment>
                    <Comment>bnrcpr.pi: 0.000000</Comment>
                    <Comment>bnrcpr.sc: 40.000000</Comment>
                    <Comment>bnrcpr.eta: -20.000000</Comment>
                    <Comment>bnrcpr.wzc[1]: 0.000000</Comment>
                    <Comment>bnrcpr.wzc[2]: -20.000000</Comment>
                    <Comment>bnrcpr.z[1]: 2.000000</Comment>
                    <Comment>bnrcpr.z[2]: 0.000000</Comment>
                    <Comment>bspline: 0.393000:23.763000:0.329955:0.456628:0.580592:0.693855:0.708016:0.521312:0.063491:-0.566604:-1.210588:-1.648857:-1.665639:-1.286337:-0.548109:0.460656:1.654950:2.990069:4.428229:5.915989:7.400413:8.883187</Comment>
                </Comments>
                <Value>0.190000</Value>
            </Path>
            <Path id="15">
                <Type>0</Type>
                <Comments>
                    <Comment>direction: 0.824561</Comment>
                    <Comment>Up regulation</Comment>
                    <Comment>Up/Down/Unknown = 0.77 / 0.00 / 0.23</Comment>
                    <Comment>121: 2713.808278</Comment>
                    <Comment>r121: 192.714705</Comment>
                    <Comment>bnrcpr.pr: 0.000000</Comment>
                    <Comment>bnrcpr.pi: 0.000000</Comment>
                    <Comment>bnrcpr.sc: 40.000000</Comment>
                    <Comment>bnrcpr.eta: -20.000000</Comment>
                    <Comment>bnrcpr.wzc[1]: 0.000000</Comment>
                    <Comment>bnrcpr.wzc[2]: -20.000000</Comment>
                    <Comment>bnrcpr.z[1]: 2.000000</Comment>
                    <Comment>bnrcpr.z[2]: 0.000000</Comment>
                    <Comment>bspline: 0.216000:2.126000:-7.314869:-5.737076:-4.159294:-2.581778:-1.004614:0.572829:2.151157:3.730608:5.311237:6.893014:8.475724:10.059095:11.642871:13.226768:14.810538:16.394073:17.977425:19.560694:21.143925:22.727148</Comment>
                </Comments>
                <Value>0.570000</Value>
            </Path>
            <Path id="16">
                <Type>0</Type>
                <Comments>
                    <Comment>direction: 1.000000</Comment>
                    <Comment>Up regulation</Comment>
                    <Comment>Up/Down/Unknown = 0.89 / 0.00 / 0.11</Comment>
                    <Comment>121: 2829.193227</Comment>
                    <Comment>r121: 221.969607</Comment>
                    <Comment>bnrcpr.pr: 0.000000</Comment>
                    <Comment>bnrcpr.pi: 0.000000</Comment>
                    <Comment>bnrcpr.sc: 40.000000</Comment>
                    <Comment>bnrcpr.eta: -20.000000</Comment>
                    <Comment>bnrcpr.wzc[1]: 0.000000</Comment>
                    <Comment>bnrcpr.wzc[2]: -20.000000</Comment>
                    <Comment>bnrcpr.z[1]: 2.000000</Comment>
                    <Comment>bnrcpr.z[2]: 0.000000</Comment>
                    <Comment>bspline: 2.014000:17.357000:-4.775625:-4.047275:-3.318949:-2.590580:-1.861393:-1.130619:-0.398098:0.335866:1.070767:1.806055:2.540988:3.275321:4.009676:4.744416:5.479735:6.215928:6.952917:7.690517:8.428423:9.166378</Comment>
                </Comments>
                <Value>0.190000</Value>
            </Path>
            <Path id="17">
                <Type>2</Type>
                <Comments>
                    <Comment>direction: 1.000000</Comment>
                    <Comment>Up/Down Unknown</Comment>
                    <Comment>Up/Down/Unknown = 0.00 / 0.00 / 1.00</Comment>
                    <Comment>121: 2854.282529</Comment>
                    <Comment>r121: 143.702189</Comment>
                    <Comment>bnrcpr.pr: 0.000000</Comment>
                    <Comment>bnrcpr.pi: 0.003111</Comment>
                    <Comment>bnrcpr.sc: 11.539440</Comment>
                    <Comment>bnrcpr.eta: -5.769720</Comment>
                    <Comment>bnrcpr.wzc[1]: 14.230280</Comment>
                    <Comment>bnrcpr.wzc[2]: -20.000000</Comment>
                    <Comment>bnrcpr.z[1]: 2.711514</Comment>
                    <Comment>bnrcpr.z[2]: 0.000000</Comment>
                    <Comment>bspline: 1.078000:9.464000:11.293665:9.301550:7.320324:5.406370:3.707746:2.392542:1.515976:0.732270:-0.156349:-1.094620:-2.011760:-2.639384:-2.877041:-2.865661:-2.727090:-2.473358:-2.129357:-1.748903:-1.346161:-0.939378</Comment>
                </Comments>
                <Value>0.060000</Value>
            </Path>
            <Path id="18">
                <Type>2</Type>
                <Comments>
                    <Comment>direction: 1.000000</Comment>
                    <Comment>Up/Down Unknown</Comment>
                    <Comment>Up/Down/Unknown = 0.11 / 0.00 / 0.89</Comment>
                    <Comment>121: 2643.767250</Comment>
                    <Comment>r121: 205.120832</Comment>
                    <Comment>bnrcpr.pr: 0.000000</Comment>
                    <Comment>bnrcpr.pi: 0.000000</Comment>
                    <Comment>bnrcpr.sc: 40.000000</Comment>
                    <Comment>bnrcpr.eta: -20.000000</Comment>
                    <Comment>bnrcpr.wzc[1]: 0.000000</Comment>
                    <Comment>bnrcpr.wzc[2]: -20.000000</Comment>
                    <Comment>bnrcpr.z[1]: 2.000000</Comment>
                    <Comment>bnrcpr.z[2]: 0.000000</Comment>
                    <Comment>bspline: 29.852000:246.977000:94.843729:86.122613:77.587512:70.168503:64.981675:63.021857:64.154120:66.478631:68.367987:71.623905:74.748091:76.797433:78.424683:80.637055:83.836087:88.518337:95.014071:102.793058:110.558574:118.290807</Comment>
                </Comments>
                <Value>0.900000</Value>
            </Path>
            <Path id="19">
                <Type>1</Type>
                <Comments>
                    <Comment>direction: 1.000000</Comment>
                    <Comment>Down regulation</Comment>
                    <Comment>Up/Down/Unknown = 0.00 / 0.92 / 0.08</Comment>
                    <Comment>121: 2721.223944</Comment>
                    <Comment>r121: 154.417165</Comment>
                    <Comment>bnrcpr.pr: 0.000000</Comment>
                    <Comment>bnrcpr.pi: 0.000000</Comment>
                    <Comment>bnrcpr.sc: 40.000000</Comment>
                    <Comment>bnrcpr.eta: -20.000000</Comment>
                    <Comment>bnrcpr.wzc[1]: 0.000000</Comment>
                    <Comment>bnrcpr.wzc[2]: -20.000000</Comment>
                    <Comment>bnrcpr.z[1]: 2.000000</Comment>
                    <Comment>bnrcpr.z[2]: 0.000000</Comment>
                    <Comment>bspline: 0.180000:4.002000:4.090977:3.546526:3.002087:2.457642:1.913596:1.371344:0.831468:0.293574:-0.242207:-0.775661:-1.306914:-1.836709:-2.366409:-2.897105:-3.429454:-3.962966:-4.497112:-5.031630:-5.566279:-6.100933</Comment>
                </Comments>
                <Value>0.130000</Value>
            </Path>
            <Path id="20">
                <Type>2</Type>
                <Comments>
                    <Comment>direction: 1.000000</Comment>
                    <Comment>Up/Down Unknown</Comment>
                    <Comment>Up/Down/Unknown = 0.25 / 0.00 / 0.75</Comment>
                    <Comment>121: 2661.007180</Comment>
                    <Comment>r121: 120.403430</Comment>
                    <Comment>bnrcpr.pr: 0.000000</Comment>
                    <Comment>bnrcpr.pi: 0.000000</Comment>
                    <Comment>bnrcpr.sc: 40.000000</Comment>
                    <Comment>bnrcpr.eta: -20.000000</Comment>
                    <Comment>bnrcpr.wzc[1]: 0.000000</Comment>
                    <Comment>bnrcpr.wzc[2]: -20.000000</Comment>
                    <Comment>bnrcpr.z[1]: 2.000000</Comment>
                    <Comment>bnrcpr.z[2]: 0.000000</Comment>
                    <Comment>bspline: 0.921000:5.708000:-2.247042:-1.974762:-1.702466:-1.429917:-1.156294:-0.880438:-0.601744:-0.320169:-0.035572:0.252384:0.543564:0.837498:1.133897:1.432804:1.733316:2.034261:2.335039:2.635463:2.935619:3.235717</Comment>
                </Comments>
                <Value>0.080000</Value>
            </Path>
            <Path id="21">
                <Type>2</Type>
                <Comments>
                    <Comment>direction: 1.000000</Comment>
                    <Comment>Up/Down Unknown</Comment>
                    <Comment>Up/Down/Unknown = 0.22 / 0.00 / 0.78</Comment>
                    <Comment>121: 2689.472610</Comment>
                    <Comment>r121: 133.837501</Comment>
                    <Comment>bnrcpr.pr: 0.000000</Comment>
                    <Comment>bnrcpr.pi: 0.000000</Comment>
                    <Comment>bnrcpr.sc: 40.000000</Comment>
                    <Comment>bnrcpr.eta: -20.000000</Comment>
                    <Comment>bnrcpr.wzc[1]: 0.000000</Comment>
                    <Comment>bnrcpr.wzc[2]: -20.000000</Comment>
                    <Comment>bnrcpr.z[1]: 2.000000</Comment>
                    <Comment>bnrcpr.z[2]: 0.000000</Comment>
                    <Comment>bspline: 6.902000:54.647000:-4.764416:-4.701245:-4.617940:-4.340768:-3.485826:-1.580112:0.593757:1.528992:1.370968:0.484098:0.044098:1.074806:3.640848:7.033171:10.513307:13.705410:16.659004:19.453591:22.168675:24.870508</Comment>
                </Comments>
                <Value>0.270000</Value>
            </Path>
            <Path id="22">
                <Type>2</Type>
                <Comments>
                    <Comment>direction: 1.000000</Comment>
                    <Comment>Up/Down Unknown</Comment>
                    <Comment>Up/Down/Unknown = 0.00 / 0.21 / 0.79</Comment>
                    <Comment>121: 2759.091081</Comment>
                    <Comment>r121: 148.289883</Comment>
                    <Comment>bnrcpr.pr: 0.000000</Comment>
                    <Comment>bnrcpr.pi: 0.000000</Comment>
                    <Comment>bnrcpr.sc: 40.000000</Comment>
                    <Comment>bnrcpr.eta: -20.000000</Comment>
                    <Comment>bnrcpr.wzc[1]: 0.000000</Comment>
                    <Comment>bnrcpr.wzc[2]: -20.000000</Comment>
                    <Comment>bnrcpr.z[1]: 2.000000</Comment>
                    <Comment>bnrcpr.z[2]: 0.000000</Comment>
                    <Comment>bspline: 0.513000:14.407000:8.257471:7.171515:6.085550:4.999505:3.913765:2.829612:1.748527:0.670451:-0.404835:-1.477980:-2.550357:-3.623467:-4.698483:-5.775680:-6.854753:-7.935250:-9.016470:-10.097508:-11.178337:-12.259131</Comment>
                </Comments>
                <Value>0.140000</Value>
            </Path>
            <Path id="23">
                <Type>2</Type>
                <Comments>
                    <Comment>direction: 1.000000</Comment>
                    <Comment>Up/Down Unknown</Comment>
                    <Comment>Up/Down/Unknown = 0.00 / 0.00 / 1.00</Comment>
                    <Comment>121: 2745.386482</Comment>
                    <Comment>r121: 136.614910</Comment>
                    <Comment>bnrcpr.pr: 0.000000</Comment>
                    <Comment>bnrcpr.pi: 0.000000</Comment>
                    <Comment>bnrcpr.sc: 40.000000</Comment>
                    <Comment>bnrcpr.eta: -20.000000</Comment>
                    <Comment>bnrcpr.wzc[1]: 0.000000</Comment>
                    <Comment>bnrcpr.wzc[2]: -20.000000</Comment>
                    <Comment>bnrcpr.z[1]: 2.000000</Comment>
                    <Comment>bnrcpr.z[2]: 0.000000</Comment>
                    <Comment>bspline: 0.071000:3.464000:-3.590441:-2.760632:-1.907222:-0.948568:-0.122072:0.114901:0.619507:1.092077:1.165007:0.543427:-0.243349:-0.284215:0.994301:3.787559:8.112464:13.753087:20.392251:27.697110:35.334816:43.027996</Comment>
                </Comments>
                <Value>0.110000</Value>
            </Path>
            <Path id="24">
                <Type>0</Type>
                <Comments>
                    <Comment>direction: 1.000000</Comment>
                    <Comment>Up regulation</Comment>
                    <Comment>Up/Down/Unknown = 0.89 / 0.00 / 0.11</Comment>
                    <Comment>121: 2723.915116</Comment>
                    <Comment>r121: 132.325782</Comment>
                    <Comment>bnrcpr.pr: 0.000000</Comment>
                    <Comment>bnrcpr.pi: 0.000000</Comment>
                    <Comment>bnrcpr.sc: 40.000000</Comment>
                    <Comment>bnrcpr.eta: -20.000000</Comment>
                    <Comment>bnrcpr.wzc[1]: 0.000000</Comment>
                    <Comment>bnrcpr.wzc[2]: -20.000000</Comment>
                    <Comment>bnrcpr.z[1]: 2.000000</Comment>
                    <Comment>bnrcpr.z[2]: 0.000000</Comment>
                    <Comment>bspline: 4.474000:16.214000:-5.361633:-4.707298:-4.052921:-3.398293:-2.743102:-2.086899:-1.429468:-0.770665:-0.110391:0.550619:1.211195:1.871223:2.530075:3.187631:3.844253:4.500270:5.155759:5.810829:6.465701:7.120540</Comment>
                </Comments>
                <Value>0.090000</Value>
            </Path>
            <Path id="25">
                <Type>0</Type>
                <Comments>
                    <Comment>direction: 1.000000</Comment>
                    <Comment>Up regulation</Comment>
                    <Comment>Up/Down/Unknown = 0.75 / 0.00 / 0.25</Comment>
                    <Comment>121: 2716.635925</Comment>
                    <Comment>r121: 118.686873</Comment>
                    <Comment>bnrcpr.pr: 0.000000</Comment>
                    <Comment>bnrcpr.pi: 0.000000</Comment>
                    <Comment>bnrcpr.sc: 40.000000</Comment>
                    <Comment>bnrcpr.eta: -20.000000</Comment>
                    <Comment>bnrcpr.wzc[1]: 0.000000</Comment>
                    <Comment>bnrcpr.wzc[2]: -20.000000</Comment>
                    <Comment>bnrcpr.z[1]: 2.000000</Comment>
                    <Comment>bnrcpr.z[2]: 0.000000</Comment>
                    <Comment>bspline: 6.024000:41.737000:-5.143058:-4.412864:-3.682657:-2.952588:-2.222847:-1.493692:-0.766130:-0.041774:0.678458:1.395379:2.110885:2.826278:3.541913:4.257751:4.973696:5.689647:6.405570:7.121467:7.837343:8.553207</Comment>
                </Comments>
                <Value>0.120000</Value>
            </Path>
            <Path id="26">
                <Type>2</Type>
                <Comments>
                    <Comment>direction: 0.888889</Comment>
                    <Comment>Up/Down Unknown</Comment>
                    <Comment>Up/Down/Unknown = 0.38 / 0.00 / 0.62</Comment>
                    <Comment>121: -360.236651</Comment>
                    <Comment>r121: 109.334833</Comment>
                    <Comment>bnrcpr.pr: 0.000000</Comment>
                    <Comment>bnrcpr.pi: 0.000000</Comment>
                    <Comment>bnrcpr.sc: 40.000000</Comment>
                    <Comment>bnrcpr.eta: -20.000000</Comment>
                    <Comment>bnrcpr.wzc[1]: 0.000000</Comment>
                    <Comment>bnrcpr.wzc[2]: -20.000000</Comment>
                    <Comment>bnrcpr.z[1]: 2.000000</Comment>
                    <Comment>bnrcpr.z[2]: 0.000000</Comment>
                    <Comment>bspline: 1.170000:9.259000:0.371412:0.382938:0.394465:0.406001:0.417564:0.429169:0.440825:0.452534:0.464283:0.476051:0.487822:0.499589:0.511343:0.523077:0.534794:0.546500:0.558202:0.569906:0.581612:0.593318</Comment>
                </Comments>
                <Value>0.090000</Value>
            </Path>
            <Path id="27">
                <Type>2</Type>
                <Comments>
                    <Comment>direction: 0.923077</Comment>
                    <Comment>Up/Down Unknown</Comment>
                    <Comment>Up/Down/Unknown = 0.15 / 0.00 / 0.85</Comment>
                    <Comment>121: -403.703391</Comment>
                    <Comment>r121: 171.193362</Comment>
                    <Comment>bnrcpr.pr: 0.000000</Comment>
                    <Comment>bnrcpr.pi: 0.000000</Comment>
                    <Comment>bnrcpr.sc: 40.000000</Comment>
                    <Comment>bnrcpr.eta: -20.000000</Comment>
                    <Comment>bnrcpr.wzc[1]: 0.000000</Comment>
                    <Comment>bnrcpr.wzc[2]: -20.000000</Comment>
                    <Comment>bnrcpr.z[1]: 2.000000</Comment>
                    <Comment>bnrcpr.z[2]: 0.000000</Comment>
                    <Comment>bspline: 1.477000:12.990000:-0.228711:-0.140697:-0.059023:-0.013660:-0.013582:-0.021357:-0.018917:0.022874:0.057320:0.063306:0.051628:0.025330:0.024926:0.081034:0.193865:0.349923:0.534699:0.733685:0.932458:1.127557</Comment>
                </Comments>
                <Value>0.520000</Value>
            </Path>
            <Path id="28">
                <Type>2</Type>
                <Comments>
                    <Comment>direction: 0.846154</Comment>
                    <Comment>Up/Down Unknown</Comment>
                    <Comment>Up/Down/Unknown = 0.00 / 0.00 / 1.00</Comment>
                    <Comment>121: -407.765090</Comment>
                    <Comment>r121: 132.259582</Comment>
                    <Comment>bnrcpr.pr: 0.000000</Comment>
                    <Comment>bnrcpr.pi: 0.000000</Comment>
                    <Comment>bnrcpr.sc: 40.000000</Comment>
                    <Comment>bnrcpr.eta: -20.000000</Comment>
                    <Comment>bnrcpr.wzc[1]: 0.000000</Comment>
                    <Comment>bnrcpr.wzc[2]: -20.000000</Comment>
                    <Comment>bnrcpr.z[1]: 2.000000</Comment>
                    <Comment>bnrcpr.z[2]: 0.000000</Comment>
                    <Comment>bspline: 0.050000:1.340000:-0.109688:-0.092006:-0.074399:-0.057407:-0.041730:-0.027249:-0.013782:-0.001104:0.010793:0.021899:0.031940:0.040334:0.046888:0.051781:0.055466:0.058322:0.060779:0.063102:0.065399:0.067693</Comment>
                </Comments>
                <Value>0.130000</Value>
            </Path>
            <Path id="29">
                <Type>0</Type>
                <Comments>
                    <Comment>direction: 0.571429</Comment>
                    <Comment>Up regulation</Comment>
                    <Comment>Up/Down/Unknown = 0.50 / 0.00 / 0.50</Comment>
                    <Comment>121: -335.108806</Comment>
                    <Comment>r121: 80.824981</Comment>
                    <Comment>bnrcpr.pr: 0.000000</Comment>
                    <Comment>bnrcpr.pi: 0.000000</Comment>
                    <Comment>bnrcpr.sc: 40.000000</Comment>
                    <Comment>bnrcpr.eta: -20.000000</Comment>
                    <Comment>bnrcpr.wzc[1]: 0.000000</Comment>
                    <Comment>bnrcpr.wzc[2]: -20.000000</Comment>
                    <Comment>bnrcpr.z[1]: 2.000000</Comment>
                    <Comment>bnrcpr.z[2]: 0.000000</Comment>
                    <Comment>bspline: 1.829000:21.819000:-0.066004:-0.057496:-0.048987:-0.040477:-0.031964:-0.023451:-0.014945:-0.006462:0.001977:0.010376:0.018750:0.027100:0.035433:0.043755:0.052058:0.060342:0.068607:0.076858:0.085103:0.093347</Comment>
                </Comments>
                <Value>0.070000</Value>
            </Path>
            <Path id="30">
                <Type>0</Type>
                <Comments>
                    <Comment>direction: 1.000000</Comment>
                    <Comment>Up regulation</Comment>
                    <Comment>Up/Down/Unknown = 0.50 / 0.00 / 0.50</Comment>
                    <Comment>121: -375.756749</Comment>
                    <Comment>r121: 106.920084</Comment>
                    <Comment>bnrcpr.pr: 0.000000</Comment>
                    <Comment>bnrcpr.pi: 0.000000</Comment>
                    <Comment>bnrcpr.sc: 40.000000</Comment>
                    <Comment>bnrcpr.eta: -20.000000</Comment>
                    <Comment>bnrcpr.wzc[1]: 0.000000</Comment>
                    <Comment>bnrcpr.wzc[2]: -20.000000</Comment>
                    <Comment>bnrcpr.z[1]: 2.000000</Comment>
                    <Comment>bnrcpr.z[2]: 0.000000</Comment>
                    <Comment>bspline: 1.028000:6.000000:-0.055724:-0.043599:-0.031504:-0.019725:-0.008932:-0.000162:0.005547:0.008506:0.008766:0.007333:0.005142:0.002365:-0.001230:-0.006467:-0.014042:-0.023493:-0.034042:-0.044835:-0.055620:-0.066401</Comment>
                </Comments>
                <Value>0.080000</Value>
            </Path>
            <Path id="31">
                <Type>2</Type>
                <Comments>
                    <Comment>direction: 1.000000</Comment>
                    <Comment>Up/Down Unknown</Comment>
                    <Comment>Up/Down/Unknown = 0.07 / 0.00 / 0.93</Comment>
                    <Comment>121: -398.644917</Comment>
                    <Comment>r121: 177.742200</Comment>
                    <Comment>bnrcpr.pr: 0.000000</Comment>
                    <Comment>bnrcpr.pi: 0.000000</Comment>
                    <Comment>bnrcpr.sc: 40.000000</Comment>
                    <Comment>bnrcpr.eta: -20.000000</Comment>
                    <Comment>bnrcpr.wzc[1]: 0.000000</Comment>
                    <Comment>bnrcpr.wzc[2]: -20.000000</Comment>
                    <Comment>bnrcpr.z[1]: 2.000000</Comment>
                    <Comment>bnrcpr.z[2]: 0.000000</Comment>
                    <Comment>bspline: 2.146000:62.385000:-0.053498:-0.044300:-0.035101:-0.025905:-0.016718:-0.007541:0.001629:0.010797:0.019985:0.029199:0.038434:0.047689:0.056968:0.066271:0.075597:0.084945:0.094312:0.103696:0.113087:0.122479</Comment>
                </Comments>
                <Value>0.270000</Value>
            </Path>
            <Path id="32">
                <Type>2</Type>
                <Comments>
                    <Comment>direction: 1.000000</Comment>
                    <Comment>Up/Down Unknown</Comment>
                    <Comment>Up/Down/Unknown = 0.00 / 0.25 / 0.75</Comment>
                    <Comment>121: 771.732997</Comment>
                    <Comment>r121: 203.897159</Comment>
                    <Comment>bnrcpr.pr: 0.000000</Comment>
                    <Comment>bnrcpr.pi: 0.000000</Comment>
                    <Comment>bnrcpr.sc: 40.000000</Comment>
                    <Comment>bnrcpr.eta: -20.000000</Comment>
                    <Comment>bnrcpr.wzc[1]: 0.000000</Comment>
                    <Comment>bnrcpr.wzc[2]: -20.000000</Comment>
                    <Comment>bnrcpr.z[1]: 2.000000</Comment>
                    <Comment>bnrcpr.z[2]: 0.000000</Comment>
                    <Comment>bspline: 0.287000:30.294000:3.898068:3.865641:3.833210:3.800758:3.768304:3.735906:3.703605:3.671399:3.639288:3.607252:3.575284:3.543410:3.511621:3.479871:3.448138:3.416411:3.384686:3.352965:3.321245:3.289526</Comment>
                </Comments>
                <Value>0.120000</Value>
            </Path>
            <Path id="33">
                <Type>0</Type>
                <Comments>
                    <Comment>direction: 1.000000</Comment>
                    <Comment>Up regulation</Comment>
                    <Comment>Up/Down/Unknown = 0.82 / 0.00 / 0.18</Comment>
                    <Comment>121: 725.430903</Comment>
                    <Comment>r121: 212.826233</Comment>
                    <Comment>bnrcpr.pr: 0.000000</Comment>
                    <Comment>bnrcpr.pi: 0.000000</Comment>
                    <Comment>bnrcpr.sc: 40.000000</Comment>
                    <Comment>bnrcpr.eta: -20.000000</Comment>
                    <Comment>bnrcpr.wzc[1]: 0.000000</Comment>
                    <Comment>bnrcpr.wzc[2]: -20.000000</Comment>
                    <Comment>bnrcpr.z[1]: 2.000000</Comment>
                    <Comment>bnrcpr.z[2]: 0.000000</Comment>
                    <Comment>bspline: 0.177000:0.860000:-0.334484:-0.291836:-0.249189:-0.206542:-0.163883:-0.121211:-0.078538:-0.035838:0.006919:0.049728:0.092594:0.135507:0.178439:0.221345:0.264213:0.307034:0.349803:0.392534:0.435248:0.477961</Comment>
                </Comments>
                <Value>0.220000</Value>
            </Path>
            <Path id="34">
                <Type>2</Type>
                <Comments>
                    <Comment>direction: 1.000000</Comment>
                    <Comment>Up/Down Unknown</Comment>
                    <Comment>Up/Down/Unknown = 0.48 / 0.00 / 0.52</Comment>
                    <Comment>121: 689.361784</Comment>
                    <Comment>r121: 195.945462</Comment>
                    <Comment>bnrcpr.pr: 0.000000</Comment>
                    <Comment>bnrcpr.pi: 0.000000</Comment>
                    <Comment>bnrcpr.sc: 40.000000</Comment>
                    <Comment>bnrcpr.eta: -20.000000</Comment>
                    <Comment>bnrcpr.wzc[1]: 0.000000</Comment>
                    <Comment>bnrcpr.wzc[2]: -20.000000</Comment>
                    <Comment>bnrcpr.z[1]: 2.000000</Comment>
                    <Comment>bnrcpr.z[2]: 0.000000</Comment>
                    <Comment>bspline: 0.455000:1.846000:0.244441:0.168795:0.094447:0.027804:-0.024644:-0.052817:-0.045247:-0.017644:0.000348:0.005929:0.006539:0.015675:0.036973:0.073061:0.127516:0.210502:0.329306:0.472103:0.624450:0.778264</Comment>
                </Comments>
                <Value>0.500000</Value>
            </Path>
            <Path id="35">
                <Type>2</Type>
                <Comments>
                    <Comment>direction: 1.000000</Comment>
                    <Comment>Up/Down Unknown</Comment>
                    <Comment>Up/Down/Unknown = 0.42 / 0.00 / 0.58</Comment>
                    <Comment>121: 779.509430</Comment>
                    <Comment>r121: 194.827606</Comment>
                    <Comment>bnrcpr.pr: 0.000000</Comment>
                    <Comment>bnrcpr.pi: 0.000000</Comment>
                    <Comment>bnrcpr.sc: 40.000000</Comment>
                    <Comment>bnrcpr.eta: -20.000000</Comment>
                    <Comment>bnrcpr.wzc[1]: 0.000000</Comment>
                    <Comment>bnrcpr.wzc[2]: -20.000000</Comment>
                    <Comment>bnrcpr.z[1]: 2.000000</Comment>
                    <Comment>bnrcpr.z[2]: 0.000000</Comment>
                    <Comment>bspline: 0.664000:4.401000:-0.283812:-0.235159:-0.186508:-0.137879:-0.089293:-0.040722:0.007838:0.056329:0.104679:0.152836:0.200845:0.248748:0.296552:0.344261:0.391894:0.439453:0.486955:0.534419:0.581865:0.629307</Comment>
                </Comments>
                <Value>0.120000</Value>
            </Path>
            <Path id="36">
                <Type>2</Type>
                <Comments>
                    <Comment>direction: 1.000000</Comment>
                    <Comment>Up/Down Unknown</Comment>
                    <Comment>Up/Down/Unknown = 0.33 / 0.00 / 0.67</Comment>
                    <Comment>121: 769.429195</Comment>
                    <Comment>r121: 200.022551</Comment>
                    <Comment>bnrcpr.pr: 0.000000</Comment>
                    <Comment>bnrcpr.pi: 0.000000</Comment>
                    <Comment>bnrcpr.sc: 40.000000</Comment>
                    <Comment>bnrcpr.eta: -20.000000</Comment>
                    <Comment>bnrcpr.wzc[1]: 0.000000</Comment>
                    <Comment>bnrcpr.wzc[2]: -20.000000</Comment>
                    <Comment>bnrcpr.z[1]: 2.000000</Comment>
                    <Comment>bnrcpr.z[2]: 0.000000</Comment>
                    <Comment>bspline: 0.397000:3.923000:-0.094273:-0.078328:-0.062382:-0.046439:-0.030514:-0.014617:0.001251:0.017096:0.032979:0.048911:0.064826:0.080641:0.096312:0.111846:0.127268:0.142600:0.157860:0.173074:0.188269:0.203462</Comment>
                </Comments>
                <Value>0.060000</Value>
            </Path>
            <Path id="37">
                <Type>0</Type>
                <Comments>
                    <Comment>direction: 1.000000</Comment>
                    <Comment>Up regulation</Comment>
                    <Comment>Up/Down/Unknown = 0.75 / 0.00 / 0.25</Comment>
                    <Comment>121: 791.955327</Comment>
                    <Comment>r121: 192.561879</Comment>
                    <Comment>bnrcpr.pr: 0.000000</Comment>
                    <Comment>bnrcpr.pi: 0.000000</Comment>
                    <Comment>bnrcpr.sc: 40.000000</Comment>
                    <Comment>bnrcpr.eta: -20.000000</Comment>
                    <Comment>bnrcpr.wzc[1]: 0.000000</Comment>
                    <Comment>bnrcpr.wzc[2]: -20.000000</Comment>
                    <Comment>bnrcpr.z[1]: 2.000000</Comment>
                    <Comment>bnrcpr.z[2]: 0.000000</Comment>
                    <Comment>bspline: 0.567000:6.723000:-0.264128:-0.221378:-0.178629:-0.135885:-0.093153:-0.050397:-0.007544:0.035398:0.078391:0.121416:0.164465:0.207508:0.250519:0.293475:0.336373:0.379222:0.422037:0.464828:0.507607:0.550385</Comment>
                </Comments>
                <Value>0.080000</Value>
            </Path>
            <Path id="38">
                <Type>2</Type>
                <Comments>
                    <Comment>direction: 0.560976</Comment>
                    <Comment>Up/Down Unknown</Comment>
                    <Comment>Up/Down/Unknown = 0.17 / 0.00 / 0.83</Comment>
                    <Comment>121: 736.735075</Comment>
                    <Comment>r121: 284.146745</Comment>
                    <Comment>bnrcpr.pr: 0.000000</Comment>
                    <Comment>bnrcpr.pi: 0.000000</Comment>
                    <Comment>bnrcpr.sc: 78.455200</Comment>
                    <Comment>bnrcpr.eta: -39.227600</Comment>
                    <Comment>bnrcpr.wzc[1]: -19.227600</Comment>
                    <Comment>bnrcpr.wzc[2]: -20.000000</Comment>
                    <Comment>bnrcpr.z[1]: 1.038620</Comment>
                    <Comment>bnrcpr.z[2]: 0.000000</Comment>
                    <Comment>bspline: 2.525000:7.153000:-0.509201:-0.417060:-0.323211:-0.218254:-0.104685:-0.025754:0.030774:0.095717:0.151451:0.192855:0.259592:0.383127:0.572286:0.820042:1.116269:1.455520:1.841048:2.264817:2.707911:3.154226</Comment>
                </Comments>
                <Value>0.410000</Value>
            </Path>
            <Path id="39">
                <Type>2</Type>
                <Comments>
                    <Comment>direction: 1.000000</Comment>
                    <Comment>Up/Down Unknown</Comment>
                    <Comment>Up/Down/Unknown = 0.00 / 0.14 / 0.86</Comment>
                    <Comment>121: 727.170635</Comment>
                    <Comment>r121: 194.105721</Comment>
                    <Comment>bnrcpr.pr: 0.000000</Comment>
                    <Comment>bnrcpr.pi: 0.000000</Comment>
                    <Comment>bnrcpr.sc: 40.000000</Comment>
                    <Comment>bnrcpr.eta: -20.000000</Comment>
                    <Comment>bnrcpr.wzc[1]: 0.000000</Comment>
                    <Comment>bnrcpr.wzc[2]: -20.000000</Comment>
                    <Comment>bnrcpr.z[1]: 2.000000</Comment>
                    <Comment>bnrcpr.z[2]: 0.000000</Comment>
                    <Comment>bspline: 0.603000:6.226000:0.532205:0.448632:0.364968:0.281150:0.200395:0.130087:0.074902:0.022707:-0.032809:-0.086915:-0.126781:-0.151351:-0.163902:-0.163040:-0.149303:-0.125194:-0.091481:-0.049052:-0.000464:0.049330</Comment>
                </Comments>
                <Value>0.370000</Value>
            </Path>
            <Path id="40">
                <Type>0</Type>
                <Comments>
                    <Comment>direction: 0.774194</Comment>
                    <Comment>Up regulation</Comment>
                    <Comment>Up/Down/Unknown = 0.67 / 0.00 / 0.33</Comment>
                    <Comment>121: 739.291744</Comment>
                    <Comment>r121: 234.590498</Comment>
                    <Comment>bnrcpr.pr: 0.000000</Comment>
                    <Comment>bnrcpr.pi: 0.000000</Comment>
                    <Comment>bnrcpr.sc: 77.208320</Comment>
                    <Comment>bnrcpr.eta: -38.604160</Comment>
                    <Comment>bnrcpr.wzc[1]: -18.604160</Comment>
                    <Comment>bnrcpr.wzc[2]: -20.000000</Comment>
                    <Comment>bnrcpr.z[1]: 1.069792</Comment>
                    <Comment>bnrcpr.z[2]: 0.000000</Comment>
                    <Comment>bspline: 0.764000:3.911000:-0.445743:-0.370100:-0.294558:-0.219976:-0.146776:-0.074758:-0.004453:0.062831:0.126625:0.186305:0.241092:0.290864:0.336407:0.378567:0.418535:0.457655:0.496542:0.535474:0.574635:0.613872</Comment>
                </Comments>
                <Value>0.310000</Value>
            </Path>
            <Path id="41">
                <Type>0</Type>
                <Comments>
                    <Comment>direction: 0.972222</Comment>
                    <Comment>Up regulation</Comment>
                    <Comment>Up/Down/Unknown = 0.66 / 0.00 / 0.34</Comment>
                    <Comment>121: 753.878917</Comment>
                    <Comment>r121: 202.451843</Comment>
                    <Comment>bnrcpr.pr: 0.000000</Comment>
                    <Comment>bnrcpr.pi: 0.000000</Comment>
                    <Comment>bnrcpr.sc: 40.000000</Comment>
                    <Comment>bnrcpr.eta: -20.000000</Comment>
                    <Comment>bnrcpr.wzc[1]: 0.000000</Comment>
                    <Comment>bnrcpr.wzc[2]: -20.000000</Comment>
                    <Comment>bnrcpr.z[1]: 2.000000</Comment>
                    <Comment>bnrcpr.z[2]: 0.000000</Comment>
                    <Comment>bspline: 2.792000:44.603000:-0.096892:-0.082694:-0.068497:-0.054306:-0.040139:-0.026009:-0.011910:0.002171:0.016263:0.030405:0.044608:0.058831:0.073014:0.087147:0.101275:0.115444:0.129674:0.143956:0.158259:0.172565</Comment>
                </Comments>
                <Value>0.360000</Value>
            </Path>
            <Path id="42">
                <Type>2</Type>
                <Comments>
                    <Comment>direction: 1.000000</Comment>
                    <Comment>Up/Down Unknown</Comment>
                    <Comment>Up/Down/Unknown = 0.00 / 0.40 / 0.60</Comment>
                    <Comment>121: 748.258616</Comment>
                    <Comment>r121: 157.021169</Comment>
                    <Comment>bnrcpr.pr: 0.000000</Comment>
                    <Comment>bnrcpr.pi: 0.000000</Comment>
                    <Comment>bnrcpr.sc: 40.000000</Comment>
                    <Comment>bnrcpr.eta: -20.000000</Comment>
                    <Comment>bnrcpr.wzc[1]: 0.000000</Comment>
                    <Comment>bnrcpr.wzc[2]: -20.000000</Comment>
                    <Comment>bnrcpr.z[1]: 2.000000</Comment>
                    <Comment>bnrcpr.z[2]: 0.000000</Comment>
                    <Comment>bspline: 1.690000:11.370000:-0.108175:-0.090572:-0.073048:-0.056623:-0.041904:-0.028111:-0.018814:-0.009659:-0.000636:0.005856:0.012906:0.026757:0.053169:0.095730:0.159022:0.242186:0.340309:0.446973:0.555956:0.664855</Comment>
                </Comments>
                <Value>0.100000</Value>
            </Path>
            <Path id="43">
                <Type>0</Type>
                <Comments>
                    <Comment>direction: 0.875000</Comment>
                    <Comment>Up regulation</Comment>
                    <Comment>Up/Down/Unknown = 0.57 / 0.00 / 0.43</Comment>
                    <Comment>121: 22047.616689</Comment>
                    <Comment>r121: 120.545448</Comment>
                    <Comment>bnrcpr.pr: 0.000000</Comment>
                    <Comment>bnrcpr.pi: 0.000000</Comment>
                    <Comment>bnrcpr.sc: 40.000000</Comment>
                    <Comment>bnrcpr.eta: -20.000000</Comment>
                    <Comment>bnrcpr.wzc[1]: 0.000000</Comment>
                    <Comment>bnrcpr.wzc[2]: -20.000000</Comment>
                    <Comment>bnrcpr.z[1]: 2.000000</Comment>
                    <Comment>bnrcpr.z[2]: 0.000000</Comment>
                    <Comment>bspline: 0.032000:1.575000:7.906872:8.365167:8.823447:9.281636:9.739637:10.197356:10.655061:11.113262:11.572042:12.031483:12.491641:12.952425:13.413531:13.874717:14.335874:14.796955:15.257970:15.718894:16.179763:16.640624</Comment>
                </Comments>
                <Value>0.080000</Value>
            </Path>
            <Path id="44">
                <Type>2</Type>
                <Comments>
                    <Comment>direction: 1.000000</Comment>
                    <Comment>Up/Down Unknown</Comment>
                    <Comment>Up/Down/Unknown = 0.00 / 0.01 / 0.99</Comment>
                    <Comment>121: 2115.904130</Comment>
                    <Comment>r121: 20122.813404</Comment>
                    <Comment>bnrcpr.pr: 1.000000</Comment>
                    <Comment>bnrcpr.pi: 1.000000</Comment>
                    <Comment>bnrcpr.sc: -20000.000000</Comment>
                    <Comment>bnrcpr.eta: 51.526620</Comment>
                    <Comment>bnrcpr.wzc[1]: 71.526620</Comment>
                    <Comment>bnrcpr.wzc[2]: -20.000000</Comment>
                    <Comment>bnrcpr.z[1]: 5.576331</Comment>
                    <Comment>bnrcpr.z[2]: 0.000000</Comment>
                    <Comment>bspline: 12.131000:91.187000:2.917232:1.195633:-0.635679:-2.436134:-3.502422:-3.611257:-2.732699:-1.197436:0.258475:0.994970:0.812423:0.417911:0.350073:0.122833:0.024669:-0.123170:-0.491039:-1.284631:-2.419287:-3.612350</Comment>
                </Comments>
                <Value>1.000000</Value>
            </Path>
            <Path id="45">
                <Type>2</Type>
                <Comments>
                    <Comment>direction: 0.625000</Comment>
                    <Comment>Up/Down Unknown</Comment>
                    <Comment>Up/Down/Unknown = 0.00 / 0.00 / 1.00</Comment>
                    <Comment>121: 21979.633166</Comment>
                    <Comment>r121: 162.798636</Comment>
                    <Comment>bnrcpr.pr: 0.000000</Comment>
                    <Comment>bnrcpr.pi: 0.000000</Comment>
                    <Comment>bnrcpr.sc: 40.000000</Comment>
                    <Comment>bnrcpr.eta: -20.000000</Comment>
                    <Comment>bnrcpr.wzc[1]: 0.000000</Comment>
                    <Comment>bnrcpr.wzc[2]: -20.000000</Comment>
                    <Comment>bnrcpr.z[1]: 2.000000</Comment>
                    <Comment>bnrcpr.z[2]: 0.000000</Comment>
                    <Comment>bspline: 0.000000:2.123000:-0.273922:-0.231788:-0.189670:-0.147613:-0.105599:-0.063755:-0.022114:0.019356:0.060613:0.101751:0.142661:0.183196:0.223311:0.262754:0.301328:0.339264:0.376850:0.414232:0.451488:0.488722</Comment>
                </Comments>
                <Value>0.080000</Value>
            </Path>
            <Path id="46">
                <Type>2</Type>
                <Comments>
                    <Comment>direction: 0.838384</Comment>
                    <Comment>Up/Down Unknown</Comment>
                    <Comment>Up/Down/Unknown = 0.00 / 0.00 / 1.00</Comment>
                    <Comment>121: 21913.972531</Comment>
                    <Comment>r121: 281.245039</Comment>
                    <Comment>bnrcpr.pr: 0.000000</Comment>
                    <Comment>bnrcpr.pi: 0.000000</Comment>
                    <Comment>bnrcpr.sc: 40.000000</Comment>
                    <Comment>bnrcpr.eta: -20.000000</Comment>
                    <Comment>bnrcpr.wzc[1]: 0.000000</Comment>
                    <Comment>bnrcpr.wzc[2]: -20.000000</Comment>
                    <Comment>bnrcpr.z[1]: 2.000000</Comment>
                    <Comment>bnrcpr.z[2]: 0.000000</Comment>
                    <Comment>bspline: 2.792000:44.603000:-8.887052:-7.456281:-6.023565:-4.584979:-3.156032:-1.767985:-0.461779:0.770429:1.924916:2.941905:3.736728:4.319804:4.773334:5.245807:5.818970:6.487336:7.221165:7.978228:8.749375:9.524621</Comment>
                </Comments>
                <Value>0.990000</Value>
            </Path>
            <Path id="47">
                <Type>2</Type>
                <Comments>
                    <Comment>direction: 1.000000</Comment>
                    <Comment>Up/Down Unknown</Comment>
                    <Comment>Up/Down/Unknown = 0.00 / 0.00 / 1.00</Comment>
                    <Comment>121: 455.154911</Comment>
                    <Comment>r121: 109.868215</Comment>
                    <Comment>bnrcpr.pr: 0.000000</Comment>
                    <Comment>bnrcpr.pi: 0.000000</Comment>
                    <Comment>bnrcpr.sc: 40.000000</Comment>
                    <Comment>bnrcpr.eta: -20.000000</Comment>
                    <Comment>bnrcpr.wzc[1]: 0.000000</Comment>
                    <Comment>bnrcpr.wzc[2]: -20.000000</Comment>
                    <Comment>bnrcpr.z[1]: 2.000000</Comment>
                    <Comment>bnrcpr.z[2]: 0.000000</Comment>
                    <Comment>bspline: 0.365000:5.362000:1.434460:1.416646:1.398809:1.381757:1.377136:1.395347:1.441074:1.488609:1.519597:1.515933:1.483600:1.436897:1.383916:1.322252:1.246788:1.156000:1.055282:0.949500:0.841286:0.732668</Comment>
                </Comments>
                <Value>0.060000</Value>
            </Path>
            <Path id="48">
                <Type>1</Type>
                <Comments>
                    <Comment>direction: 0.615385</Comment>
                    <Comment>Down regulation</Comment>
                    <Comment>Up/Down/Unknown = 0.00 / 0.75 / 0.25</Comment>
                    <Comment>121: 481.644809</Comment>
                    <Comment>r121: 96.581037</Comment>
                    <Comment>bnrcpr.pr: 0.000000</Comment>
                    <Comment>bnrcpr.pi: 0.000000</Comment>
                    <Comment>bnrcpr.sc: 40.000000</Comment>
                    <Comment>bnrcpr.eta: -20.000000</Comment>
                    <Comment>bnrcpr.wzc[1]: 0.000000</Comment>
                    <Comment>bnrcpr.wzc[2]: -20.000000</Comment>
                    <Comment>bnrcpr.z[1]: 2.000000</Comment>
                    <Comment>bnrcpr.z[2]: 0.000000</Comment>
                    <Comment>bspline: 2.541000:68.271000:0.355434:0.317506:0.279580:0.241662:0.203758:0.165877:0.128023:0.090210:0.052465:0.014816:-0.022767:-0.060342:-0.097921:-0.135529:-0.173171:-0.210832:-0.248497:-0.286163:-0.323830:-0.361498</Comment>
                </Comments>
                <Value>0.130000</Value>
            </Path>
            <Path id="49">
                <Type>2</Type>
                <Comments>
                    <Comment>direction: 0.666667</Comment>
                    <Comment>Up/Down Unknown</Comment>
                    <Comment>Up/Down/Unknown = 0.08 / 0.00 / 0.92</Comment>
                    <Comment>121: 448.645031</Comment>
                    <Comment>r121: 138.726799</Comment>
                    <Comment>bnrcpr.pr: 0.000000</Comment>
                    <Comment>bnrcpr.pi: 0.000000</Comment>
                    <Comment>bnrcpr.sc: 40.000000</Comment>
                    <Comment>bnrcpr.eta: -20.000000</Comment>
                    <Comment>bnrcpr.wzc[1]: 0.000000</Comment>
                    <Comment>bnrcpr.wzc[2]: -20.000000</Comment>
                    <Comment>bnrcpr.z[1]: 2.000000</Comment>
                    <Comment>bnrcpr.z[2]: 0.000000</Comment>
                    <Comment>bspline: 0.182000:2.807000:0.115745:0.061136:0.008905:-0.026672:-0.023180:-0.002005:0.005134:0.010514:0.014694:0.011099:-0.007812:-0.034770:-0.062294:-0.058328:-0.007758:0.104721:0.274256:0.483444:0.711303:0.941630</Comment>
                </Comments>
                <Value>0.180000</Value>
            </Path>
            <Path id="50">
                <Type>1</Type>
                <Comments>
                    <Comment>direction: 1.000000</Comment>
                    <Comment>Down regulation</Comment>
                    <Comment>Up/Down/Unknown = 0.00 / 1.00 / 0.00</Comment>
                    <Comment>121: 473.598284</Comment>
                    <Comment>r121: 153.293553</Comment>
                    <Comment>bnrcpr.pr: 0.000000</Comment>
                    <Comment>bnrcpr.pi: 0.000000</Comment>
                    <Comment>bnrcpr.sc: 40.000000</Comment>
                    <Comment>bnrcpr.eta: -20.000000</Comment>
                    <Comment>bnrcpr.wzc[1]: 0.000000</Comment>
                    <Comment>bnrcpr.wzc[2]: -20.000000</Comment>
                    <Comment>bnrcpr.z[1]: 2.000000</Comment>
                    <Comment>bnrcpr.z[2]: 0.000000</Comment>
                    <Comment>bspline: 3.381000:99.364000:0.211068:0.172515:0.133961:0.095384:0.056740:0.018023:-0.020775:-0.059672:-0.098668:-0.137787:-0.177040:-0.216401:-0.255836:-0.295320:-0.334833:-0.374367:-0.413915:-0.453470:-0.493029:-0.532588</Comment>
                </Comments>
                <Value>0.070000</Value>
            </Path>
            <Path id="51">
                <Type>2</Type>
                <Comments>
                    <Comment>direction: 1.000000</Comment>
                    <Comment>Up/Down Unknown</Comment>
                    <Comment>Up/Down/Unknown = 0.44 / 0.00 / 0.56</Comment>
                    <Comment>121: 438.912308</Comment>
                    <Comment>r121: 135.078200</Comment>
                    <Comment>bnrcpr.pr: 0.000000</Comment>
                    <Comment>bnrcpr.pi: 0.000000</Comment>
                    <Comment>bnrcpr.sc: 40.000000</Comment>
                    <Comment>bnrcpr.eta: -20.000000</Comment>
                    <Comment>bnrcpr.wzc[1]: 0.000000</Comment>
                    <Comment>bnrcpr.wzc[2]: -20.000000</Comment>
                    <Comment>bnrcpr.z[1]: 2.000000</Comment>
                    <Comment>bnrcpr.z[2]: 0.000000</Comment>
                    <Comment>bspline: 2.001000:42.583000:-0.289622:-0.234099:-0.178870:-0.125346:-0.074154:-0.020584:0.034157:0.086599:0.136840:0.193161:0.266594:0.357523:0.462346:0.578309:0.703665:0.836579:0.975161:1.117521:1.261771:1.406336</Comment>
                </Comments>
                <Value>0.430000</Value>
            </Path>
            <Path id="52">
                <Type>2</Type>
                <Comments>
                    <Comment>direction: 0.597222</Comment>
                    <Comment>Up/Down Unknown</Comment>
                    <Comment>Up/Down/Unknown = 0.30 / 0.00 / 0.70</Comment>
                    <Comment>121: 417.119452</Comment>
                    <Comment>r121: 126.488146</Comment>
                    <Comment>bnrcpr.pr: 0.000000</Comment>
                    <Comment>bnrcpr.pi: 0.000000</Comment>
                    <Comment>bnrcpr.sc: 40.000000</Comment>
                    <Comment>bnrcpr.eta: -20.000000</Comment>
                    <Comment>bnrcpr.wzc[1]: 0.000000</Comment>
                    <Comment>bnrcpr.wzc[2]: -20.000000</Comment>
                    <Comment>bnrcpr.z[1]: 2.000000</Comment>
                    <Comment>bnrcpr.z[2]: 0.000000</Comment>
                    <Comment>bspline: 0.918000:6.360000:-0.224451:-0.188465:-0.152480:-0.116500:-0.080543:-0.044639:-0.008834:0.026910:0.062663:0.098456:0.134276:0.170084:0.205883:0.241687:0.277502:0.313336:0.349195:0.385076:0.420969:0.456864</Comment>
                </Comments>
                <Value>0.720000</Value>
            </Path>
            <Path id="53">
                <Type>0</Type>
                <Comments>
                    <Comment>direction: 0.515789</Comment>
                    <Comment>Up regulation</Comment>
                    <Comment>Up/Down/Unknown = 0.65 / 0.00 / 0.35</Comment>
                    <Comment>121: 418.243374</Comment>
                    <Comment>r121: 143.050507</Comment>
                    <Comment>bnrcpr.pr: 0.000000</Comment>
                    <Comment>bnrcpr.pi: 0.000000</Comment>
                    <Comment>bnrcpr.sc: 40.000000</Comment>
                    <Comment>bnrcpr.eta: -20.000000</Comment>
                    <Comment>bnrcpr.wzc[1]: 0.000000</Comment>
                    <Comment>bnrcpr.wzc[2]: -20.000000</Comment>
                    <Comment>bnrcpr.z[1]: 2.000000</Comment>
                    <Comment>bnrcpr.z[2]: 0.000000</Comment>
                    <Comment>bspline: 0.204000:1.303000:-0.349965:-0.296216:-0.242460:-0.188638:-0.134659:-0.080378:-0.025443:0.030574:0.087730:0.145809:0.204579:0.263729:0.323046:0.382332:0.441514:0.500599:0.559600:0.618572:0.677545:0.736519</Comment>
                </Comments>
                <Value>0.950000</Value>
            </Path>
            <Path id="54">
                <Type>2</Type>
                <Comments>
                    <Comment>direction: 0.923077</Comment>
                    <Comment>Up/Down Unknown</Comment>
                    <Comment>Up/Down/Unknown = 0.37 / 0.00 / 0.63</Comment>
                    <Comment>121: 210.810766</Comment>
                    <Comment>r121: 217.811057</Comment>
                    <Comment>bnrcpr.pr: 0.000000</Comment>
                    <Comment>bnrcpr.pi: 0.000000</Comment>
                    <Comment>bnrcpr.sc: 40.000000</Comment>
                    <Comment>bnrcpr.eta: -20.000000</Comment>
                    <Comment>bnrcpr.wzc[1]: 0.000000</Comment>
                    <Comment>bnrcpr.wzc[2]: -20.000000</Comment>
                    <Comment>bnrcpr.z[1]: 2.000000</Comment>
                    <Comment>bnrcpr.z[2]: 0.000000</Comment>
                    <Comment>bspline: 0.738000:33.454000:0.463324:0.729831:1.007050:1.383923:1.892889:2.455282:2.920077:3.256859:3.476297:3.589058:3.605810:3.537221:3.393958:3.186689:2.926081:2.622803:2.287522:1.930906:1.563622:1.194560</Comment>
                </Comments>
                <Value>0.910000</Value>
            </Path>
            <Path id="55">
                <Type>2</Type>
                <Comments>
                    <Comment>direction: 1.000000</Comment>
                    <Comment>Up/Down Unknown</Comment>
                    <Comment>Up/Down/Unknown = 0.00 / 0.00 / 1.00</Comment>
                    <Comment>121: 301.696924</Comment>
                    <Comment>r121: 128.937524</Comment>
                    <Comment>bnrcpr.pr: 0.000000</Comment>
                    <Comment>bnrcpr.pi: 0.000000</Comment>
                    <Comment>bnrcpr.sc: 40.000000</Comment>
                    <Comment>bnrcpr.eta: -20.000000</Comment>
                    <Comment>bnrcpr.wzc[1]: 0.000000</Comment>
                    <Comment>bnrcpr.wzc[2]: -20.000000</Comment>
                    <Comment>bnrcpr.z[1]: 2.000000</Comment>
                    <Comment>bnrcpr.z[2]: 0.000000</Comment>
                    <Comment>bspline: 1.311000:33.805000:-0.475926:-0.268539:-0.068644:0.106071:0.100607:0.189534:0.156701:-0.013788:0.164112:-0.151263:-0.341722:-0.047449:1.006663:2.063003:2.448733:2.287628:1.716397:0.871748:-0.109609:-1.113751</Comment>
                </Comments>
                <Value>0.200000</Value>
            </Path>
            <Path id="56">
                <Type>2</Type>
                <Comments>
                    <Comment>direction: 1.000000</Comment>
                    <Comment>Up/Down Unknown</Comment>
                    <Comment>Up/Down/Unknown = 0.00 / 0.00 / 1.00</Comment>
                    <Comment>121: 337.578793</Comment>
                    <Comment>r121: 134.744262</Comment>
                    <Comment>bnrcpr.pr: 0.000000</Comment>
                    <Comment>bnrcpr.pi: 0.000000</Comment>
                    <Comment>bnrcpr.sc: 40.000000</Comment>
                    <Comment>bnrcpr.eta: -20.000000</Comment>
                    <Comment>bnrcpr.wzc[1]: 0.000000</Comment>
                    <Comment>bnrcpr.wzc[2]: -20.000000</Comment>
                    <Comment>bnrcpr.z[1]: 2.000000</Comment>
                    <Comment>bnrcpr.z[2]: 0.000000</Comment>
                    <Comment>bspline: 6.902000:54.647000:-0.203408:-0.172116:-0.140821:-0.109511:-0.078168:-0.046780:-0.015376:0.016006:0.047347:0.078623:0.109832:0.141007:0.172199:0.203435:0.234729:0.266082:0.297481:0.328909:0.360352:0.391798</Comment>
                </Comments>
                <Value>0.070000</Value>
            </Path>
            <Path id="57">
                <Type>2</Type>
                <Comments>
                    <Comment>direction: 0.692308</Comment>
                    <Comment>Up/Down Unknown</Comment>
                    <Comment>Up/Down/Unknown = 0.00 / 0.00 / 1.00</Comment>
                    <Comment>121: 291.606622</Comment>
                    <Comment>r121: 183.595387</Comment>
                    <Comment>bnrcpr.pr: 0.000000</Comment>
                    <Comment>bnrcpr.pi: 0.000000</Comment>
                    <Comment>bnrcpr.sc: 40.000000</Comment>
                    <Comment>bnrcpr.eta: -20.000000</Comment>
                    <Comment>bnrcpr.wzc[1]: 0.000000</Comment>
                    <Comment>bnrcpr.wzc[2]: -20.000000</Comment>
                    <Comment>bnrcpr.z[1]: 2.000000</Comment>
                    <Comment>bnrcpr.z[2]: 0.000000</Comment>
                    <Comment>bspline: 0.313000:2.863000:-0.129071:-0.094122:-0.060196:-0.029332:-0.013164:-0.014540:-0.030259:-0.023280:0.015259:0.080155:0.149511:0.199152:0.212135:0.179534:0.095027:-0.027808:-0.180743:-0.359448:-0.551120:-0.744953</Comment>
                </Comments>
                <Value>0.130000</Value>
            </Path>
            <Path id="58">
                <Type>2</Type>
                <Comments>
                    <Comment>direction: 1.000000</Comment>
                    <Comment>Up/Down Unknown</Comment>
                    <Comment>Up/Down/Unknown = 0.05 / 0.00 / 0.95</Comment>
                    <Comment>121: 1793.994606</Comment>
                    <Comment>r121: 171.575303</Comment>
                    <Comment>bnrcpr.pr: 0.000000</Comment>
                    <Comment>bnrcpr.pi: 0.000000</Comment>
                    <Comment>bnrcpr.sc: 31.125600</Comment>
                    <Comment>bnrcpr.eta: -15.562800</Comment>
                    <Comment>bnrcpr.wzc[1]: 4.437200</Comment>
                    <Comment>bnrcpr.wzc[2]: -20.000000</Comment>
                    <Comment>bnrcpr.z[1]: 2.221860</Comment>
                    <Comment>bnrcpr.z[2]: 0.000000</Comment>
                    <Comment>bspline: 6.516000:150.750000:24.351154:20.466167:16.826284:14.069886:12.334129:11.711205:11.961240:12.205582:12.537238:12.908964:13.568769:14.161887:14.075600:13.599087:13.701249:14.407144:15.603933:17.178770:18.989632:20.842982</Comment>
                </Comments>
                <Value>0.210000</Value>
            </Path>
            <Path id="59">
                <Type>0</Type>
                <Comments>
                    <Comment>direction: 1.000000</Comment>
                    <Comment>Up regulation</Comment>
                    <Comment>Up/Down/Unknown = 0.67 / 0.00 / 0.33</Comment>
                    <Comment>121: 1761.015080</Comment>
                    <Comment>r121: 143.036330</Comment>
                    <Comment>bnrcpr.pr: 0.000000</Comment>
                    <Comment>bnrcpr.pi: 0.000000</Comment>
                    <Comment>bnrcpr.sc: 40.000000</Comment>
                    <Comment>bnrcpr.eta: -20.000000</Comment>
                    <Comment>bnrcpr.wzc[1]: 0.000000</Comment>
                    <Comment>bnrcpr.wzc[2]: -20.000000</Comment>
                    <Comment>bnrcpr.z[1]: 2.000000</Comment>
                    <Comment>bnrcpr.z[2]: 0.000000</Comment>
                    <Comment>bspline: 1.170000:9.259000:-1.306868:-1.116616:-0.926359:-0.736063:-0.545555:-0.354585:-0.162981:0.029121:0.221651:0.414834:0.608848:0.803648:0.999089:1.194959:1.390890:1.586625:1.782123:1.977434:2.172656:2.367863</Comment>
                </Comments>
                <Value>0.210000</Value>
            </Path>
            <Path id="60">
                <Type>2</Type>
                <Comments>
                    <Comment>direction: 1.000000</Comment>
                    <Comment>Up/Down Unknown</Comment>
                    <Comment>Up/Down/Unknown = 0.20 / 0.00 / 0.80</Comment>
                    <Comment>121: 1743.316250</Comment>
                    <Comment>r121: 146.650957</Comment>
                    <Comment>bnrcpr.pr: 0.000000</Comment>
                    <Comment>bnrcpr.pi: 0.000000</Comment>
                    <Comment>bnrcpr.sc: 40.000000</Comment>
                    <Comment>bnrcpr.eta: -20.000000</Comment>
                    <Comment>bnrcpr.wzc[1]: 0.000000</Comment>
                    <Comment>bnrcpr.wzc[2]: -20.000000</Comment>
                    <Comment>bnrcpr.z[1]: 2.000000</Comment>
                    <Comment>bnrcpr.z[2]: 0.000000</Comment>
                    <Comment>bspline: 1.073000:23.156000:-0.300575:-0.359589:-0.323672:-0.141865:-0.061253:0.084677:0.382427:1.013430:1.333776:0.809199:0.133615:0.000827:0.624712:2.190910:4.687026:7.987117:11.906666:16.239216:20.778266:25.351733</Comment>
                </Comments>
                <Value>0.150000</Value>
            </Path>
            <Path id="61">
                <Type>2</Type>
                <Comments>
                    <Comment>direction: 1.000000</Comment>
                    <Comment>Up/Down Unknown</Comment>
                    <Comment>Up/Down/Unknown = 0.00 / 0.00 / 1.00</Comment>
                    <Comment>121: 1739.045760</Comment>
                    <Comment>r121: 148.103449</Comment>
                    <Comment>bnrcpr.pr: 0.000000</Comment>
                    <Comment>bnrcpr.pi: 0.000000</Comment>
                    <Comment>bnrcpr.sc: 40.000000</Comment>
                    <Comment>bnrcpr.eta: -20.000000</Comment>
                    <Comment>bnrcpr.wzc[1]: 0.000000</Comment>
                    <Comment>bnrcpr.wzc[2]: -20.000000</Comment>
                    <Comment>bnrcpr.z[1]: 2.000000</Comment>
                    <Comment>bnrcpr.z[2]: 0.000000</Comment>
                    <Comment>bspline: 0.216000:5.215000:-0.176097:-0.136460:-0.096818:-0.057170:-0.017642:0.021809:0.061212:0.100662:0.140257:0.179990:0.219814:0.259708:0.299681:0.339734:0.379868:0.420079:0.460352:0.500666:0.541001:0.581340</Comment>
                </Comments>
                <Value>0.230000</Value>
            </Path>
            <Path id="62">
                <Type>2</Type>
                <Comments>
                    <Comment>direction: 1.000000</Comment>
                    <Comment>Up/Down Unknown</Comment>
                    <Comment>Up/Down/Unknown = 0.16 / 0.00 / 0.84</Comment>
                    <Comment>121: 1764.509769</Comment>
                    <Comment>r121: 154.720661</Comment>
                    <Comment>bnrcpr.pr: 0.000000</Comment>
                    <Comment>bnrcpr.pi: 0.000000</Comment>
                    <Comment>bnrcpr.sc: 40.000000</Comment>
                    <Comment>bnrcpr.eta: -20.000000</Comment>
                    <Comment>bnrcpr.wzc[1]: 0.000000</Comment>
                    <Comment>bnrcpr.wzc[2]: -20.000000</Comment>
                    <Comment>bnrcpr.z[1]: 2.000000</Comment>
                    <Comment>bnrcpr.z[2]: 0.000000</Comment>
                    <Comment>bspline: 0.143000:3.138000:-1.046967:-0.757312:-0.467653:-0.178036:0.111325:0.400374:0.689510:0.978991:1.268904:1.559269:1.850055:2.141154:2.432460:2.723912:3.015469:3.307109:3.598810:3.890552:4.182316:4.474082</Comment>
                </Comments>
                <Value>0.310000</Value>
            </Path>
            <Path id="63">
                <Type>0</Type>
                <Comments>
                    <Comment>direction: 1.000000</Comment>
                    <Comment>Up regulation</Comment>
                    <Comment>Up/Down/Unknown = 0.75 / 0.00 / 0.25</Comment>
                    <Comment>121: 1724.135340</Comment>
                    <Comment>r121: 132.798544</Comment>
                    <Comment>bnrcpr.pr: 0.000000</Comment>
                    <Comment>bnrcpr.pi: 0.000000</Comment>
                    <Comment>bnrcpr.sc: 40.000000</Comment>
                    <Comment>bnrcpr.eta: -20.000000</Comment>
                    <Comment>bnrcpr.wzc[1]: 0.000000</Comment>
                    <Comment>bnrcpr.wzc[2]: -20.000000</Comment>
                    <Comment>bnrcpr.z[1]: 2.000000</Comment>
                    <Comment>bnrcpr.z[2]: 0.000000</Comment>
                    <Comment>bspline: 1.311000:33.805000:-0.255293:-0.175672:-0.096048:-0.016329:0.063738:0.144260:0.225123:0.306084:0.387086:0.468144:0.549175:0.630148:0.711074:0.791956:0.872793:0.953595:1.034370:1.115127:1.195876:1.276623</Comment>
                </Comments>
                <Value>0.200000</Value>
            </Path>
            <Path id="64">
                <Type>1</Type>
                <Comments>
                    <Comment>direction: 1.000000</Comment>
                    <Comment>Down regulation</Comment>
                    <Comment>Up/Down/Unknown = 0.15 / 0.57 / 0.28</Comment>
                    <Comment>121: 1822.655265</Comment>
                    <Comment>r121: 101.384151</Comment>
                    <Comment>bnrcpr.pr: 1.000000</Comment>
                    <Comment>bnrcpr.pi: 0.999995</Comment>
                    <Comment>bnrcpr.sc: -24.315840</Comment>
                    <Comment>bnrcpr.eta: 12.157920</Comment>
                    <Comment>bnrcpr.wzc[1]: 32.157920</Comment>
                    <Comment>bnrcpr.wzc[2]: -20.000000</Comment>
                    <Comment>bnrcpr.z[1]: 3.607896</Comment>
                    <Comment>bnrcpr.z[2]: 0.000000</Comment>
                    <Comment>bspline: 0.548000:9.651000:-0.438193:-0.397197:-0.356198:-0.315172:-0.274095:-0.232924:-0.191601:-0.150066:-0.108401:-0.066692:-0.024890:0.017060:0.059058:0.100851:0.142250:0.183234:0.223877:0.264368:0.304836:0.345299</Comment>
                </Comments>
                <Value>0.460000</Value>
            </Path>
            <Path id="65">
                <Type>0</Type>
                <Comments>
                    <Comment>direction: 1.000000</Comment>
                    <Comment>Up regulation</Comment>
                    <Comment>Up/Down/Unknown = 0.58 / 0.00 / 0.42</Comment>
                    <Comment>121: 1821.084043</Comment>
                    <Comment>r121: 129.931653</Comment>
                    <Comment>bnrcpr.pr: 0.000000</Comment>
                    <Comment>bnrcpr.pi: 0.000000</Comment>
                    <Comment>bnrcpr.sc: 40.000000</Comment>
                    <Comment>bnrcpr.eta: -20.000000</Comment>
                    <Comment>bnrcpr.wzc[1]: 0.000000</Comment>
                    <Comment>bnrcpr.wzc[2]: -20.000000</Comment>
                    <Comment>bnrcpr.z[1]: 2.000000</Comment>
                    <Comment>bnrcpr.z[2]: 0.000000</Comment>
                    <Comment>bspline: 2.368000:14.941000:-1.664908:-1.423389:-1.181863:-0.940318:-0.698805:-0.457380:-0.216090:0.024961:0.265544:0.505648:0.745413:0.984985:1.224485:1.464068:1.703862:1.943844:2.183961:2.424170:2.664431:2.904704</Comment>
                </Comments>
                <Value>0.190000</Value>
            </Path>
            <Path id="66">
                <Type>0</Type>
                <Comments>
                    <Comment>direction: 1.000000</Comment>
                    <Comment>Up regulation</Comment>
                    <Comment>Up/Down/Unknown = 0.62 / 0.00 / 0.38</Comment>
                    <Comment>121: 1741.351999</Comment>
                    <Comment>r121: 163.457337</Comment>
                    <Comment>bnrcpr.pr: 0.000000</Comment>
                    <Comment>bnrcpr.pi: 0.000000</Comment>
                    <Comment>bnrcpr.sc: 40.000000</Comment>
                    <Comment>bnrcpr.eta: -20.000000</Comment>
                    <Comment>bnrcpr.wzc[1]: 0.000000</Comment>
                    <Comment>bnrcpr.wzc[2]: -20.000000</Comment>
                    <Comment>bnrcpr.z[1]: 2.000000</Comment>
                    <Comment>bnrcpr.z[2]: 0.000000</Comment>
                    <Comment>bspline: 9.962000:50.496000:-2.076316:-1.832641:-1.588834:-1.344212:-1.097290:-0.847027:-0.595079:-0.340001:-0.082114:0.172784:0.409638:0.619282:0.801811:0.957781:1.086473:1.193177:1.287505:1.377146:1.465233:1.553059</Comment>
                </Comments>
                <Value>0.480000</Value>
            </Path>
            <Path id="67">
                <Type>0</Type>
                <Comments>
                    <Comment>direction: 0.535714</Comment>
                    <Comment>Up regulation</Comment>
                    <Comment>Up/Down/Unknown = 0.53 / 0.00 / 0.47</Comment>
                    <Comment>121: 3153.301732</Comment>
                    <Comment>r121: 152.076487</Comment>
                    <Comment>bnrcpr.pr: 0.000000</Comment>
                    <Comment>bnrcpr.pi: 0.000000</Comment>
                    <Comment>bnrcpr.sc: 40.000000</Comment>
                    <Comment>bnrcpr.eta: -20.000000</Comment>
                    <Comment>bnrcpr.wzc[1]: 0.000000</Comment>
                    <Comment>bnrcpr.wzc[2]: -20.000000</Comment>
                    <Comment>bnrcpr.z[1]: 2.000000</Comment>
                    <Comment>bnrcpr.z[2]: 0.000000</Comment>
                    <Comment>bspline: 0.189000:3.893000:123.918064:125.900650:127.883299:129.865986:131.847633:133.828358:135.808570:137.789005:139.771437:141.756491:143.744942:145.737301:147.733672:149.733692:151.736550:153.741350:155.747491:157.754526:159.762008:161.769563</Comment>
                </Comments>
                <Value>0.280000</Value>
            </Path>
            <Path id="68">
                <Type>2</Type>
                <Comments>
                    <Comment>direction: 1.000000</Comment>
                    <Comment>Up/Down Unknown</Comment>
                    <Comment>Up/Down/Unknown = 0.22 / 0.00 / 0.78</Comment>
                    <Comment>121: 3242.175828</Comment>
                    <Comment>r121: 134.443054</Comment>
                    <Comment>bnrcpr.pr: 0.000000</Comment>
                    <Comment>bnrcpr.pi: 0.000000</Comment>
                    <Comment>bnrcpr.sc: 40.000000</Comment>
                    <Comment>bnrcpr.eta: -20.000000</Comment>
                    <Comment>bnrcpr.wzc[1]: 0.000000</Comment>
                    <Comment>bnrcpr.wzc[2]: -20.000000</Comment>
                    <Comment>bnrcpr.z[1]: 2.000000</Comment>
                    <Comment>bnrcpr.z[2]: 0.000000</Comment>
                    <Comment>bspline: 1.046000:11.752000:-2.771476:-2.014983:-1.258315:-0.573992:-0.114944:0.045055:-0.027154:-0.149613:-0.047554:0.549256:1.630774:3.042652:4.684644:6.509227:8.513059:10.685695:12.992315:15.388282:17.828921:20.277006</Comment>
                </Comments>
                <Value>0.180000</Value>
            </Path>
            <Path id="69">
                <Type>2</Type>
                <Comments>
                    <Comment>direction: 0.747475</Comment>
                    <Comment>Up/Down Unknown</Comment>
                    <Comment>Up/Down/Unknown = 0.11 / 0.00 / 0.89</Comment>
                    <Comment>121: 3100.042291</Comment>
                    <Comment>r121: 218.406526</Comment>
                    <Comment>bnrcpr.pr: 0.000000</Comment>
                    <Comment>bnrcpr.pi: 0.000000</Comment>
                    <Comment>bnrcpr.sc: 40.000000</Comment>
                    <Comment>bnrcpr.eta: -20.000000</Comment>
                    <Comment>bnrcpr.wzc[1]: 0.000000</Comment>
                    <Comment>bnrcpr.wzc[2]: -20.000000</Comment>
                    <Comment>bnrcpr.z[1]: 2.000000</Comment>
                    <Comment>bnrcpr.z[2]: 0.000000</Comment>
                    <Comment>bspline: 0.926000:5.385000:-28.312122:-24.909626:-21.456478:-17.765090:-13.696005:-9.210442:-4.618490:-0.386254:3.530841:6.920434:9.528724:11.631669:13.349328:14.331188:14.661273:14.828311:15.209466:15.954560:16.905312:17.878732</Comment>
                </Comments>
                <Value>0.990000</Value>
            </Path>
            <Path id="70">
                <Type>2</Type>
                <Comments>
                    <Comment>direction: 0.700000</Comment>
                    <Comment>Up/Down Unknown</Comment>
                    <Comment>Up/Down/Unknown = 0.00 / 0.00 / 1.00</Comment>
                    <Comment>121: 3230.189842</Comment>
                    <Comment>r121: 115.038005</Comment>
                    <Comment>bnrcpr.pr: 0.000000</Comment>
                    <Comment>bnrcpr.pi: 0.000000</Comment>
                    <Comment>bnrcpr.sc: 40.000000</Comment>
                    <Comment>bnrcpr.eta: -20.000000</Comment>
                    <Comment>bnrcpr.wzc[1]: 0.000000</Comment>
                    <Comment>bnrcpr.wzc[2]: -20.000000</Comment>
                    <Comment>bnrcpr.z[1]: 2.000000</Comment>
                    <Comment>bnrcpr.z[2]: 0.000000</Comment>
                    <Comment>bspline: 0.061000:1.668000:-14.825690:-11.275928:-7.742368:-4.295385:-0.601543:2.782322:4.482603:4.609886:3.893513:2.836360:1.499020:-0.087374:-1.891692:-3.882802:-6.029571:-8.300867:-10.665559:-13.092515:-15.550603:-18.013879</Comment>
                </Comments>
                <Value>0.100000</Value>
            </Path>
            <Path id="71">
                <Type>0</Type>
                <Comments>
                    <Comment>direction: 0.952381</Comment>
                    <Comment>Up regulation</Comment>
                    <Comment>Up/Down/Unknown = 0.80 / 0.00 / 0.20</Comment>
                    <Comment>121: 3183.932557</Comment>
                    <Comment>r121: 144.168499</Comment>
                    <Comment>bnrcpr.pr: 0.000000</Comment>
                    <Comment>bnrcpr.pi: 0.000000</Comment>
                    <Comment>bnrcpr.sc: 40.000000</Comment>
                    <Comment>bnrcpr.eta: -20.000000</Comment>
                    <Comment>bnrcpr.wzc[1]: 0.000000</Comment>
                    <Comment>bnrcpr.wzc[2]: -20.000000</Comment>
                    <Comment>bnrcpr.z[1]: 2.000000</Comment>
                    <Comment>bnrcpr.z[2]: 0.000000</Comment>
                    <Comment>bspline: 0.552000:13.964000:-8.415264:-6.522789:-4.630369:-2.738270:-0.846656:1.044565:2.937840:4.835440:6.736155:8.638633:10.541472:12.444213:14.346658:16.249264:18.152240:20.055209:21.957996:23.860620:25.763165:27.665697</Comment>
                </Comments>
                <Value>0.420000</Value>
            </Path>
            <Path id="72">
                <Type>2</Type>
                <Comments>
                    <Comment>direction: 1.000000</Comment>
                    <Comment>Up/Down Unknown</Comment>
                    <Comment>Up/Down/Unknown = 0.00 / 0.00 / 1.00</Comment>
                    <Comment>121: 3242.060544</Comment>
                    <Comment>r121: 138.191061</Comment>
                    <Comment>bnrcpr.pr: 0.000000</Comment>
                    <Comment>bnrcpr.pi: 0.000000</Comment>
                    <Comment>bnrcpr.sc: 40.000000</Comment>
                    <Comment>bnrcpr.eta: -20.000000</Comment>
                    <Comment>bnrcpr.wzc[1]: 0.000000</Comment>
                    <Comment>bnrcpr.wzc[2]: -20.000000</Comment>
                    <Comment>bnrcpr.z[1]: 2.000000</Comment>
                    <Comment>bnrcpr.z[2]: 0.000000</Comment>
                    <Comment>bspline: 0.319000:3.189000:-18.309689:-13.804757:-9.004002:-4.362145:-0.251639:2.103232:1.891404:0.474594:-3.016510:-3.112803:1.445251:9.735145:19.231425:25.754330:27.410688:25.620422:22.520905:20.231331:19.499362:19.063805</Comment>
                </Comments>
                <Value>0.090000</Value>
            </Path>
            <Path id="73">
                <Type>2</Type>
                <Comments>
                    <Comment>direction: 0.818182</Comment>
                    <Comment>Up/Down Unknown</Comment>
                    <Comment>Up/Down/Unknown = 0.11 / 0.00 / 0.89</Comment>
                    <Comment>121: 3173.618568</Comment>
                    <Comment>r121: 137.028239</Comment>
                    <Comment>bnrcpr.pr: 0.000000</Comment>
                    <Comment>bnrcpr.pi: 0.000000</Comment>
                    <Comment>bnrcpr.sc: 40.000000</Comment>
                    <Comment>bnrcpr.eta: -20.000000</Comment>
                    <Comment>bnrcpr.wzc[1]: 0.000000</Comment>
                    <Comment>bnrcpr.wzc[2]: -20.000000</Comment>
                    <Comment>bnrcpr.z[1]: 2.000000</Comment>
                    <Comment>bnrcpr.z[2]: 0.000000</Comment>
                    <Comment>bspline: 17.236000:63.564000:-4.114117:-3.543657:-2.973286:-2.403428:-1.834612:-1.267084:-0.700695:-0.134382:0.433056:1.001514:1.569734:2.135610:2.697122:3.252429:3.800501:4.341408:4.876471:5.407702:5.937128:6.466311</Comment>
                </Comments>
                <Value>0.110000</Value>
            </Path>
            <Path id="74">
                <Type>0</Type>
                <Comments>
                    <Comment>direction: 0.761905</Comment>
                    <Comment>Up regulation</Comment>
                    <Comment>Up/Down/Unknown = 0.69 / 0.00 / 0.31</Comment>
                    <Comment>121: 3188.800038</Comment>
                    <Comment>r121: 141.504076</Comment>
                    <Comment>bnrcpr.pr: 0.000000</Comment>
                    <Comment>bnrcpr.pi: 0.000000</Comment>
                    <Comment>bnrcpr.sc: 40.000000</Comment>
                    <Comment>bnrcpr.eta: -20.000000</Comment>
                    <Comment>bnrcpr.wzc[1]: 0.000000</Comment>
                    <Comment>bnrcpr.wzc[2]: -20.000000</Comment>
                    <Comment>bnrcpr.z[1]: 2.000000</Comment>
                    <Comment>bnrcpr.z[2]: 0.000000</Comment>
                    <Comment>bspline: 0.535000:10.290000:-5.619578:-4.393188:-3.166712:-1.940395:-0.717215:0.501232:1.715634:2.928143:4.141303:5.355954:6.572731:7.791634:9.012964:10.236723:11.462327:12.689097:13.916645:15.144709:16.373033:17.601400</Comment>
                </Comments>
                <Value>0.210000</Value>
            </Path>
            <Path id="75">
                <Type>2</Type>
                <Comments>
                    <Comment>direction: 1.000000</Comment>
                    <Comment>Up/Down Unknown</Comment>
                    <Comment>Up/Down/Unknown = 0.33 / 0.00 / 0.67</Comment>
                    <Comment>121: 1014.761822</Comment>
                    <Comment>r121: 176.852749</Comment>
                    <Comment>bnrcpr.pr: 0.000000</Comment>
                    <Comment>bnrcpr.pi: 0.000000</Comment>
                    <Comment>bnrcpr.sc: 40.000000</Comment>
                    <Comment>bnrcpr.eta: -20.000000</Comment>
                    <Comment>bnrcpr.wzc[1]: 0.000000</Comment>
                    <Comment>bnrcpr.wzc[2]: -20.000000</Comment>
                    <Comment>bnrcpr.z[1]: 2.000000</Comment>
                    <Comment>bnrcpr.z[2]: 0.000000</Comment>
                    <Comment>bspline: 5.569000:32.880000:3.784075:3.868185:3.952295:4.036406:4.120489:4.204445:4.288183:4.371763:4.455260:4.538717:4.622145:4.705519:4.788820:4.872043:4.955196:5.038300:5.121368:5.204412:5.287444:5.370473</Comment>
                </Comments>
                <Value>0.150000</Value>
            </Path>
            <Path id="76">
                <Type>2</Type>
                <Comments>
                    <Comment>direction: 1.000000</Comment>
                    <Comment>Up/Down Unknown</Comment>
                    <Comment>Up/Down/Unknown = 0.30 / 0.00 / 0.70</Comment>
                    <Comment>121: 1086.549488</Comment>
                    <Comment>r121: 135.863132</Comment>
                    <Comment>bnrcpr.pr: 0.000000</Comment>
                    <Comment>bnrcpr.pi: 0.000000</Comment>
                    <Comment>bnrcpr.sc: 40.000000</Comment>
                    <Comment>bnrcpr.eta: -20.000000</Comment>
                    <Comment>bnrcpr.wzc[1]: 0.000000</Comment>
                    <Comment>bnrcpr.wzc[2]: -20.000000</Comment>
                    <Comment>bnrcpr.z[1]: 2.000000</Comment>
                    <Comment>bnrcpr.z[2]: 0.000000</Comment>
                    <Comment>bspline: 0.143000:3.138000:-0.440316:-0.317175:-0.194067:-0.071465:0.050302:0.170918:0.288709:0.402706:0.512912:0.620243:0.725593:0.829737:0.933018:1.035134:1.135991:1.235822:1.334885:1.433436:1.531731:1.629983</Comment>
                </Comments>
                <Value>0.100000</Value>
            </Path>
            <Path id="77">
                <Type>2</Type>
                <Comments>
                    <Comment>direction: 0.555556</Comment>
                    <Comment>Up/Down Unknown</Comment>
                    <Comment>Up/Down/Unknown = 0.20 / 0.00 / 0.80</Comment>
                    <Comment>121: 1024.284329</Comment>
                    <Comment>r121: 154.153399</Comment>
                    <Comment>bnrcpr.pr: 0.000000</Comment>
                    <Comment>bnrcpr.pi: 0.000000</Comment>
                    <Comment>bnrcpr.sc: 40.000000</Comment>
                    <Comment>bnrcpr.eta: -20.000000</Comment>
                    <Comment>bnrcpr.wzc[1]: 0.000000</Comment>
                    <Comment>bnrcpr.wzc[2]: -20.000000</Comment>
                    <Comment>bnrcpr.z[1]: 2.000000</Comment>
                    <Comment>bnrcpr.z[2]: 0.000000</Comment>
                    <Comment>bspline: 0.656000:3.924000:-0.046336:-0.124093:-0.207169:-0.273672:-0.236622:-0.133156:-0.045447:-0.050826:-0.054576:0.080221:0.170776:0.116024:0.015944:0.011838:0.244122:0.689733:1.225079:1.814116:2.426921:3.043074</Comment>
                </Comments>
                <Value>0.090000</Value>
            </Path>
            <Path id="78">
                <Type>2</Type>
                <Comments>
                    <Comment>direction: 1.000000</Comment>
                    <Comment>Up/Down Unknown</Comment>
                    <Comment>Up/Down/Unknown = 0.43 / 0.00 / 0.57</Comment>
                    <Comment>121: 1014.625892</Comment>
                    <Comment>r121: 148.908107</Comment>
                    <Comment>bnrcpr.pr: 0.000000</Comment>
                    <Comment>bnrcpr.pi: 0.000000</Comment>
                    <Comment>bnrcpr.sc: 40.000000</Comment>
                    <Comment>bnrcpr.eta: -20.000000</Comment>
                    <Comment>bnrcpr.wzc[1]: 0.000000</Comment>
                    <Comment>bnrcpr.wzc[2]: -20.000000</Comment>
                    <Comment>bnrcpr.z[1]: 2.000000</Comment>
                    <Comment>bnrcpr.z[2]: 0.000000</Comment>
                    <Comment>bspline: 1.311000:33.805000:-0.087872:-0.060511:-0.033144:-0.005727:0.021821:0.049582:0.077536:0.105635:0.133863:0.162197:0.190610:0.219086:0.247605:0.276153:0.304723:0.333310:0.361910:0.390520:0.419133:0.447748</Comment>
                </Comments>
                <Value>0.070000</Value>
            </Path>
            <Path id="79">
                <Type>2</Type>
                <Comments>
                    <Comment>direction: 0.642857</Comment>
                    <Comment>Up/Down Unknown</Comment>
                    <Comment>Up/Down/Unknown = 0.00 / 0.00 / 1.00</Comment>
                    <Comment>121: 962.993421</Comment>
                    <Comment>r121: 129.699245</Comment>
                    <Comment>bnrcpr.pr: 0.000000</Comment>
                    <Comment>bnrcpr.pi: 0.000000</Comment>
                    <Comment>bnrcpr.sc: 40.000000</Comment>
                    <Comment>bnrcpr.eta: -20.000000</Comment>
                    <Comment>bnrcpr.wzc[1]: 0.000000</Comment>
                    <Comment>bnrcpr.wzc[2]: -20.000000</Comment>
                    <Comment>bnrcpr.z[1]: 2.000000</Comment>
                    <Comment>bnrcpr.z[2]: 0.000000</Comment>
                    <Comment>bspline: 1.477000:12.990000:-0.009368:0.004337:0.017834:0.029201:0.034119:0.028523:0.014746:-0.004516:-0.032312:-0.075007:-0.134919:-0.210852:-0.297386:-0.389654:-0.486770:-0.587858:-0.691944:-0.798054:-0.905214:-1.012567</Comment>
                </Comments>
                <Value>0.140000</Value>
            </Path>
            <Path id="80">
                <Type>2</Type>
                <Comments>
                    <Comment>direction: 1.000000</Comment>
                    <Comment>Up/Down Unknown</Comment>
                    <Comment>Up/Down/Unknown = 0.00 / 0.00 / 1.00</Comment>
                    <Comment>121: 1061.125785</Comment>
                    <Comment>r121: 180.568668</Comment>
                    <Comment>bnrcpr.pr: 0.000000</Comment>
                    <Comment>bnrcpr.pi: 0.000000</Comment>
                    <Comment>bnrcpr.sc: 38.357040</Comment>
                    <Comment>bnrcpr.eta: -19.178520</Comment>
                    <Comment>bnrcpr.wzc[1]: 0.821480</Comment>
                    <Comment>bnrcpr.wzc[2]: -20.000000</Comment>
                    <Comment>bnrcpr.z[1]: 2.041074</Comment>
                    <Comment>bnrcpr.z[2]: 0.000000</Comment>
                    <Comment>bspline: 1.310000:35.495000:1.548607:1.273705:1.002665:0.757340:0.566213:0.451898:0.354879:0.156279:-0.085260:-0.261033:-0.300523:-0.262516:-0.163146:-0.029965:0.097836:0.197593:0.260819:0.302104:0.332632:0.361368</Comment>
                </Comments>
                <Value>0.140000</Value>
            </Path>
            <Path id="81">
                <Type>2</Type>
                <Comments>
                    <Comment>direction: 0.552632</Comment>
                    <Comment>Up/Down Unknown</Comment>
                    <Comment>Up/Down/Unknown = 0.29 / 0.00 / 0.71</Comment>
                    <Comment>121: 1025.894028</Comment>
                    <Comment>r121: 160.448761</Comment>
                    <Comment>bnrcpr.pr: 0.000000</Comment>
                    <Comment>bnrcpr.pi: 0.000000</Comment>
                    <Comment>bnrcpr.sc: 40.000000</Comment>
                    <Comment>bnrcpr.eta: -20.000000</Comment>
                    <Comment>bnrcpr.wzc[1]: 0.000000</Comment>
                    <Comment>bnrcpr.wzc[2]: -20.000000</Comment>
                    <Comment>bnrcpr.z[1]: 2.000000</Comment>
                    <Comment>bnrcpr.z[2]: 0.000000</Comment>
                    <Comment>bspline: 0.228000:2.145000:-0.374764:-0.340741:-0.306783:-0.273342:-0.240790:-0.207863:-0.171325:-0.126546:-0.070052:-0.001359:0.077325:0.162588:0.252175:0.343968:0.435165:0.524371:0.611835:0.698001:0.783557:0.869007</Comment>
                </Comments>
                <Value>0.380000</Value>
            </Path>
            <Path id="82">
                <Type>0</Type>
                <Comments>
                    <Comment>direction: 1.000000</Comment>
                    <Comment>Up regulation</Comment>
                    <Comment>Up/Down/Unknown = 0.57 / 0.00 / 0.43</Comment>
                    <Comment>121: 1044.016374</Comment>
                    <Comment>r121: 116.738930</Comment>
                    <Comment>bnrcpr.pr: 0.000000</Comment>
                    <Comment>bnrcpr.pi: 0.000000</Comment>
                    <Comment>bnrcpr.sc: 40.000000</Comment>
                    <Comment>bnrcpr.eta: -20.000000</Comment>
                    <Comment>bnrcpr.wzc[1]: 0.000000</Comment>
                    <Comment>bnrcpr.wzc[2]: -20.000000</Comment>
                    <Comment>bnrcpr.z[1]: 2.000000</Comment>
                    <Comment>bnrcpr.z[2]: 0.000000</Comment>
                    <Comment>bspline: 17.236000:63.564000:-0.148752:-0.127927:-0.107102:-0.086281:-0.065494:-0.044833:-0.024411:-0.004284:0.015602:0.035389:0.055232:0.075223:0.095328:0.115564:0.135950:0.156393:0.176838:0.197281:0.217723:0.238165</Comment>
                </Comments>
                <Value>0.070000</Value>
            </Path>
            <Path id="83">
                <Type>2</Type>
                <Comments>
                    <Comment>direction: 1.000000</Comment>
                    <Comment>Up/Down Unknown</Comment>
                    <Comment>Up/Down/Unknown = 0.00 / 0.00 / 1.00</Comment>
                    <Comment>121: 1057.156454</Comment>
                    <Comment>r121: 150.433698</Comment>
                    <Comment>bnrcpr.pr: 0.000000</Comment>
                    <Comment>bnrcpr.pi: 0.000000</Comment>
                    <Comment>bnrcpr.sc: 40.000000</Comment>
                    <Comment>bnrcpr.eta: -20.000000</Comment>
                    <Comment>bnrcpr.wzc[1]: 0.000000</Comment>
                    <Comment>bnrcpr.wzc[2]: -20.000000</Comment>
                    <Comment>bnrcpr.z[1]: 2.000000</Comment>
                    <Comment>bnrcpr.z[2]: 0.000000</Comment>
                    <Comment>bspline: 1.313000:15.953000:-0.602101:-0.457808:-0.313612:-0.172159:-0.049242:0.032508:0.073932:0.087698:0.084377:0.079350:0.075370:0.068115:0.058853:0.051090:0.047737:0.048441:0.052188:0.057964:0.064754:0.071714</Comment>
                </Comments>
                <Value>0.080000</Value>
            </Path>
            <Path id="84">
                <Type>2</Type>
                <Comments>
                    <Comment>direction: 0.769231</Comment>
                    <Comment>Up/Down Unknown</Comment>
                    <Comment>Up/Down/Unknown = 0.40 / 0.00 / 0.60</Comment>
                    <Comment>121: 1073.691560</Comment>
                    <Comment>r121: 142.575080</Comment>
                    <Comment>bnrcpr.pr: 0.000000</Comment>
                    <Comment>bnrcpr.pi: 0.000000</Comment>
                    <Comment>bnrcpr.sc: 40.000000</Comment>
                    <Comment>bnrcpr.eta: -20.000000</Comment>
                    <Comment>bnrcpr.wzc[1]: 0.000000</Comment>
                    <Comment>bnrcpr.wzc[2]: -20.000000</Comment>
                    <Comment>bnrcpr.z[1]: 2.000000</Comment>
                    <Comment>bnrcpr.z[2]: 0.000000</Comment>
                    <Comment>bspline: 7.374000:56.225000:-0.480081:-0.389982:-0.299922:-0.210203:-0.121606:-0.034452:0.051061:0.134163:0.214716:0.292630:0.367478:0.439616:0.509442:0.577317:0.643643:0.708831:0.773282:0.837295:0.901089:0.964847</Comment>
                </Comments>
                <Value>0.130000</Value>
            </Path>
            <Path id="85">
                <Type>2</Type>
                <Comments>
                    <Comment>direction: 0.815385</Comment>
                    <Comment>Up/Down Unknown</Comment>
                    <Comment>Up/Down/Unknown = 0.26 / 0.00 / 0.74</Comment>
                    <Comment>121: 970.436107</Comment>
                    <Comment>r121: 166.871970</Comment>
                    <Comment>bnrcpr.pr: 0.000000</Comment>
                    <Comment>bnrcpr.pi: 0.000000</Comment>
                    <Comment>bnrcpr.sc: 40.000000</Comment>
                    <Comment>bnrcpr.eta: -20.000000</Comment>
                    <Comment>bnrcpr.wzc[1]: 0.000000</Comment>
                    <Comment>bnrcpr.wzc[2]: -20.000000</Comment>
                    <Comment>bnrcpr.z[1]: 2.000000</Comment>
                    <Comment>bnrcpr.z[2]: 0.000000</Comment>
                    <Comment>bspline: 2.093000:14.170000:0.116674:0.028188:-0.059873:-0.144971:-0.211337:-0.233907:-0.199361:-0.079193:0.080123:0.227396:0.347206:0.453718:0.564245:0.687188:0.824651:0.974734:1.134264:1.300092:1.469069:1.638571</Comment>
                </Comments>
                <Value>0.650000</Value>
            </Path>
            <Path id="86">
                <Type>0</Type>
                <Comments>
                    <Comment>direction: 0.818182</Comment>
                    <Comment>Up regulation</Comment>
                    <Comment>Up/Down/Unknown = 0.89 / 0.00 / 0.11</Comment>
                    <Comment>121: 960.477429</Comment>
                    <Comment>r121: 133.049879</Comment>
                    <Comment>bnrcpr.pr: 0.000000</Comment>
                    <Comment>bnrcpr.pi: 0.000000</Comment>
                    <Comment>bnrcpr.sc: 40.000000</Comment>
                    <Comment>bnrcpr.eta: -20.000000</Comment>
                    <Comment>bnrcpr.wzc[1]: 0.000000</Comment>
                    <Comment>bnrcpr.wzc[2]: -20.000000</Comment>
                    <Comment>bnrcpr.z[1]: 2.000000</Comment>
                    <Comment>bnrcpr.z[2]: 0.000000</Comment>
                    <Comment>bspline: 1.028000:6.000000:0.030679:0.026492:0.022303:0.018112:0.013950:0.009808:0.005619:0.001371:-0.002932:-0.007249:-0.011507:-0.015725:-0.020061:-0.024583:-0.029294:-0.034146:-0.039089:-0.044069:-0.049051:-0.054032</Comment>
                </Comments>
                <Value>0.220000</Value>
            </Path>
            <Path id="87">
                <Type>2</Type>
                <Comments>
                    <Comment>direction: 0.833333</Comment>
                    <Comment>Up/Down Unknown</Comment>
                    <Comment>Up/Down/Unknown = 0.40 / 0.00 / 0.60</Comment>
                    <Comment>121: 981.655440</Comment>
                    <Comment>r121: 142.425598</Comment>
                    <Comment>bnrcpr.pr: 0.000000</Comment>
                    <Comment>bnrcpr.pi: 0.000000</Comment>
                    <Comment>bnrcpr.sc: 40.000000</Comment>
                    <Comment>bnrcpr.eta: -20.000000</Comment>
                    <Comment>bnrcpr.wzc[1]: 0.000000</Comment>
                    <Comment>bnrcpr.wzc[2]: -20.000000</Comment>
                    <Comment>bnrcpr.z[1]: 2.000000</Comment>
                    <Comment>bnrcpr.z[2]: 0.000000</Comment>
                    <Comment>bspline: 9.962000:50.496000:0.197790:0.174509:0.151229:0.127949:0.104688:0.081469:0.058286:0.035158:0.012156:-0.010761:-0.033700:-0.056739:-0.079914:-0.103203:-0.126613:-0.150164:-0.173841:-0.197595:-0.221372:-0.245152</Comment>
                </Comments>
                <Value>0.120000</Value>
            </Path>
            <Path id="88">
                <Type>2</Type>
                <Comments>
                    <Comment>direction: 0.843750</Comment>
                    <Comment>Up/Down Unknown</Comment>
                    <Comment>Up/Down/Unknown = 0.22 / 0.00 / 0.78</Comment>
                    <Comment>121: 1019.105806</Comment>
                    <Comment>r121: 155.187647</Comment>
                    <Comment>bnrcpr.pr: 0.000000</Comment>
                    <Comment>bnrcpr.pi: 0.000000</Comment>
                    <Comment>bnrcpr.sc: 40.000000</Comment>
                    <Comment>bnrcpr.eta: -20.000000</Comment>
                    <Comment>bnrcpr.wzc[1]: 0.000000</Comment>
                    <Comment>bnrcpr.wzc[2]: -20.000000</Comment>
                    <Comment>bnrcpr.z[1]: 2.000000</Comment>
                    <Comment>bnrcpr.z[2]: 0.000000</Comment>
                    <Comment>bspline: 1.245000:10.553000:-0.259072:-0.223558:-0.188046:-0.152541:-0.117075:-0.081691:-0.046441:-0.011388:0.023425:0.057975:0.092256:0.126299:0.160194:0.194018:0.227789:0.261484:0.295118:0.328722:0.362313:0.395901</Comment>
                </Comments>
                <Value>0.320000</Value>
            </Path>
            <Path id="89">
                <Type>0</Type>
                <Comments>
                    <Comment>direction: 1.000000</Comment>
                    <Comment>Up regulation</Comment>
                    <Comment>Up/Down/Unknown = 0.73 / 0.00 / 0.27</Comment>
                    <Comment>121: 3158.550296</Comment>
                    <Comment>r121: 166.338076</Comment>
                    <Comment>bnrcpr.pr: 0.000000</Comment>
                    <Comment>bnrcpr.pi: 0.000000</Comment>
                    <Comment>bnrcpr.sc: 40.000000</Comment>
                    <Comment>bnrcpr.eta: -20.000000</Comment>
                    <Comment>bnrcpr.wzc[1]: 0.000000</Comment>
                    <Comment>bnrcpr.wzc[2]: -20.000000</Comment>
                    <Comment>bnrcpr.z[1]: 2.000000</Comment>
                    <Comment>bnrcpr.z[2]: 0.000000</Comment>
                    <Comment>bspline: 0.467000:37.828000:97.069169:102.637423:108.205613:113.773055:119.338901:124.904288:130.472180:136.044454:141.622071:147.202962:152.784963:158.367021:163.947805:169.526081:175.102363:180.677073:186.250521:191.822966:197.394846:202.966631</Comment>
                </Comments>
                <Value>0.910000</Value>
            </Path>
            <Path id="90">
                <Type>2</Type>
                <Comments>
                    <Comment>direction: 1.000000</Comment>
                    <Comment>Up/Down Unknown</Comment>
                    <Comment>Up/Down/Unknown = 0.00 / 0.00 / 1.00</Comment>
                    <Comment>121: 3213.996717</Comment>
                    <Comment>r121: 119.967928</Comment>
                    <Comment>bnrcpr.pr: 0.000000</Comment>
                    <Comment>bnrcpr.pi: 0.000000</Comment>
                    <Comment>bnrcpr.sc: 40.000000</Comment>
                    <Comment>bnrcpr.eta: -20.000000</Comment>
                    <Comment>bnrcpr.wzc[1]: 0.000000</Comment>
                    <Comment>bnrcpr.wzc[2]: -20.000000</Comment>
                    <Comment>bnrcpr.z[1]: 2.000000</Comment>
                    <Comment>bnrcpr.z[2]: 0.000000</Comment>
                    <Comment>bspline: 3.233000:67.197000:-52.186957:-34.480450:-17.159182:-2.208204:7.932425:6.617959:5.237393:9.662990:11.755205:3.141097:-10.457220:-22.422769:-31.745453:-37.093391:-39.128100:-46.034729:-59.819928:-73.460893:-84.095211:-94.010082</Comment>
                </Comments>
                <Value>0.700000</Value>
            </Path>
            <Path id="91">
                <Type>2</Type>
                <Comments>
                    <Comment>direction: 0.644737</Comment>
                    <Comment>Up/Down Unknown</Comment>
                    <Comment>Up/Down/Unknown = 0.16 / 0.00 / 0.84</Comment>
                    <Comment>121: 3189.278074</Comment>
                    <Comment>r121: 147.595870</Comment>
                    <Comment>bnrcpr.pr: 0.000000</Comment>
                    <Comment>bnrcpr.pi: 0.000000</Comment>
                    <Comment>bnrcpr.sc: 40.000000</Comment>
                    <Comment>bnrcpr.eta: -20.000000</Comment>
                    <Comment>bnrcpr.wzc[1]: 0.000000</Comment>
                    <Comment>bnrcpr.wzc[2]: -20.000000</Comment>
                    <Comment>bnrcpr.z[1]: 2.000000</Comment>
                    <Comment>bnrcpr.z[2]: 0.000000</Comment>
                    <Comment>bspline: 4.644000:195.414000:-45.459208:-37.286230:-29.138796:-21.180680:-13.558694:-5.900476:1.292059:8.316936:16.239944:25.054049:33.387539:40.201961:45.280154:48.797425:50.994661:51.876931:51.712103:50.849211:49.637286:48.367188</Comment>
                </Comments>
                <Value>0.760000</Value>
            </Path>
            <Path id="92">
                <Type>2</Type>
                <Comments>
                    <Comment>direction: 0.600000</Comment>
                    <Comment>Up/Down Unknown</Comment>
                    <Comment>Up/Down/Unknown = 0.22 / 0.00 / 0.78</Comment>
                    <Comment>121: 3238.097494</Comment>
                    <Comment>r121: 154.452090</Comment>
                    <Comment>bnrcpr.pr: 0.000000</Comment>
                    <Comment>bnrcpr.pi: 0.000000</Comment>
                    <Comment>bnrcpr.sc: 40.000000</Comment>
                    <Comment>bnrcpr.eta: -20.000000</Comment>
                    <Comment>bnrcpr.wzc[1]: 0.000000</Comment>
                    <Comment>bnrcpr.wzc[2]: -20.000000</Comment>
                    <Comment>bnrcpr.z[1]: 2.000000</Comment>
                    <Comment>bnrcpr.z[2]: 0.000000</Comment>
                    <Comment>bspline: 0.277000:59.546000:-24.143182:-20.234468:-16.325794:-12.417394:-8.509902:-4.604765:-0.702942:3.195272:7.092190:10.990145:14.888297:18.784534:22.675966:26.561193:30.440752:34.315866:38.187681:42.057328:45.925974:49.794467</Comment>
                </Comments>
                <Value>0.150000</Value>
            </Path>
            <Path id="93">
                <Type>0</Type>
                <Comments>
                    <Comment>direction: 1.000000</Comment>
                    <Comment>Up regulation</Comment>
                    <Comment>Up/Down/Unknown = 0.79 / 0.00 / 0.21</Comment>
                    <Comment>121: 269.598558</Comment>
                    <Comment>r121: 206.804248</Comment>
                    <Comment>bnrcpr.pr: 0.000000</Comment>
                    <Comment>bnrcpr.pi: 0.000000</Comment>
                    <Comment>bnrcpr.sc: 40.000000</Comment>
                    <Comment>bnrcpr.eta: -20.000000</Comment>
                    <Comment>bnrcpr.wzc[1]: 0.000000</Comment>
                    <Comment>bnrcpr.wzc[2]: -20.000000</Comment>
                    <Comment>bnrcpr.z[1]: 2.000000</Comment>
                    <Comment>bnrcpr.z[2]: 0.000000</Comment>
                    <Comment>bspline: 0.032000:1.575000:0.901351:0.941848:0.982346:1.022843:1.063253:1.103035:1.141231:1.176725:1.209117:1.238791:1.266372:1.292540:1.318128:1.344045:1.370336:1.396725:1.423166:1.449721:1.476348:1.502986</Comment>
                </Comments>
                <Value>0.570000</Value>
            </Path>
            <Path id="94">
                <Type>2</Type>
                <Comments>
                    <Comment>direction: 1.000000</Comment>
                    <Comment>Up/Down Unknown</Comment>
                    <Comment>Up/Down/Unknown = 0.29 / 0.00 / 0.71</Comment>
                    <Comment>121: 239.101477</Comment>
                    <Comment>r121: 166.369786</Comment>
                    <Comment>bnrcpr.pr: 0.000000</Comment>
                    <Comment>bnrcpr.pi: 0.000000</Comment>
                    <Comment>bnrcpr.sc: 40.000000</Comment>
                    <Comment>bnrcpr.eta: -20.000000</Comment>
                    <Comment>bnrcpr.wzc[1]: 0.000000</Comment>
                    <Comment>bnrcpr.wzc[2]: -20.000000</Comment>
                    <Comment>bnrcpr.z[1]: 2.000000</Comment>
                    <Comment>bnrcpr.z[2]: 0.000000</Comment>
                    <Comment>bspline: 0.209000:1.985000:-0.066444:-0.049153:-0.031945:-0.015268:-0.000207:0.012628:0.023197:0.031632:0.038248:0.042895:0.043671:0.039187:0.029980:0.016417:-0.001005:-0.021296:-0.043434:-0.066255:-0.089121:-0.111988</Comment>
                </Comments>
                <Value>0.070000</Value>
            </Path>
            <Path id="95">
                <Type>2</Type>
                <Comments>
                    <Comment>direction: 1.000000</Comment>
                    <Comment>Up/Down Unknown</Comment>
                    <Comment>Up/Down/Unknown = 0.26 / 0.00 / 0.74</Comment>
                    <Comment>121: 201.118983</Comment>
                    <Comment>r121: 202.241699</Comment>
                    <Comment>bnrcpr.pr: 0.000000</Comment>
                    <Comment>bnrcpr.pi: 0.000000</Comment>
                    <Comment>bnrcpr.sc: 40.000000</Comment>
                    <Comment>bnrcpr.eta: -20.000000</Comment>
                    <Comment>bnrcpr.wzc[1]: 0.000000</Comment>
                    <Comment>bnrcpr.wzc[2]: -20.000000</Comment>
                    <Comment>bnrcpr.z[1]: 2.000000</Comment>
                    <Comment>bnrcpr.z[2]: 0.000000</Comment>
                    <Comment>bspline: 0.635000:5.543000:-0.335912:-0.287960:-0.239999:-0.191987:-0.144251:-0.098349:-0.054863:-0.011445:0.031914:0.077758:0.124235:0.166108:0.199011:0.220351:0.230638:0.235567:0.238734:0.240823:0.242374:0.243835</Comment>
                </Comments>
                <Value>0.660000</Value>
            </Path>
            <Path id="96">
                <Type>0</Type>
                <Comments>
                    <Comment>direction: 0.739130</Comment>
                    <Comment>Up regulation</Comment>
                    <Comment>Up/Down/Unknown = 0.61 / 0.00 / 0.39</Comment>
                    <Comment>121: 123.393828</Comment>
                    <Comment>r121: 190.721500</Comment>
                    <Comment>bnrcpr.pr: 0.000000</Comment>
                    <Comment>bnrcpr.pi: 0.000000</Comment>
                    <Comment>bnrcpr.sc: 44.169920</Comment>
                    <Comment>bnrcpr.eta: -22.084960</Comment>
                    <Comment>bnrcpr.wzc[1]: -2.084960</Comment>
                    <Comment>bnrcpr.wzc[2]: -20.000000</Comment>
                    <Comment>bnrcpr.z[1]: 1.895752</Comment>
                    <Comment>bnrcpr.z[2]: 0.000000</Comment>
                    <Comment>bspline: 0.294000:6.965000:-0.103661:-0.104725:-0.105781:-0.106787:-0.107074:-0.104135:-0.096318:-0.082774:-0.062757:-0.038936:-0.012310:0.022668:0.067380:0.119233:0.173106:0.223458:0.269588:0.313277:0.355564:0.397545</Comment>
                </Comments>
                <Value>0.690000</Value>
            </Path>
            <Path id="97">
                <Type>2</Type>
                <Comments>
                    <Comment>direction: 1.000000</Comment>
                    <Comment>Up/Down Unknown</Comment>
                    <Comment>Up/Down/Unknown = 0.30 / 0.00 / 0.70</Comment>
                    <Comment>121: 132.299513</Comment>
                    <Comment>r121: 185.929207</Comment>
                    <Comment>bnrcpr.pr: 0.000000</Comment>
                    <Comment>bnrcpr.pi: 0.000000</Comment>
                    <Comment>bnrcpr.sc: 61.259000</Comment>
                    <Comment>bnrcpr.eta: -30.629500</Comment>
                    <Comment>bnrcpr.wzc[1]: -10.629500</Comment>
                    <Comment>bnrcpr.wzc[2]: -20.000000</Comment>
                    <Comment>bnrcpr.z[1]: 1.468525</Comment>
                    <Comment>bnrcpr.z[2]: 0.000000</Comment>
                    <Comment>bspline: 0.189000:18.438000:-0.089045:-0.071000:-0.052955:-0.034910:-0.016871:0.001159:0.019183:0.037186:0.055146:0.073063:0.090950:0.108818:0.126673:0.144514:0.162343:0.180162:0.197976:0.215788:0.233601:0.251414</Comment>
                </Comments>
                <Value>0.270000</Value>
            </Path>
            <Path id="98">
                <Type>2</Type>
                <Comments>
                    <Comment>direction: 1.000000</Comment>
                    <Comment>Up/Down Unknown</Comment>
                    <Comment>Up/Down/Unknown = 0.00 / 0.00 / 1.00</Comment>
                    <Comment>121: 237.068288</Comment>
                    <Comment>r121: 131.830062</Comment>
                    <Comment>bnrcpr.pr: 0.000000</Comment>
                    <Comment>bnrcpr.pi: 0.000000</Comment>
                    <Comment>bnrcpr.sc: 40.000000</Comment>
                    <Comment>bnrcpr.eta: -20.000000</Comment>
                    <Comment>bnrcpr.wzc[1]: 0.000000</Comment>
                    <Comment>bnrcpr.wzc[2]: -20.000000</Comment>
                    <Comment>bnrcpr.z[1]: 2.000000</Comment>
                    <Comment>bnrcpr.z[2]: 0.000000</Comment>
                    <Comment>bspline: 0.276000:16.105000:-0.064984:-0.052839:-0.040670:-0.028178:-0.013842:0.005643:0.025534:0.039665:0.042882:0.034181:0.018679:0.001525:-0.015587:-0.033265:-0.054174:-0.079723:-0.108833:-0.140316:-0.172985:-0.205852</Comment>
                </Comments>
                <Value>0.070000</Value>
            </Path>
            <Path id="99">
                <Type>2</Type>
                <Comments>
                    <Comment>direction: 0.648649</Comment>
                    <Comment>Up/Down Unknown</Comment>
                    <Comment>Up/Down/Unknown = 0.46 / 0.00 / 0.54</Comment>
                    <Comment>121: 135.036440</Comment>
                    <Comment>r121: 200.210034</Comment>
                    <Comment>bnrcpr.pr: 0.000000</Comment>
                    <Comment>bnrcpr.pi: 0.000000</Comment>
                    <Comment>bnrcpr.sc: 90.758072</Comment>
                    <Comment>bnrcpr.eta: -45.379036</Comment>
                    <Comment>bnrcpr.wzc[1]: -25.379036</Comment>
                    <Comment>bnrcpr.wzc[2]: -20.000000</Comment>
                    <Comment>bnrcpr.z[1]: 0.731048</Comment>
                    <Comment>bnrcpr.z[2]: 0.000000</Comment>
                    <Comment>bspline: 0.594000:7.039000:-0.282114:-0.248045:-0.213975:-0.179902:-0.145817:-0.111716:-0.077596:-0.043463:-0.009328:0.024802:0.058926:0.093034:0.127101:0.161118:0.195083:0.228993:0.262867:0.296727:0.330585:0.364443</Comment>
                </Comments>
                <Value>0.370000</Value>
            </Path>
            <Path id="100">
                <Type>0</Type>
                <Comments>
                    <Comment>direction: 0.884615</Comment>
                    <Comment>Up regulation</Comment>
                    <Comment>Up/Down/Unknown = 0.91 / 0.00 / 0.09</Comment>
                    <Comment>121: 258.234925</Comment>
                    <Comment>r121: 162.389401</Comment>
                    <Comment>bnrcpr.pr: 0.000000</Comment>
                    <Comment>bnrcpr.pi: 0.000000</Comment>
                    <Comment>bnrcpr.sc: 40.000000</Comment>
                    <Comment>bnrcpr.eta: -20.000000</Comment>
                    <Comment>bnrcpr.wzc[1]: 0.000000</Comment>
                    <Comment>bnrcpr.wzc[2]: -20.000000</Comment>
                    <Comment>bnrcpr.z[1]: 2.000000</Comment>
                    <Comment>bnrcpr.z[2]: 0.000000</Comment>
                    <Comment>bspline: 0.358000:12.762000:-0.154953:-0.134103:-0.113253:-0.092407:-0.071567:-0.050731:-0.029895:-0.009068:0.011742:0.032530:0.053297:0.074033:0.094740:0.115402:0.136000:0.156539:0.177040:0.197522:0.217998:0.238473</Comment>
                </Comments>
                <Value>0.260000</Value>
            </Path>
            <Path id="101">
                <Type>2</Type>
                <Comments>
                    <Comment>direction: 0.522388</Comment>
                    <Comment>Up/Down Unknown</Comment>
                    <Comment>Up/Down/Unknown = 0.37 / 0.00 / 0.63</Comment>
                    <Comment>121: 1143.276893</Comment>
                    <Comment>r121: 116.341262</Comment>
                    <Comment>bnrcpr.pr: 0.000000</Comment>
                    <Comment>bnrcpr.pi: 0.000000</Comment>
                    <Comment>bnrcpr.sc: 40.000000</Comment>
                    <Comment>bnrcpr.eta: -20.000000</Comment>
                    <Comment>bnrcpr.wzc[1]: 0.000000</Comment>
                    <Comment>bnrcpr.wzc[2]: -20.000000</Comment>
                    <Comment>bnrcpr.z[1]: 2.000000</Comment>
                    <Comment>bnrcpr.z[2]: 0.000000</Comment>
                    <Comment>bspline: 0.189000:3.893000:3.432318:3.477307:3.530559:3.635863:3.779873:3.926989:4.129871:4.376032:4.519348:4.509979:4.497230:4.509791:4.505343:4.438900:4.277423:4.005033:3.637273:3.205844:2.742581:2.274012</Comment>
                </Comments>
                <Value>0.670000</Value>
            </Path>
            <Path id="102">
                <Type>2</Type>
                <Comments>
                    <Comment>direction: 1.000000</Comment>
                    <Comment>Up/Down Unknown</Comment>
                    <Comment>Up/Down/Unknown = 0.44 / 0.00 / 0.56</Comment>
                    <Comment>121: 1135.102769</Comment>
                    <Comment>r121: 107.821658</Comment>
                    <Comment>bnrcpr.pr: 0.000000</Comment>
                    <Comment>bnrcpr.pi: 0.000000</Comment>
                    <Comment>bnrcpr.sc: 40.000000</Comment>
                    <Comment>bnrcpr.eta: -20.000000</Comment>
                    <Comment>bnrcpr.wzc[1]: 0.000000</Comment>
                    <Comment>bnrcpr.wzc[2]: -20.000000</Comment>
                    <Comment>bnrcpr.z[1]: 2.000000</Comment>
                    <Comment>bnrcpr.z[2]: 0.000000</Comment>
                    <Comment>bspline: 29.852000:246.977000:-0.214332:-0.175991:-0.137844:-0.100855:-0.066182:-0.035027:-0.009488:0.010090:0.024951:0.033315:0.031301:0.012548:-0.030234:-0.092734:-0.173731:-0.267290:-0.368508:-0.474091:-0.581692:-0.689627</Comment>
                </Comments>
                <Value>0.090000</Value>
            </Path>
            <Path id="103">
                <Type>0</Type>
                <Comments>
                    <Comment>direction: 0.933333</Comment>
                    <Comment>Up regulation</Comment>
                    <Comment>Up/Down/Unknown = 0.79 / 0.00 / 0.21</Comment>
                    <Comment>121: 1162.687584</Comment>
                    <Comment>r121: 111.141306</Comment>
                    <Comment>bnrcpr.pr: 0.000000</Comment>
                    <Comment>bnrcpr.pi: 0.000000</Comment>
                    <Comment>bnrcpr.sc: 40.000000</Comment>
                    <Comment>bnrcpr.eta: -20.000000</Comment>
                    <Comment>bnrcpr.wzc[1]: 0.000000</Comment>
                    <Comment>bnrcpr.wzc[2]: -20.000000</Comment>
                    <Comment>bnrcpr.z[1]: 2.000000</Comment>
                    <Comment>bnrcpr.z[2]: 0.000000</Comment>
                    <Comment>bspline: 0.216000:5.215000:-0.614143:-0.478995:-0.344188:-0.211249:-0.078596:0.062022:0.214856:0.382395:0.563195:0.759609:0.970662:1.191431:1.420017:1.655613:1.897419:2.144566:2.395816:2.649801:2.905153:3.160733</Comment>
                </Comments>
                <Value>0.150000</Value>
            </Path>
            <Path id="104">
                <Type>2</Type>
                <Comments>
                    <Comment>direction: 0.952381</Comment>
                    <Comment>Up/Down Unknown</Comment>
                    <Comment>Up/Down/Unknown = 0.18 / 0.00 / 0.83</Comment>
                    <Comment>121: 1102.271853</Comment>
                    <Comment>r121: 108.749925</Comment>
                    <Comment>bnrcpr.pr: 0.000000</Comment>
                    <Comment>bnrcpr.pi: 0.000000</Comment>
                    <Comment>bnrcpr.sc: 40.000000</Comment>
                    <Comment>bnrcpr.eta: -20.000000</Comment>
                    <Comment>bnrcpr.wzc[1]: 0.000000</Comment>
                    <Comment>bnrcpr.wzc[2]: -20.000000</Comment>
                    <Comment>bnrcpr.z[1]: 2.000000</Comment>
                    <Comment>bnrcpr.z[2]: 0.000000</Comment>
                    <Comment>bspline: 0.552000:13.964000:-0.674902:-0.479656:-0.284710:-0.095719:0.078133:0.222531:0.323751:0.379506:0.399125:0.413424:0.448481:0.493440:0.529291:0.548211:0.545531:0.523322:0.489589:0.451112:0.410414:0.369345</Comment>
                </Comments>
                <Value>0.420000</Value>
            </Path>
            <Path id="105">
                <Type>0</Type>
                <Comments>
                    <Comment>direction: 1.000000</Comment>
                    <Comment>Up regulation</Comment>
                    <Comment>Up/Down/Unknown = 0.59 / 0.00 / 0.41</Comment>
                    <Comment>121: 1083.848137</Comment>
                    <Comment>r121: 166.099285</Comment>
                    <Comment>bnrcpr.pr: 1.000000</Comment>
                    <Comment>bnrcpr.pi: 1.000000</Comment>
                    <Comment>bnrcpr.sc: -40.000000</Comment>
                    <Comment>bnrcpr.eta: 20.000000</Comment>
                    <Comment>bnrcpr.wzc[1]: 0.000000</Comment>
                    <Comment>bnrcpr.wzc[2]: 20.000000</Comment>
                    <Comment>bnrcpr.z[1]: 2.000000</Comment>
                    <Comment>bnrcpr.z[2]: 1.000000</Comment>
                    <Comment>bspline: 13.578000:75.908000:-0.848802:-0.704633:-0.560514:-0.416226:-0.272435:-0.128243:0.012878:0.133140:0.221583:0.286761:0.337992:0.386869:0.442571:0.505980:0.574746:0.645707:0.716319:0.784356:0.849717:0.914602</Comment>
                </Comments>
                <Value>1.000000</Value>
            </Path>
            <Path id="106">
                <Type>2</Type>
                <Comments>
                    <Comment>direction: 0.781250</Comment>
                    <Comment>Up/Down Unknown</Comment>
                    <Comment>Up/Down/Unknown = 0.32 / 0.00 / 0.68</Comment>
                    <Comment>121: 1108.297915</Comment>
                    <Comment>r121: 112.549817</Comment>
                    <Comment>bnrcpr.pr: 0.000000</Comment>
                    <Comment>bnrcpr.pi: 0.000000</Comment>
                    <Comment>bnrcpr.sc: 40.000000</Comment>
                    <Comment>bnrcpr.eta: -20.000000</Comment>
                    <Comment>bnrcpr.wzc[1]: 0.000000</Comment>
                    <Comment>bnrcpr.wzc[2]: -20.000000</Comment>
                    <Comment>bnrcpr.z[1]: 2.000000</Comment>
                    <Comment>bnrcpr.z[2]: 0.000000</Comment>
                    <Comment>bspline: 17.236000:63.564000:-0.045731:-0.072785:-0.099930:-0.126048:-0.145119:-0.156149:-0.151964:-0.122160:-0.061340:0.027010:0.135732:0.254189:0.379422:0.508079:0.635979:0.761759:0.883505:1.000910:1.116043:1.230882</Comment>
                </Comments>
                <Value>0.320000</Value>
            </Path>
            <Path id="107">
                <Type>2</Type>
                <Comments>
                    <Comment>direction: 0.833333</Comment>
                    <Comment>Up/Down Unknown</Comment>
                    <Comment>Up/Down/Unknown = 0.20 / 0.00 / 0.80</Comment>
                    <Comment>121: 1125.038038</Comment>
                    <Comment>r121: 137.969798</Comment>
                    <Comment>bnrcpr.pr: 0.000000</Comment>
                    <Comment>bnrcpr.pi: 0.000000</Comment>
                    <Comment>bnrcpr.sc: 40.000000</Comment>
                    <Comment>bnrcpr.eta: -20.000000</Comment>
                    <Comment>bnrcpr.wzc[1]: 0.000000</Comment>
                    <Comment>bnrcpr.wzc[2]: -20.000000</Comment>
                    <Comment>bnrcpr.z[1]: 2.000000</Comment>
                    <Comment>bnrcpr.z[2]: 0.000000</Comment>
                    <Comment>bspline: 0.446000:2.886000:-0.138034:-0.150394:-0.163398:-0.179145:-0.192902:-0.196104:-0.182316:-0.140363:-0.059696:0.046258:0.167212:0.323311:0.521810:0.743671:0.967567:1.190112:1.410314:1.626236:1.835753:2.043164</Comment>
                </Comments>
                <Value>0.240000</Value>
            </Path>
            <Path id="108">
                <Type>2</Type>
                <Comments>
                    <Comment>direction: 1.000000</Comment>
                    <Comment>Up/Down Unknown</Comment>
                    <Comment>Up/Down/Unknown = 0.32 / 0.00 / 0.68</Comment>
                    <Comment>121: 2501.573466</Comment>
                    <Comment>r121: 98.700092</Comment>
                    <Comment>bnrcpr.pr: 0.000000</Comment>
                    <Comment>bnrcpr.pi: 0.000000</Comment>
                    <Comment>bnrcpr.sc: 40.000000</Comment>
                    <Comment>bnrcpr.eta: -20.000000</Comment>
                    <Comment>bnrcpr.wzc[1]: 0.000000</Comment>
                    <Comment>bnrcpr.wzc[2]: -20.000000</Comment>
                    <Comment>bnrcpr.z[1]: 2.000000</Comment>
                    <Comment>bnrcpr.z[2]: 0.000000</Comment>
                    <Comment>bspline: 1.268000:18.311000:47.569826:48.478120:49.384313:50.277735:51.158793:51.926937:52.462280:52.755464:52.889109:52.963219:53.076087:53.257333:53.479446:53.680164:53.829303:53.936065:54.023972:54.110330:54.197443:54.284682</Comment>
                </Comments>
                <Value>0.190000</Value>
            </Path>
            <Path id="109">
                <Type>2</Type>
                <Comments>
                    <Comment>direction: 1.000000</Comment>
                    <Comment>Up/Down Unknown</Comment>
                    <Comment>Up/Down/Unknown = 0.00 / 0.00 / 1.00</Comment>
                    <Comment>121: 2464.363134</Comment>
                    <Comment>r121: 96.523515</Comment>
                    <Comment>bnrcpr.pr: 0.000000</Comment>
                    <Comment>bnrcpr.pi: 0.000000</Comment>
                    <Comment>bnrcpr.sc: 40.000000</Comment>
                    <Comment>bnrcpr.eta: -20.000000</Comment>
                    <Comment>bnrcpr.wzc[1]: 0.000000</Comment>
                    <Comment>bnrcpr.wzc[2]: -20.000000</Comment>
                    <Comment>bnrcpr.z[1]: 2.000000</Comment>
                    <Comment>bnrcpr.z[2]: 0.000000</Comment>
                    <Comment>bspline: 0.032000:1.575000:-18.269006:-13.547827:-8.887386:-4.591788:-1.210342:0.586764:1.000514:0.612488:0.056929:0.025818:0.511234:1.613405:2.768815:3.358688:3.655978:4.031486:4.552579:5.044365:5.499667:5.948889</Comment>
                </Comments>
                <Value>0.110000</Value>
            </Path>
            <Path id="110">
                <Type>2</Type>
                <Comments>
                    <Comment>direction: 1.000000</Comment>
                    <Comment>Up/Down Unknown</Comment>
                    <Comment>Up/Down/Unknown = 0.00 / 0.00 / 1.00</Comment>
                    <Comment>121: 2452.199106</Comment>
                    <Comment>r121: 87.273519</Comment>
                    <Comment>bnrcpr.pr: 0.000000</Comment>
                    <Comment>bnrcpr.pi: 0.000000</Comment>
                    <Comment>bnrcpr.sc: 40.000000</Comment>
                    <Comment>bnrcpr.eta: -20.000000</Comment>
                    <Comment>bnrcpr.wzc[1]: 0.000000</Comment>
                    <Comment>bnrcpr.wzc[2]: -20.000000</Comment>
                    <Comment>bnrcpr.z[1]: 2.000000</Comment>
                    <Comment>bnrcpr.z[2]: 0.000000</Comment>
                    <Comment>bspline: 0.032000:1.610000:0.114349:0.099276:0.084194:0.068748:0.052032:0.033500:0.013190:-0.008588:-0.031595:-0.055580:-0.079238:-0.101611:-0.122583:-0.142639:-0.162068:-0.180930:-0.199326:-0.217410:-0.235338:-0.253240</Comment>
                </Comments>
                <Value>0.090000</Value>
            </Path>
            <Path id="111">
                <Type>2</Type>
                <Comments>
                    <Comment>direction: 1.000000</Comment>
                    <Comment>Up/Down Unknown</Comment>
                    <Comment>Up/Down/Unknown = 0.14 / 0.00 / 0.86</Comment>
                    <Comment>121: 2480.304214</Comment>
                    <Comment>r121: 97.812290</Comment>
                    <Comment>bnrcpr.pr: 0.000000</Comment>
                    <Comment>bnrcpr.pi: 0.000000</Comment>
                    <Comment>bnrcpr.sc: 40.000000</Comment>
                    <Comment>bnrcpr.eta: -20.000000</Comment>
                    <Comment>bnrcpr.wzc[1]: 0.000000</Comment>
                    <Comment>bnrcpr.wzc[2]: -20.000000</Comment>
                    <Comment>bnrcpr.z[1]: 2.000000</Comment>
                    <Comment>bnrcpr.z[2]: 0.000000</Comment>
                    <Comment>bspline: 0.126000:1.425000:-6.023993:-5.083590:-4.143185:-3.202888:-2.263404:-1.325423:-0.388550:0.548050:1.484312:2.419885:3.354949:4.289599:5.223738:6.157132:7.089731:8.021548:8.952604:9.883093:10.813299:11.743458</Comment>
                </Comments>
                <Value>0.350000</Value>
            </Path>
            <Path id="112">
                <Type>2</Type>
                <Comments>
                    <Comment>direction: 1.000000</Comment>
                    <Comment>Up/Down Unknown</Comment>
                    <Comment>Up/Down/Unknown = 0.00 / 0.00 / 1.00</Comment>
                    <Comment>121: 2512.226731</Comment>
                    <Comment>r121: 120.368835</Comment>
                    <Comment>bnrcpr.pr: 0.000000</Comment>
                    <Comment>bnrcpr.pi: 0.000000</Comment>
                    <Comment>bnrcpr.sc: 40.000000</Comment>
                    <Comment>bnrcpr.eta: -20.000000</Comment>
                    <Comment>bnrcpr.wzc[1]: 0.000000</Comment>
                    <Comment>bnrcpr.wzc[2]: -20.000000</Comment>
                    <Comment>bnrcpr.z[1]: 2.000000</Comment>
                    <Comment>bnrcpr.z[2]: 0.000000</Comment>
                    <Comment>bspline: 17.236000:63.564000:-9.946297:-8.376266:-6.791210:-5.121875:-3.463377:-2.086821:-0.981303:0.104642:1.178335:2.227588:3.315804:4.336870:5.108824:5.530808:5.537638:5.150104:4.535363:3.841242:3.117568:2.391123</Comment>
                </Comments>
                <Value>0.060000</Value>
            </Path>
            <Path id="113">
                <Type>2</Type>
                <Comments>
                    <Comment>direction: 1.000000</Comment>
                    <Comment>Up/Down Unknown</Comment>
                    <Comment>Up/Down/Unknown = 0.00 / 0.00 / 1.00</Comment>
                    <Comment>121: 2490.325385</Comment>
                    <Comment>r121: 92.089418</Comment>
                    <Comment>bnrcpr.pr: 0.000000</Comment>
                    <Comment>bnrcpr.pi: 0.000000</Comment>
                    <Comment>bnrcpr.sc: 40.000000</Comment>
                    <Comment>bnrcpr.eta: -20.000000</Comment>
                    <Comment>bnrcpr.wzc[1]: 0.000000</Comment>
                    <Comment>bnrcpr.wzc[2]: -20.000000</Comment>
                    <Comment>bnrcpr.z[1]: 2.000000</Comment>
                    <Comment>bnrcpr.z[2]: 0.000000</Comment>
                    <Comment>bspline: 6.902000:54.647000:-0.047550:-0.166511:-0.282384:-0.372685:-0.345952:-0.083980:0.260410:0.412216:0.310201:0.039401:-0.418488:-1.068537:-1.926726:-3.074766:-4.514531:-6.186432:-8.031607:-9.992298:-12.010748:-14.038824</Comment>
                </Comments>
                <Value>0.070000</Value>
            </Path>
            <Path id="114">
                <Type>2</Type>
                <Comments>
                    <Comment>direction: 1.000000</Comment>
                    <Comment>Up/Down Unknown</Comment>
                    <Comment>Up/Down/Unknown = 0.29 / 0.00 / 0.71</Comment>
                    <Comment>121: 2465.755729</Comment>
                    <Comment>r121: 104.970742</Comment>
                    <Comment>bnrcpr.pr: 0.000000</Comment>
                    <Comment>bnrcpr.pi: 0.000000</Comment>
                    <Comment>bnrcpr.sc: 40.000000</Comment>
                    <Comment>bnrcpr.eta: -20.000000</Comment>
                    <Comment>bnrcpr.wzc[1]: 0.000000</Comment>
                    <Comment>bnrcpr.wzc[2]: -20.000000</Comment>
                    <Comment>bnrcpr.z[1]: 2.000000</Comment>
                    <Comment>bnrcpr.z[2]: 0.000000</Comment>
                    <Comment>bspline: 0.973000:7.572000:-3.626322:-2.893395:-2.160757:-1.430065:-0.703362:0.018318:0.734841:1.442059:2.136073:2.811481:3.467441:4.108202:4.738227:5.360960:5.978358:6.592099:7.203862:7.814997:8.425904:9.036772</Comment>
                </Comments>
                <Value>0.070000</Value>
            </Path>
            <Path id="115">
                <Type>0</Type>
                <Comments>
                    <Comment>direction: 0.913043</Comment>
                    <Comment>Up regulation</Comment>
                    <Comment>Up/Down/Unknown = 0.95 / 0.00 / 0.05</Comment>
                    <Comment>121: 953.111794</Comment>
                    <Comment>r121: 117.455950</Comment>
                    <Comment>bnrcpr.pr: 0.000000</Comment>
                    <Comment>bnrcpr.pi: 0.000000</Comment>
                    <Comment>bnrcpr.sc: 40.000000</Comment>
                    <Comment>bnrcpr.eta: -20.000000</Comment>
                    <Comment>bnrcpr.wzc[1]: 0.000000</Comment>
                    <Comment>bnrcpr.wzc[2]: -20.000000</Comment>
                    <Comment>bnrcpr.z[1]: 2.000000</Comment>
                    <Comment>bnrcpr.z[2]: 0.000000</Comment>
                    <Comment>bspline: 2.081000:14.544000:4.767150:4.850616:4.934081:5.017536:5.100967:5.184343:5.267704:5.351064:5.434389:5.517681:5.600973:5.684282:5.767637:5.851049:5.934497:6.017960:6.101431:6.184907:6.268386:6.351865</Comment>
                </Comments>
                <Value>0.690000</Value>
            </Path>
            <Path id="116">
                <Type>0</Type>
                <Comments>
                    <Comment>direction: 1.000000</Comment>
                    <Comment>Up regulation</Comment>
                    <Comment>Up/Down/Unknown = 1.00 / 0.00 / 0.00</Comment>
                    <Comment>121: 975.335505</Comment>
                    <Comment>r121: 119.855277</Comment>
                    <Comment>bnrcpr.pr: 0.000000</Comment>
                    <Comment>bnrcpr.pi: 0.000000</Comment>
                    <Comment>bnrcpr.sc: 40.000000</Comment>
                    <Comment>bnrcpr.eta: -20.000000</Comment>
                    <Comment>bnrcpr.wzc[1]: 0.000000</Comment>
                    <Comment>bnrcpr.wzc[2]: -20.000000</Comment>
                    <Comment>bnrcpr.z[1]: 2.000000</Comment>
                    <Comment>bnrcpr.z[2]: 0.000000</Comment>
                    <Comment>bspline: 4.955000:19.488000:-0.144776:-0.125797:-0.106821:-0.087863:-0.068982:-0.050288:-0.031832:-0.013664:0.004173:0.021654:0.038801:0.055686:0.072404:0.088994:0.105527:0.122071:0.138660:0.155292:0.171946:0.188604</Comment>
                </Comments>
                <Value>0.060000</Value>
            </Path>
            <Path id="117">
                <Type>0</Type>
                <Comments>
                    <Comment>direction: 1.000000</Comment>
                    <Comment>Up regulation</Comment>
                    <Comment>Up/Down/Unknown = 1.00 / 0.00 / 0.00</Comment>
                    <Comment>121: 950.545421</Comment>
                    <Comment>r121: 128.640405</Comment>
                    <Comment>bnrcpr.pr: 0.000000</Comment>
                    <Comment>bnrcpr.pi: 0.000000</Comment>
                    <Comment>bnrcpr.sc: 40.000000</Comment>
                    <Comment>bnrcpr.eta: -20.000000</Comment>
                    <Comment>bnrcpr.wzc[1]: 0.000000</Comment>
                    <Comment>bnrcpr.wzc[2]: -20.000000</Comment>
                    <Comment>bnrcpr.z[1]: 2.000000</Comment>
                    <Comment>bnrcpr.z[2]: 0.000000</Comment>
                    <Comment>bspline: 0.689000:4.700000:-0.289344:-0.246968:-0.204597:-0.162265:-0.120036:-0.078050:-0.036446:0.004804:0.045761:0.086391:0.126689:0.166733:0.206603:0.246387:0.286118:0.325807:0.365487:0.405182:0.444892:0.484607</Comment>
                </Comments>
                <Value>0.080000</Value>
            </Path>
            <Path id="118">
                <Type>0</Type>
                <Comments>
                    <Comment>direction: 1.000000</Comment>
                    <Comment>Up regulation</Comment>
                    <Comment>Up/Down/Unknown = 1.00 / 0.00 / 0.00</Comment>
                    <Comment>121: 1022.487716</Comment>
                    <Comment>r121: 121.064876</Comment>
                    <Comment>bnrcpr.pr: 0.000000</Comment>
                    <Comment>bnrcpr.pi: 0.000000</Comment>
                    <Comment>bnrcpr.sc: 40.000000</Comment>
                    <Comment>bnrcpr.eta: -20.000000</Comment>
                    <Comment>bnrcpr.wzc[1]: 0.000000</Comment>
                    <Comment>bnrcpr.wzc[2]: -20.000000</Comment>
                    <Comment>bnrcpr.z[1]: 2.000000</Comment>
                    <Comment>bnrcpr.z[2]: 0.000000</Comment>
                    <Comment>bspline: 1.388000:20.281000:-0.859063:-0.749501:-0.639938:-0.530372:-0.420789:-0.311182:-0.201573:-0.091971:0.017759:0.127703:0.237780:0.347933:0.458168:0.568509:0.678962:0.789503:0.900105:1.010741:1.121387:1.232032</Comment>
                </Comments>
                <Value>0.080000</Value>
            </Path>
            <Path id="119">
                <Type>0</Type>
                <Comments>
                    <Comment>direction: 1.000000</Comment>
                    <Comment>Up regulation</Comment>
                    <Comment>Up/Down/Unknown = 0.68 / 0.00 / 0.32</Comment>
                    <Comment>121: 922.479068</Comment>
                    <Comment>r121: 154.618182</Comment>
                    <Comment>bnrcpr.pr: 0.000000</Comment>
                    <Comment>bnrcpr.pi: 0.000000</Comment>
                    <Comment>bnrcpr.sc: 40.000000</Comment>
                    <Comment>bnrcpr.eta: -20.000000</Comment>
                    <Comment>bnrcpr.wzc[1]: 0.000000</Comment>
                    <Comment>bnrcpr.wzc[2]: -20.000000</Comment>
                    <Comment>bnrcpr.z[1]: 2.000000</Comment>
                    <Comment>bnrcpr.z[2]: 0.000000</Comment>
                    <Comment>bspline: 2.577000:22.037000:-0.763494:-0.659523:-0.555550:-0.451583:-0.347641:-0.243770:-0.140107:-0.036699:0.066482:0.169540:0.272656:0.375915:0.479291:0.582692:0.686056:0.789350:0.892568:0.995724:1.098844:1.201958</Comment>
                </Comments>
                <Value>0.870000</Value>
            </Path>
            <Path id="120">
                <Type>2</Type>
                <Comments>
                    <Comment>direction: 1.000000</Comment>
                    <Comment>Up/Down Unknown</Comment>
                    <Comment>Up/Down/Unknown = 0.00 / 0.04 / 0.96</Comment>
                    <Comment>121: 1007.378035</Comment>
                    <Comment>r121: 145.517510</Comment>
                    <Comment>bnrcpr.pr: 0.000000</Comment>
                    <Comment>bnrcpr.pi: 0.000000</Comment>
                    <Comment>bnrcpr.sc: 40.000000</Comment>
                    <Comment>bnrcpr.eta: -20.000000</Comment>
                    <Comment>bnrcpr.wzc[1]: 0.000000</Comment>
                    <Comment>bnrcpr.wzc[2]: -20.000000</Comment>
                    <Comment>bnrcpr.z[1]: 2.000000</Comment>
                    <Comment>bnrcpr.z[2]: 0.000000</Comment>
                    <Comment>bspline: 0.216000:2.126000:1.217959:0.887002:0.553284:0.222360:-0.033249:-0.187501:-0.290075:-0.349077:-0.381333:-0.407720:-0.447390:-0.506122:-0.575591:-0.653651:-0.740994:-0.844280:-0.966637:-1.104252:-1.249591:-1.396217</Comment>
                </Comments>
                <Value>0.250000</Value>
            </Path>
            <Path id="121">
                <Type>2</Type>
                <Comments>
                    <Comment>direction: 1.000000</Comment>
                    <Comment>Up/Down Unknown</Comment>
                    <Comment>Up/Down/Unknown = 0.00 / 0.00 / 1.00</Comment>
                    <Comment>121: 1603.772032</Comment>
                    <Comment>r121: 217.722118</Comment>
                    <Comment>bnrcpr.pr: 0.000000</Comment>
                    <Comment>bnrcpr.pi: 0.000000</Comment>
                    <Comment>bnrcpr.sc: 40.000000</Comment>
                    <Comment>bnrcpr.eta: -20.000000</Comment>
                    <Comment>bnrcpr.wzc[1]: 0.000000</Comment>
                    <Comment>bnrcpr.wzc[2]: -20.000000</Comment>
                    <Comment>bnrcpr.z[1]: 2.000000</Comment>
                    <Comment>bnrcpr.z[2]: 0.000000</Comment>
                    <Comment>bspline: 0.172000:7.861000:7.340750:7.076085:6.811530:6.552233:6.310811:6.110075:5.971326:5.885063:5.830914:5.789507:5.755071:5.728863:5.717139:5.720983:5.740255:5.774559:5.820945:5.876178:5.935848:5.996257</Comment>
                </Comments>
                <Value>0.360000</Value>
            </Path>
            <Path id="122">
                <Type>1</Type>
                <Comments>
                    <Comment>direction: 1.000000</Comment>
                    <Comment>Down regulation</Comment>
                    <Comment>Up/Down/Unknown = 0.00 / 0.80 / 0.20</Comment>
                    <Comment>121: 1652.747289</Comment>
                    <Comment>r121: 107.108656</Comment>
                    <Comment>bnrcpr.pr: 0.000000</Comment>
                    <Comment>bnrcpr.pi: 0.125789</Comment>
                    <Comment>bnrcpr.sc: 3.877440</Comment>
                    <Comment>bnrcpr.eta: -1.938720</Comment>
                    <Comment>bnrcpr.wzc[1]: 18.061280</Comment>
                    <Comment>bnrcpr.wzc[2]: -20.000000</Comment>
                    <Comment>bnrcpr.z[1]: 2.903064</Comment>
                    <Comment>bnrcpr.z[2]: 0.000000</Comment>
                    <Comment>bspline: 3.259000:43.702000:-0.345030:-0.308479:-0.271910:-0.235233:-0.198326:-0.161089:-0.123551:-0.085835:-0.047951:-0.009967:0.028161:0.066604:0.105457:0.144602:0.183925:0.223218:0.262381:0.301491:0.340598:0.379704</Comment>
                </Comments>
                <Value>0.200000</Value>
            </Path>
            <Path id="123">
                <Type>0</Type>
                <Comments>
                    <Comment>direction: 1.000000</Comment>
                    <Comment>Up regulation</Comment>
                    <Comment>Up/Down/Unknown = 0.67 / 0.00 / 0.33</Comment>
                    <Comment>121: 1691.638387</Comment>
                    <Comment>r121: 197.578063</Comment>
                    <Comment>bnrcpr.pr: 0.000000</Comment>
                    <Comment>bnrcpr.pi: 0.000000</Comment>
                    <Comment>bnrcpr.sc: 40.000000</Comment>
                    <Comment>bnrcpr.eta: -20.000000</Comment>
                    <Comment>bnrcpr.wzc[1]: 0.000000</Comment>
                    <Comment>bnrcpr.wzc[2]: -20.000000</Comment>
                    <Comment>bnrcpr.z[1]: 2.000000</Comment>
                    <Comment>bnrcpr.z[2]: 0.000000</Comment>
                    <Comment>bspline: 3.049000:16.947000:-1.692194:-1.508527:-1.324858:-1.141171:-0.957447:-0.773690:-0.589823:-0.405666:-0.221183:-0.036472:0.148260:0.332951:0.517687:0.702630:0.887909:1.073556:1.259526:1.445670:1.631845:1.818023</Comment>
                </Comments>
                <Value>0.090000</Value>
            </Path>
            <Path id="124">
                <Type>1</Type>
                <Comments>
                    <Comment>direction: 1.000000</Comment>
                    <Comment>Down regulation</Comment>
                    <Comment>Up/Down/Unknown = 0.00 / 0.76 / 0.24</Comment>
                    <Comment>121: 1685.388030</Comment>
                    <Comment>r121: 136.093740</Comment>
                    <Comment>bnrcpr.pr: 0.000000</Comment>
                    <Comment>bnrcpr.pi: 0.362669</Comment>
                    <Comment>bnrcpr.sc: 1.127600</Comment>
                    <Comment>bnrcpr.eta: -0.563800</Comment>
                    <Comment>bnrcpr.wzc[1]: 19.436200</Comment>
                    <Comment>bnrcpr.wzc[2]: -20.000000</Comment>
                    <Comment>bnrcpr.z[1]: 2.971810</Comment>
                    <Comment>bnrcpr.z[2]: 0.000000</Comment>
                    <Comment>bspline: 0.008000:0.964000:2.257744:1.910301:1.562634:1.212897:0.860374:0.520016:0.183739:-0.143829:-0.416794:-0.630908:-0.797047:-0.926877:-1.025843:-1.097438:-1.148752:-1.187954:-1.218755:-1.243954:-1.266353:-1.288285</Comment>
                </Comments>
                <Value>0.410000</Value>
            </Path>
            <Path id="125">
                <Type>0</Type>
                <Comments>
                    <Comment>direction: 0.941176</Comment>
                    <Comment>Up regulation</Comment>
                    <Comment>Up/Down/Unknown = 0.94 / 0.00 / 0.06</Comment>
                    <Comment>121: 1694.886758</Comment>
                    <Comment>r121: 163.795626</Comment>
                    <Comment>bnrcpr.pr: 0.000000</Comment>
                    <Comment>bnrcpr.pi: 0.000000</Comment>
                    <Comment>bnrcpr.sc: 40.000000</Comment>
                    <Comment>bnrcpr.eta: -20.000000</Comment>
                    <Comment>bnrcpr.wzc[1]: 0.000000</Comment>
                    <Comment>bnrcpr.wzc[2]: -20.000000</Comment>
                    <Comment>bnrcpr.z[1]: 2.000000</Comment>
                    <Comment>bnrcpr.z[2]: 0.000000</Comment>
                    <Comment>bspline: 0.921000:5.708000:-1.467284:-1.268466:-1.069929:-0.872971:-0.678820:-0.488805:-0.304117:-0.127235:0.037758:0.190647:0.334145:0.469962:0.599261:0.722186:0.838347:0.947745:1.052197:1.154507:1.256706:1.358968</Comment>
                </Comments>
                <Value>0.170000</Value>
            </Path>
            <Path id="126">
                <Type>2</Type>
                <Comments>
                    <Comment>direction: 1.000000</Comment>
                    <Comment>Up/Down Unknown</Comment>
                    <Comment>Up/Down/Unknown = 0.00 / 0.05 / 0.95</Comment>
                    <Comment>121: 1628.842986</Comment>
                    <Comment>r121: 203.430448</Comment>
                    <Comment>bnrcpr.pr: 0.000000</Comment>
                    <Comment>bnrcpr.pi: 0.000000</Comment>
                    <Comment>bnrcpr.sc: 40.000000</Comment>
                    <Comment>bnrcpr.eta: -20.000000</Comment>
                    <Comment>bnrcpr.wzc[1]: 0.000000</Comment>
                    <Comment>bnrcpr.wzc[2]: -20.000000</Comment>
                    <Comment>bnrcpr.z[1]: 2.000000</Comment>
                    <Comment>bnrcpr.z[2]: 0.000000</Comment>
                    <Comment>bspline: 1.871000:34.608000:2.236472:1.699291:1.166176:0.663715:0.231282:-0.047367:-0.169518:-0.293476:-0.416628:-0.452382:-0.353952:-0.249024:-0.231976:-0.342430:-0.573285:-0.912761:-1.337601:-1.819349:-2.329552:-2.844497</Comment>
                </Comments>
                <Value>0.210000</Value>
            </Path>
            <Path id="127">
                <Type>2</Type>
                <Comments>
                    <Comment>direction: 1.000000</Comment>
                    <Comment>Up/Down Unknown</Comment>
                    <Comment>Up/Down/Unknown = 0.00 / 0.11 / 0.89</Comment>
                    <Comment>121: 1598.089265</Comment>
                    <Comment>r121: 168.276970</Comment>
                    <Comment>bnrcpr.pr: 0.000000</Comment>
                    <Comment>bnrcpr.pi: 0.000024</Comment>
                    <Comment>bnrcpr.sc: 21.288640</Comment>
                    <Comment>bnrcpr.eta: -10.644320</Comment>
                    <Comment>bnrcpr.wzc[1]: 9.355680</Comment>
                    <Comment>bnrcpr.wzc[2]: -20.000000</Comment>
                    <Comment>bnrcpr.z[1]: 2.467784</Comment>
                    <Comment>bnrcpr.z[2]: 0.000000</Comment>
                    <Comment>bspline: 0.220000:2.288000:0.900852:0.734325:0.567801:0.401261:0.234726:0.068449:-0.097279:-0.262261:-0.426540:-0.590210:-0.753336:-0.916038:-1.078508:-1.240883:-1.403261:-1.565712:-1.728256:-1.890865:-2.053506:-2.216153</Comment>
                </Comments>
                <Value>0.460000</Value>
            </Path>
            <Path id="128">
                <Type>0</Type>
                <Comments>
                    <Comment>direction: 0.625000</Comment>
                    <Comment>Up regulation</Comment>
                    <Comment>Up/Down/Unknown = 0.60 / 0.00 / 0.40</Comment>
                    <Comment>121: 1710.625472</Comment>
                    <Comment>r121: 180.482954</Comment>
                    <Comment>bnrcpr.pr: 0.000000</Comment>
                    <Comment>bnrcpr.pi: 0.000000</Comment>
                    <Comment>bnrcpr.sc: 40.000000</Comment>
                    <Comment>bnrcpr.eta: -20.000000</Comment>
                    <Comment>bnrcpr.wzc[1]: 0.000000</Comment>
                    <Comment>bnrcpr.wzc[2]: -20.000000</Comment>
                    <Comment>bnrcpr.z[1]: 2.000000</Comment>
                    <Comment>bnrcpr.z[2]: 0.000000</Comment>
                    <Comment>bspline: 1.167000:6.252000:-1.586298:-1.368465:-1.150630:-0.932810:-0.715098:-0.497587:-0.280375:-0.063610:0.152838:0.369206:0.585765:0.802654:1.019919:1.237592:1.455618:1.673848:1.892137:2.110457:2.328792:2.547129</Comment>
                </Comments>
                <Value>0.080000</Value>
            </Path>
            <Path id="129">
                <Type>2</Type>
                <Comments>
                    <Comment>direction: 1.000000</Comment>
                    <Comment>Up/Down Unknown</Comment>
                    <Comment>Up/Down/Unknown = 0.00 / 0.12 / 0.88</Comment>
                    <Comment>121: 713.796904</Comment>
                    <Comment>r121: 102.572972</Comment>
                    <Comment>bnrcpr.pr: 0.000000</Comment>
                    <Comment>bnrcpr.pi: 0.000000</Comment>
                    <Comment>bnrcpr.sc: 40.000000</Comment>
                    <Comment>bnrcpr.eta: -20.000000</Comment>
                    <Comment>bnrcpr.wzc[1]: 0.000000</Comment>
                    <Comment>bnrcpr.wzc[2]: -20.000000</Comment>
                    <Comment>bnrcpr.z[1]: 2.000000</Comment>
                    <Comment>bnrcpr.z[2]: 0.000000</Comment>
                    <Comment>bspline: 0.177000:0.860000:3.611525:3.493079:3.374252:3.251407:3.123790:2.999747:2.891469:2.816037:2.776894:2.756307:2.744349:2.737348:2.733208:2.730243:2.726007:2.720569:2.712563:2.704249:2.695889:2.687463</Comment>
                </Comments>
                <Value>0.170000</Value>
            </Path>
            <Path id="130">
                <Type>2</Type>
                <Comments>
                    <Comment>direction: 0.979167</Comment>
                    <Comment>Up/Down Unknown</Comment>
                    <Comment>Up/Down/Unknown = 0.32 / 0.00 / 0.68</Comment>
                    <Comment>121: 646.195686</Comment>
                    <Comment>r121: 168.449120</Comment>
                    <Comment>bnrcpr.pr: 0.000000</Comment>
                    <Comment>bnrcpr.pi: 0.000000</Comment>
                    <Comment>bnrcpr.sc: 40.000000</Comment>
                    <Comment>bnrcpr.eta: -20.000000</Comment>
                    <Comment>bnrcpr.wzc[1]: 0.000000</Comment>
                    <Comment>bnrcpr.wzc[2]: -20.000000</Comment>
                    <Comment>bnrcpr.z[1]: 2.000000</Comment>
                    <Comment>bnrcpr.z[2]: 0.000000</Comment>
                    <Comment>bspline: 0.288000:6.492000:-0.530052:-0.341467:-0.154929:-0.022229:0.010067:0.031775:0.087823:0.253172:0.449686:0.590762:0.638647:0.592787:0.463858:0.263720:0.004242:-0.302709:-0.645265:-1.011556:-1.389716:-1.769853</Comment>
                </Comments>
                <Value>0.480000</Value>
            </Path>
            <Path id="131">
                <Type>0</Type>
                <Comments>
                    <Comment>direction: 1.000000</Comment>
                    <Comment>Up regulation</Comment>
                    <Comment>Up/Down/Unknown = 0.83 / 0.00 / 0.17</Comment>
                    <Comment>121: 747.219805</Comment>
                    <Comment>r121: 119.905806</Comment>
                    <Comment>bnrcpr.pr: 0.000000</Comment>
                    <Comment>bnrcpr.pi: 0.000000</Comment>
                    <Comment>bnrcpr.sc: 40.000000</Comment>
                    <Comment>bnrcpr.eta: -20.000000</Comment>
                    <Comment>bnrcpr.wzc[1]: 0.000000</Comment>
                    <Comment>bnrcpr.wzc[2]: -20.000000</Comment>
                    <Comment>bnrcpr.z[1]: 2.000000</Comment>
                    <Comment>bnrcpr.z[2]: 0.000000</Comment>
                    <Comment>bspline: 0.216000:5.215000:-0.159323:-0.123444:-0.087565:-0.051698:-0.015887:0.019844:0.055493:0.091077:0.126605:0.162078:0.197498:0.232877:0.268221:0.303536:0.338829:0.374105:0.409370:0.444626:0.479878:0.515130</Comment>
                </Comments>
                <Value>0.060000</Value>
            </Path>
            <Path id="132">
                <Type>2</Type>
                <Comments>
                    <Comment>direction: 1.000000</Comment>
                    <Comment>Up/Down Unknown</Comment>
                    <Comment>Up/Down/Unknown = 0.14 / 0.00 / 0.86</Comment>
                    <Comment>121: 643.427898</Comment>
                    <Comment>r121: 194.582589</Comment>
                    <Comment>bnrcpr.pr: 0.000000</Comment>
                    <Comment>bnrcpr.pi: 0.000000</Comment>
                    <Comment>bnrcpr.sc: 40.000000</Comment>
                    <Comment>bnrcpr.eta: -20.000000</Comment>
                    <Comment>bnrcpr.wzc[1]: 0.000000</Comment>
                    <Comment>bnrcpr.wzc[2]: -20.000000</Comment>
                    <Comment>bnrcpr.z[1]: 2.000000</Comment>
                    <Comment>bnrcpr.z[2]: 0.000000</Comment>
                    <Comment>bspline: 0.084000:2.656000:-0.371094:-0.305617:-0.240140:-0.174674:-0.109285:-0.044035:0.021055:0.086032:0.150936:0.215757:0.280470:0.345087:0.409616:0.474074:0.538464:0.602797:0.667094:0.731379:0.795661:0.859942</Comment>
                </Comments>
                <Value>0.210000</Value>
            </Path>
            <Path id="133">
                <Type>0</Type>
                <Comments>
                    <Comment>direction: 0.928571</Comment>
                    <Comment>Up regulation</Comment>
                    <Comment>Up/Down/Unknown = 0.85 / 0.00 / 0.15</Comment>
                    <Comment>121: 687.788973</Comment>
                    <Comment>r121: 110.919277</Comment>
                    <Comment>bnrcpr.pr: 0.000000</Comment>
                    <Comment>bnrcpr.pi: 0.000000</Comment>
                    <Comment>bnrcpr.sc: 40.000000</Comment>
                    <Comment>bnrcpr.eta: -20.000000</Comment>
                    <Comment>bnrcpr.wzc[1]: 0.000000</Comment>
                    <Comment>bnrcpr.wzc[2]: -20.000000</Comment>
                    <Comment>bnrcpr.z[1]: 2.000000</Comment>
                    <Comment>bnrcpr.z[2]: 0.000000</Comment>
                    <Comment>bspline: 0.603000:6.226000:-0.354533:-0.321708:-0.266573:-0.114508:-0.039196:-0.026674:0.053528:0.025240:-0.012200:-0.074291:-0.047516:0.104704:0.122256:-0.185891:-0.553443:-0.608143:-0.135048:0.883506:2.261343:3.705910</Comment>
                </Comments>
                <Value>0.140000</Value>
            </Path>
            <Path id="134">
                <Type>2</Type>
                <Comments>
                    <Comment>direction: 1.000000</Comment>
                    <Comment>Up/Down Unknown</Comment>
                    <Comment>Up/Down/Unknown = 0.06 / 0.00 / 0.94</Comment>
                    <Comment>121: 724.142293</Comment>
                    <Comment>r121: 109.800527</Comment>
                    <Comment>bnrcpr.pr: 0.000000</Comment>
                    <Comment>bnrcpr.pi: 0.000000</Comment>
                    <Comment>bnrcpr.sc: 40.000000</Comment>
                    <Comment>bnrcpr.eta: -20.000000</Comment>
                    <Comment>bnrcpr.wzc[1]: 0.000000</Comment>
                    <Comment>bnrcpr.wzc[2]: -20.000000</Comment>
                    <Comment>bnrcpr.z[1]: 2.000000</Comment>
                    <Comment>bnrcpr.z[2]: 0.000000</Comment>
                    <Comment>bspline: 0.565000:10.399000:-0.139285:-0.120082:-0.100878:-0.081669:-0.062443:-0.043181:-0.023877:-0.004565:0.014773:0.034195:0.053705:0.073307:0.093010:0.112798:0.132662:0.152590:0.172567:0.192575:0.212600:0.232627</Comment>
                </Comments>
                <Value>0.160000</Value>
            </Path>
            <Path id="135">
                <Type>2</Type>
                <Comments>
                    <Comment>direction: 1.000000</Comment>
                    <Comment>Up/Down Unknown</Comment>
                    <Comment>Up/Down/Unknown = 0.19 / 0.00 / 0.81</Comment>
                    <Comment>121: 665.804779</Comment>
                    <Comment>r121: 161.646370</Comment>
                    <Comment>bnrcpr.pr: 0.000000</Comment>
                    <Comment>bnrcpr.pi: 0.000000</Comment>
                    <Comment>bnrcpr.sc: 40.000000</Comment>
                    <Comment>bnrcpr.eta: -20.000000</Comment>
                    <Comment>bnrcpr.wzc[1]: 0.000000</Comment>
                    <Comment>bnrcpr.wzc[2]: -20.000000</Comment>
                    <Comment>bnrcpr.z[1]: 2.000000</Comment>
                    <Comment>bnrcpr.z[2]: 0.000000</Comment>
                    <Comment>bspline: 0.513000:14.407000:-0.483675:-0.420189:-0.356703:-0.293210:-0.229712:-0.166246:-0.102872:-0.039613:0.023558:0.086692:0.149843:0.213019:0.276280:0.339642:0.403071:0.466556:0.530089:0.593652:0.657233:0.720815</Comment>
                </Comments>
                <Value>0.320000</Value>
            </Path>
            <Path id="136">
                <Type>0</Type>
                <Comments>
                    <Comment>direction: 1.000000</Comment>
                    <Comment>Up regulation</Comment>
                    <Comment>Up/Down/Unknown = 1.00 / 0.00 / 0.00</Comment>
                    <Comment>121: 720.851183</Comment>
                    <Comment>r121: 134.307714</Comment>
                    <Comment>bnrcpr.pr: 0.000000</Comment>
                    <Comment>bnrcpr.pi: 0.000000</Comment>
                    <Comment>bnrcpr.sc: 40.000000</Comment>
                    <Comment>bnrcpr.eta: -20.000000</Comment>
                    <Comment>bnrcpr.wzc[1]: 0.000000</Comment>
                    <Comment>bnrcpr.wzc[2]: -20.000000</Comment>
                    <Comment>bnrcpr.z[1]: 2.000000</Comment>
                    <Comment>bnrcpr.z[2]: 0.000000</Comment>
                    <Comment>bspline: 2.093000:14.170000:-0.172433:-0.148346:-0.124259:-0.100166:-0.076069:-0.051984:-0.027941:-0.003953:0.020037:0.044119:0.068346:0.092684:0.117100:0.141576:0.166086:0.190616:0.215162:0.239718:0.264280:0.288842</Comment>
                </Comments>
                <Value>0.080000</Value>
            </Path>
            <Path id="137">
                <Type>0</Type>
                <Comments>
                    <Comment>direction: 1.000000</Comment>
                    <Comment>Up regulation</Comment>
                    <Comment>Up/Down/Unknown = 0.67 / 0.00 / 0.33</Comment>
                    <Comment>121: 702.557854</Comment>
                    <Comment>r121: 136.725730</Comment>
                    <Comment>bnrcpr.pr: 0.000000</Comment>
                    <Comment>bnrcpr.pi: 0.000000</Comment>
                    <Comment>bnrcpr.sc: 40.000000</Comment>
                    <Comment>bnrcpr.eta: -20.000000</Comment>
                    <Comment>bnrcpr.wzc[1]: 0.000000</Comment>
                    <Comment>bnrcpr.wzc[2]: -20.000000</Comment>
                    <Comment>bnrcpr.z[1]: 2.000000</Comment>
                    <Comment>bnrcpr.z[2]: 0.000000</Comment>
                    <Comment>bspline: 1.167000:6.252000:-0.470564:-0.399140:-0.327798:-0.256943:-0.187384:-0.120388:-0.057257:0.000826:0.054077:0.102953:0.147281:0.186571:0.220364:0.250058:0.278331:0.306973:0.336200:0.365839:0.395682:0.425559</Comment>
                </Comments>
                <Value>0.090000</Value>
            </Path>
            <Path id="138">
                <Type>2</Type>
                <Comments>
                    <Comment>direction: 1.000000</Comment>
                    <Comment>Up/Down Unknown</Comment>
                    <Comment>Up/Down/Unknown = 0.27 / 0.00 / 0.73</Comment>
                    <Comment>121: 2862.914467</Comment>
                    <Comment>r121: 313.763079</Comment>
                    <Comment>bnrcpr.pr: 0.000000</Comment>
                    <Comment>bnrcpr.pi: 0.000000</Comment>
                    <Comment>bnrcpr.sc: 40.000000</Comment>
                    <Comment>bnrcpr.eta: -20.000000</Comment>
                    <Comment>bnrcpr.wzc[1]: 0.000000</Comment>
                    <Comment>bnrcpr.wzc[2]: -20.000000</Comment>
                    <Comment>bnrcpr.z[1]: 2.000000</Comment>
                    <Comment>bnrcpr.z[2]: 0.000000</Comment>
                    <Comment>bspline: 0.385000:29.405000:53.177822:54.829676:56.474561:58.055398:59.495454:60.821191:62.076314:63.434677:64.984587:66.705288:68.624567:70.765532:73.303471:76.322518:79.846032:83.840916:88.214188:92.871002:97.681911:102.518492</Comment>
                </Comments>
                <Value>0.590000</Value>
            </Path>
            <Path id="139">
                <Type>2</Type>
                <Comments>
                    <Comment>direction: 1.000000</Comment>
                    <Comment>Up/Down Unknown</Comment>
                    <Comment>Up/Down/Unknown = 0.00 / 0.17 / 0.83</Comment>
                    <Comment>121: 3016.267307</Comment>
                    <Comment>r121: 415.004125</Comment>
                    <Comment>bnrcpr.pr: 0.000000</Comment>
                    <Comment>bnrcpr.pi: 0.000000</Comment>
                    <Comment>bnrcpr.sc: 40.000000</Comment>
                    <Comment>bnrcpr.eta: -20.000000</Comment>
                    <Comment>bnrcpr.wzc[1]: 0.000000</Comment>
                    <Comment>bnrcpr.wzc[2]: -20.000000</Comment>
                    <Comment>bnrcpr.z[1]: 2.000000</Comment>
                    <Comment>bnrcpr.z[2]: 0.000000</Comment>
                    <Comment>bspline: 0.380000:17.356000:-9.035448:-5.787563:-2.572320:0.210339:2.294047:3.719956:4.517716:5.052468:5.041958:4.540782:3.895673:3.218355:2.321481:1.020903:-0.650685:-2.633100:-4.866125:-7.272844:-9.715136:-12.144049</Comment>
                </Comments>
                <Value>0.060000</Value>
            </Path>
            <Path id="140">
                <Type>2</Type>
                <Comments>
                    <Comment>direction: 1.000000</Comment>
                    <Comment>Up/Down Unknown</Comment>
                    <Comment>Up/Down/Unknown = 0.33 / 0.00 / 0.67</Comment>
                    <Comment>121: 2932.487163</Comment>
                    <Comment>r121: 241.942940</Comment>
                    <Comment>bnrcpr.pr: 0.000000</Comment>
                    <Comment>bnrcpr.pi: 0.000000</Comment>
                    <Comment>bnrcpr.sc: 40.000000</Comment>
                    <Comment>bnrcpr.eta: -20.000000</Comment>
                    <Comment>bnrcpr.wzc[1]: 0.000000</Comment>
                    <Comment>bnrcpr.wzc[2]: -20.000000</Comment>
                    <Comment>bnrcpr.z[1]: 2.000000</Comment>
                    <Comment>bnrcpr.z[2]: 0.000000</Comment>
                    <Comment>bspline: 0.467000:37.828000:-9.192362:-7.315976:-5.439655:-3.563914:-1.688894:0.185777:2.060728:3.936547:5.813667:7.692359:9.573276:11.456558:13.341021:15.225687:17.110437:18.995043:20.879420:22.763645:24.647773:26.531884</Comment>
                </Comments>
                <Value>0.090000</Value>
            </Path>
            <Path id="141">
                <Type>2</Type>
                <Comments>
                    <Comment>direction: 1.000000</Comment>
                    <Comment>Up/Down Unknown</Comment>
                    <Comment>Up/Down/Unknown = 0.18 / 0.00 / 0.82</Comment>
                    <Comment>121: 2999.428404</Comment>
                    <Comment>r121: 257.163208</Comment>
                    <Comment>bnrcpr.pr: 0.000000</Comment>
                    <Comment>bnrcpr.pi: 0.000000</Comment>
                    <Comment>bnrcpr.sc: 40.000000</Comment>
                    <Comment>bnrcpr.eta: -20.000000</Comment>
                    <Comment>bnrcpr.wzc[1]: 0.000000</Comment>
                    <Comment>bnrcpr.wzc[2]: -20.000000</Comment>
                    <Comment>bnrcpr.z[1]: 2.000000</Comment>
                    <Comment>bnrcpr.z[2]: 0.000000</Comment>
                    <Comment>bspline: 9.981000:161.773000:-16.152788:-13.894912:-11.635361:-9.340586:-6.841775:-3.821377:-0.383279:2.977118:5.617710:7.141523:7.611161:7.213187:6.182146:4.818107:3.371911:1.964348:0.569290:-0.766575:-1.961392:-3.127512</Comment>
                </Comments>
                <Value>0.440000</Value>
            </Path>
            <Path id="142">
                <Type>2</Type>
                <Comments>
                    <Comment>direction: 1.000000</Comment>
                    <Comment>Up/Down Unknown</Comment>
                    <Comment>Up/Down/Unknown = 0.11 / 0.00 / 0.89</Comment>
                    <Comment>121: 2885.934752</Comment>
                    <Comment>r121: 253.866272</Comment>
                    <Comment>bnrcpr.pr: 0.000000</Comment>
                    <Comment>bnrcpr.pi: 0.000000</Comment>
                    <Comment>bnrcpr.sc: 40.000000</Comment>
                    <Comment>bnrcpr.eta: -20.000000</Comment>
                    <Comment>bnrcpr.wzc[1]: 0.000000</Comment>
                    <Comment>bnrcpr.wzc[2]: -20.000000</Comment>
                    <Comment>bnrcpr.z[1]: 2.000000</Comment>
                    <Comment>bnrcpr.z[2]: 0.000000</Comment>
                    <Comment>bspline: 0.120000:14.127000:-0.490700:-0.341093:-0.191457:-0.041414:0.109244:0.259737:0.409107:0.556942:0.703530:0.848782:0.992575:1.134868:1.275986:1.416581:1.557202:1.698169:1.839373:1.980634:2.121906:2.263179</Comment>
                </Comments>
                <Value>0.090000</Value>
            </Path>
            <Path id="143">
                <Type>2</Type>
                <Comments>
                    <Comment>direction: 0.564103</Comment>
                    <Comment>Up/Down Unknown</Comment>
                    <Comment>Up/Down/Unknown = 0.41 / 0.00 / 0.59</Comment>
                    <Comment>121: 3070.229188</Comment>
                    <Comment>r121: 325.531869</Comment>
                    <Comment>bnrcpr.pr: 0.000000</Comment>
                    <Comment>bnrcpr.pi: 0.000000</Comment>
                    <Comment>bnrcpr.sc: 40.000000</Comment>
                    <Comment>bnrcpr.eta: -20.000000</Comment>
                    <Comment>bnrcpr.wzc[1]: 0.000000</Comment>
                    <Comment>bnrcpr.wzc[2]: -20.000000</Comment>
                    <Comment>bnrcpr.z[1]: 2.000000</Comment>
                    <Comment>bnrcpr.z[2]: 0.000000</Comment>
                    <Comment>bspline: 0.393000:23.763000:-28.390879:-22.833138:-17.297319:-11.937625:-7.017960:-2.648059:1.306374:4.879263:8.028827:10.654653:12.854158:14.776489:16.544798:18.291227:20.085355:21.911560:23.733749:25.559149:27.392104:29.225493</Comment>
                </Comments>
                <Value>0.780000</Value>
            </Path>
            <Path id="144">
                <Type>2</Type>
                <Comments>
                    <Comment>direction: 1.000000</Comment>
                    <Comment>Up/Down Unknown</Comment>
                    <Comment>Up/Down/Unknown = 0.06 / 0.00 / 0.94</Comment>
                    <Comment>121: 1882.731882</Comment>
                    <Comment>r121: 131.221473</Comment>
                    <Comment>bnrcpr.pr: 0.000000</Comment>
                    <Comment>bnrcpr.pi: 0.000000</Comment>
                    <Comment>bnrcpr.sc: 40.000000</Comment>
                    <Comment>bnrcpr.eta: -20.000000</Comment>
                    <Comment>bnrcpr.wzc[1]: 0.000000</Comment>
                    <Comment>bnrcpr.wzc[2]: -20.000000</Comment>
                    <Comment>bnrcpr.z[1]: 2.000000</Comment>
                    <Comment>bnrcpr.z[2]: 0.000000</Comment>
                    <Comment>bspline: 1.132000:9.523000:13.222254:13.657432:14.093152:14.536071:15.012082:15.520962:15.970879:16.274505:16.429005:16.459373:16.383800:16.273161:16.174145:16.095564:16.026456:15.952017:15.878005:15.791527:15.696096:15.599400</Comment>
                </Comments>
                <Value>0.170000</Value>
            </Path>
            <Path id="145">
                <Type>2</Type>
                <Comments>
                    <Comment>direction: 1.000000</Comment>
                    <Comment>Up/Down Unknown</Comment>
                    <Comment>Up/Down/Unknown = 0.38 / 0.00 / 0.62</Comment>
                    <Comment>121: 1824.398578</Comment>
                    <Comment>r121: 129.159239</Comment>
                    <Comment>bnrcpr.pr: 0.000000</Comment>
                    <Comment>bnrcpr.pi: 0.000000</Comment>
                    <Comment>bnrcpr.sc: 40.000000</Comment>
                    <Comment>bnrcpr.eta: -20.000000</Comment>
                    <Comment>bnrcpr.wzc[1]: 0.000000</Comment>
                    <Comment>bnrcpr.wzc[2]: -20.000000</Comment>
                    <Comment>bnrcpr.z[1]: 2.000000</Comment>
                    <Comment>bnrcpr.z[2]: 0.000000</Comment>
                    <Comment>bspline: 2.481000:23.876000:-1.438622:-1.240337:-1.042070:-0.843916:-0.646006:-0.448271:-0.250336:-0.051757:0.147664:0.347763:0.548276:0.748980:0.949766:1.150484:1.351000:1.551251:1.751296:1.951232:2.151116:2.350991</Comment>
                </Comments>
                <Value>0.130000</Value>
            </Path>
            <Path id="146">
                <Type>2</Type>
                <Comments>
                    <Comment>direction: 0.977273</Comment>
                    <Comment>Up/Down Unknown</Comment>
                    <Comment>Up/Down/Unknown = 0.44 / 0.00 / 0.56</Comment>
                    <Comment>121: 1781.381429</Comment>
                    <Comment>r121: 181.404181</Comment>
                    <Comment>bnrcpr.pr: 0.000000</Comment>
                    <Comment>bnrcpr.pi: 0.000000</Comment>
                    <Comment>bnrcpr.sc: 40.000000</Comment>
                    <Comment>bnrcpr.eta: -20.000000</Comment>
                    <Comment>bnrcpr.wzc[1]: 0.000000</Comment>
                    <Comment>bnrcpr.wzc[2]: -20.000000</Comment>
                    <Comment>bnrcpr.z[1]: 2.000000</Comment>
                    <Comment>bnrcpr.z[2]: 0.000000</Comment>
                    <Comment>bspline: 0.346000:6.870000:-2.660148:-2.232863:-1.805034:-1.372659:-0.955419:-0.579850:-0.283535:-0.073363:0.030035:0.043735:0.037576:0.097401:0.319263:0.686365:1.150547:1.678605:2.249933:2.860252:3.488386:4.119047</Comment>
                </Comments>
                <Value>0.440000</Value>
            </Path>
            <Path id="147">
                <Type>2</Type>
                <Comments>
                    <Comment>direction: 1.000000</Comment>
                    <Comment>Up/Down Unknown</Comment>
                    <Comment>Up/Down/Unknown = 0.08 / 0.00 / 0.92</Comment>
                    <Comment>121: 1900.648029</Comment>
                    <Comment>r121: 121.638732</Comment>
                    <Comment>bnrcpr.pr: 0.000000</Comment>
                    <Comment>bnrcpr.pi: 0.000000</Comment>
                    <Comment>bnrcpr.sc: 40.000000</Comment>
                    <Comment>bnrcpr.eta: -20.000000</Comment>
                    <Comment>bnrcpr.wzc[1]: 0.000000</Comment>
                    <Comment>bnrcpr.wzc[2]: -20.000000</Comment>
                    <Comment>bnrcpr.z[1]: 2.000000</Comment>
                    <Comment>bnrcpr.z[2]: 0.000000</Comment>
                    <Comment>bspline: 1.420000:11.971000:-0.616874:-0.531992:-0.446820:-0.357385:-0.258670:-0.146453:-0.034663:0.077794:0.182633:0.250159:0.277649:0.279064:0.226467:0.096470:-0.107375:-0.373120:-0.674831:-0.993224:-1.319607:-1.647377</Comment>
                </Comments>
                <Value>0.130000</Value>
            </Path>
            <Path id="148">
                <Type>2</Type>
                <Comments>
                    <Comment>direction: 1.000000</Comment>
                    <Comment>Up/Down Unknown</Comment>
                    <Comment>Up/Down/Unknown = 0.33 / 0.00 / 0.67</Comment>
                    <Comment>121: 1879.863193</Comment>
                    <Comment>r121: 108.066486</Comment>
                    <Comment>bnrcpr.pr: 0.000000</Comment>
                    <Comment>bnrcpr.pi: 0.000000</Comment>
                    <Comment>bnrcpr.sc: 40.000000</Comment>
                    <Comment>bnrcpr.eta: -20.000000</Comment>
                    <Comment>bnrcpr.wzc[1]: 0.000000</Comment>
                    <Comment>bnrcpr.wzc[2]: -20.000000</Comment>
                    <Comment>bnrcpr.z[1]: 2.000000</Comment>
                    <Comment>bnrcpr.z[2]: 0.000000</Comment>
                    <Comment>bspline: 0.370000:7.504000:-1.190492:-1.060952:-0.931723:-0.779856:-0.502215:-0.136056:0.268108:0.703771:1.079879:1.307640:1.338977:1.137117:0.715347:0.096134:-0.688499:-1.605466:-2.621685:-3.704071:-4.819541:-5.940525</Comment>
                </Comments>
                <Value>0.270000</Value>
            </Path>
            <Path id="149">
                <Type>0</Type>
                <Comments>
                    <Comment>direction: 1.000000</Comment>
                    <Comment>Up regulation</Comment>
                    <Comment>Up/Down/Unknown = 1.00 / 0.00 / 0.00</Comment>
                    <Comment>121: 1897.163256</Comment>
                    <Comment>r121: 108.633060</Comment>
                    <Comment>bnrcpr.pr: 0.000000</Comment>
                    <Comment>bnrcpr.pi: 0.000000</Comment>
                    <Comment>bnrcpr.sc: 40.000000</Comment>
                    <Comment>bnrcpr.eta: -20.000000</Comment>
                    <Comment>bnrcpr.wzc[1]: 0.000000</Comment>
                    <Comment>bnrcpr.wzc[2]: -20.000000</Comment>
                    <Comment>bnrcpr.z[1]: 2.000000</Comment>
                    <Comment>bnrcpr.z[2]: 0.000000</Comment>
                    <Comment>bspline: 0.689000:4.700000:-1.079517:-0.923385:-0.767249:-0.611113:-0.454986:-0.298913:-0.142800:0.013544:0.170000:0.326095:0.481412:0.635817:0.789624:0.942977:1.095755:1.248132:1.400300:1.552371:1.704376:1.856368</Comment>
                </Comments>
                <Value>0.060000</Value>
            </Path>
            <Path id="150">
                <Type>2</Type>
                <Comments>
                    <Comment>direction: 0.866667</Comment>
                    <Comment>Up/Down Unknown</Comment>
                    <Comment>Up/Down/Unknown = 0.12 / 0.00 / 0.88</Comment>
                    <Comment>121: 1805.741951</Comment>
                    <Comment>r121: 192.379027</Comment>
                    <Comment>bnrcpr.pr: 0.000000</Comment>
                    <Comment>bnrcpr.pi: 0.000000</Comment>
                    <Comment>bnrcpr.sc: 40.000000</Comment>
                    <Comment>bnrcpr.eta: -20.000000</Comment>
                    <Comment>bnrcpr.wzc[1]: 0.000000</Comment>
                    <Comment>bnrcpr.wzc[2]: -20.000000</Comment>
                    <Comment>bnrcpr.z[1]: 2.000000</Comment>
                    <Comment>bnrcpr.z[2]: 0.000000</Comment>
                    <Comment>bspline: 0.248000:8.219000:-4.094758:-3.034104:-1.984049:-1.009876:-0.196594:0.474391:1.065063:1.549302:1.936642:2.270602:2.600785:2.929731:3.228303:3.468877:3.645690:3.769854:3.854505:3.912815:3.957953:4.000897</Comment>
                </Comments>
                <Value>0.600000</Value>
            </Path>
            <Path id="151">
                <Type>0</Type>
                <Comments>
                    <Comment>direction: 0.925926</Comment>
                    <Comment>Up regulation</Comment>
                    <Comment>Up/Down/Unknown = 0.72 / 0.00 / 0.28</Comment>
                    <Comment>121: 187.252463</Comment>
                    <Comment>r121: 130.440565</Comment>
                    <Comment>bnrcpr.pr: 0.000000</Comment>
                    <Comment>bnrcpr.pi: 0.000000</Comment>
                    <Comment>bnrcpr.sc: 40.000000</Comment>
                    <Comment>bnrcpr.eta: -20.000000</Comment>
                    <Comment>bnrcpr.wzc[1]: 0.000000</Comment>
                    <Comment>bnrcpr.wzc[2]: -20.000000</Comment>
                    <Comment>bnrcpr.z[1]: 2.000000</Comment>
                    <Comment>bnrcpr.z[2]: 0.000000</Comment>
                    <Comment>bspline: 1.073000:23.156000:0.780872:0.808981:0.837091:0.864972:0.892490:0.919916:0.947585:0.975746:1.004752:1.034849:1.066135:1.098522:1.131846:1.165944:1.200670:1.235892:1.271484:1.307321:1.343282:1.379263</Comment>
                </Comments>
                <Value>0.270000</Value>
            </Path>
            <Path id="152">
                <Type>2</Type>
                <Comments>
                    <Comment>direction: 1.000000</Comment>
                    <Comment>Up/Down Unknown</Comment>
                    <Comment>Up/Down/Unknown = 0.13 / 0.00 / 0.87</Comment>
                    <Comment>121: 161.176709</Comment>
                    <Comment>r121: 170.433251</Comment>
                    <Comment>bnrcpr.pr: 0.000000</Comment>
                    <Comment>bnrcpr.pi: 0.000000</Comment>
                    <Comment>bnrcpr.sc: 40.000000</Comment>
                    <Comment>bnrcpr.eta: -20.000000</Comment>
                    <Comment>bnrcpr.wzc[1]: 0.000000</Comment>
                    <Comment>bnrcpr.wzc[2]: -20.000000</Comment>
                    <Comment>bnrcpr.z[1]: 2.000000</Comment>
                    <Comment>bnrcpr.z[2]: 0.000000</Comment>
                    <Comment>bspline: 0.933000:200.458000:-0.021974:-0.014789:-0.007604:-0.000412:0.006775:0.013933:0.021073:0.028202:0.035320:0.042438:0.049571:0.056724:0.063899:0.071099:0.078320:0.085558:0.092808:0.100066:0.107329:0.114592</Comment>
                </Comments>
                <Value>0.150000</Value>
            </Path>
            <Path id="153">
                <Type>0</Type>
                <Comments>
                    <Comment>direction: 1.000000</Comment>
                    <Comment>Up regulation</Comment>
                    <Comment>Up/Down/Unknown = 0.54 / 0.00 / 0.46</Comment>
                    <Comment>121: 215.303740</Comment>
                    <Comment>r121: 119.303272</Comment>
                    <Comment>bnrcpr.pr: 0.000000</Comment>
                    <Comment>bnrcpr.pi: 0.000000</Comment>
                    <Comment>bnrcpr.sc: 40.000000</Comment>
                    <Comment>bnrcpr.eta: -20.000000</Comment>
                    <Comment>bnrcpr.wzc[1]: 0.000000</Comment>
                    <Comment>bnrcpr.wzc[2]: -20.000000</Comment>
                    <Comment>bnrcpr.z[1]: 2.000000</Comment>
                    <Comment>bnrcpr.z[2]: 0.000000</Comment>
                    <Comment>bspline: 2.245000:46.374000:-0.050669:-0.038488:-0.026303:-0.014458:-0.003661:0.005253:0.011542:0.015177:0.016786:0.016341:0.013419:0.007734:-0.000565:-0.010887:-0.022582:-0.035348:-0.049083:-0.063503:-0.078277:-0.093109</Comment>
                </Comments>
                <Value>0.130000</Value>
            </Path>
            <Path id="154">
                <Type>2</Type>
                <Comments>
                    <Comment>direction: 1.000000</Comment>
                    <Comment>Up/Down Unknown</Comment>
                    <Comment>Up/Down/Unknown = 0.11 / 0.00 / 0.89</Comment>
                    <Comment>121: 148.817942</Comment>
                    <Comment>r121: 154.967194</Comment>
                    <Comment>bnrcpr.pr: 0.000000</Comment>
                    <Comment>bnrcpr.pi: 0.000000</Comment>
                    <Comment>bnrcpr.sc: 40.000000</Comment>
                    <Comment>bnrcpr.eta: -20.000000</Comment>
                    <Comment>bnrcpr.wzc[1]: 0.000000</Comment>
                    <Comment>bnrcpr.wzc[2]: -20.000000</Comment>
                    <Comment>bnrcpr.z[1]: 2.000000</Comment>
                    <Comment>bnrcpr.z[2]: 0.000000</Comment>
                    <Comment>bspline: 0.202000:9.678000:-0.076426:-0.053386:-0.030349:-0.007350:0.015595:0.038511:0.061430:0.084358:0.107309:0.130289:0.153296:0.176329:0.199383:0.222454:0.245544:0.268650:0.291768:0.314895:0.338025:0.361157</Comment>
                </Comments>
                <Value>0.180000</Value>
            </Path>
            <Path id="155">
                <Type>2</Type>
                <Comments>
                    <Comment>direction: 0.654545</Comment>
                    <Comment>Up/Down Unknown</Comment>
                    <Comment>Up/Down/Unknown = 0.39 / 0.00 / 0.61</Comment>
                    <Comment>121: 169.134334</Comment>
                    <Comment>r121: 131.352279</Comment>
                    <Comment>bnrcpr.pr: 0.000000</Comment>
                    <Comment>bnrcpr.pi: 0.000000</Comment>
                    <Comment>bnrcpr.sc: 40.000000</Comment>
                    <Comment>bnrcpr.eta: -20.000000</Comment>
                    <Comment>bnrcpr.wzc[1]: 0.000000</Comment>
                    <Comment>bnrcpr.wzc[2]: -20.000000</Comment>
                    <Comment>bnrcpr.z[1]: 2.000000</Comment>
                    <Comment>bnrcpr.z[2]: 0.000000</Comment>
                    <Comment>bspline: 0.063000:3.471000:-0.151370:-0.116631:-0.081899:-0.047997:-0.017387:0.009225:0.032482:0.053205:0.072434:0.091317:0.110084:0.128348:0.146077:0.163105:0.179302:0.194760:0.209685:0.224269:0.238685:0.253073</Comment>
                </Comments>
                <Value>0.550000</Value>
            </Path>
            <Path id="156">
                <Type>2</Type>
                <Comments>
                    <Comment>direction: 0.785714</Comment>
                    <Comment>Up/Down Unknown</Comment>
                    <Comment>Up/Down/Unknown = 0.27 / 0.00 / 0.73</Comment>
                    <Comment>121: 178.832784</Comment>
                    <Comment>r121: 146.329734</Comment>
                    <Comment>bnrcpr.pr: 0.000000</Comment>
                    <Comment>bnrcpr.pi: 0.000000</Comment>
                    <Comment>bnrcpr.sc: 40.000000</Comment>
                    <Comment>bnrcpr.eta: -20.000000</Comment>
                    <Comment>bnrcpr.wzc[1]: 0.000000</Comment>
                    <Comment>bnrcpr.wzc[2]: -20.000000</Comment>
                    <Comment>bnrcpr.z[1]: 2.000000</Comment>
                    <Comment>bnrcpr.z[2]: 0.000000</Comment>
                    <Comment>bspline: 2.775000:80.574000:0.030705:0.026011:0.021317:0.016618:0.011899:0.007143:0.002370:-0.002386:-0.007105:-0.011796:-0.016454:-0.021082:-0.025681:-0.030249:-0.034783:-0.039287:-0.043768:-0.048231:-0.052687:-0.057142</Comment>
                </Comments>
                <Value>0.280000</Value>
            </Path>
            <Path id="157">
                <Type>0</Type>
                <Comments>
                    <Comment>direction: 0.538462</Comment>
                    <Comment>Up regulation</Comment>
                    <Comment>Up/Down/Unknown = 0.57 / 0.00 / 0.43</Comment>
                    <Comment>121: 227.672026</Comment>
                    <Comment>r121: 173.303205</Comment>
                    <Comment>bnrcpr.pr: 0.000000</Comment>
                    <Comment>bnrcpr.pi: 0.000000</Comment>
                    <Comment>bnrcpr.sc: 40.000000</Comment>
                    <Comment>bnrcpr.eta: -20.000000</Comment>
                    <Comment>bnrcpr.wzc[1]: 0.000000</Comment>
                    <Comment>bnrcpr.wzc[2]: -20.000000</Comment>
                    <Comment>bnrcpr.z[1]: 2.000000</Comment>
                    <Comment>bnrcpr.z[2]: 0.000000</Comment>
                    <Comment>bspline: 0.828000:23.857000:-0.039807:-0.037506:-0.038690:-0.047571:-0.008710:0.046204:0.101938:0.135865:0.145045:0.147039:0.158742:0.187904:0.254982:0.380298:0.568305:0.807039:1.083817:1.385959:1.700782:2.017718</Comment>
                </Comments>
                <Value>0.130000</Value>
            </Path>
            <Path id="158">
                <Type>2</Type>
                <Comments>
                    <Comment>direction: 1.000000</Comment>
                    <Comment>Up/Down Unknown</Comment>
                    <Comment>Up/Down/Unknown = 0.00 / 0.00 / 1.00</Comment>
                    <Comment>121: 163.632792</Comment>
                    <Comment>r121: 163.523707</Comment>
                    <Comment>bnrcpr.pr: 0.000000</Comment>
                    <Comment>bnrcpr.pi: 0.000000</Comment>
                    <Comment>bnrcpr.sc: 40.000000</Comment>
                    <Comment>bnrcpr.eta: -20.000000</Comment>
                    <Comment>bnrcpr.wzc[1]: 0.000000</Comment>
                    <Comment>bnrcpr.wzc[2]: -20.000000</Comment>
                    <Comment>bnrcpr.z[1]: 2.000000</Comment>
                    <Comment>bnrcpr.z[2]: 0.000000</Comment>
                    <Comment>bspline: 0.120000:14.127000:-0.220955:-0.142659:-0.065003:0.007833:0.069626:0.115531:0.149725:0.177413:0.198936:0.214349:0.224984:0.231874:0.235977:0.239192:0.243462:0.249542:0.257277:0.266807:0.277361:0.288085</Comment>
                </Comments>
                <Value>0.150000</Value>
            </Path>
            <Path id="159">
                <Type>2</Type>
                <Comments>
                    <Comment>direction: 0.833333</Comment>
                    <Comment>Up/Down Unknown</Comment>
                    <Comment>Up/Down/Unknown = 0.33 / 0.00 / 0.67</Comment>
                    <Comment>121: 190.703303</Comment>
                    <Comment>r121: 125.378926</Comment>
                    <Comment>bnrcpr.pr: 0.000000</Comment>
                    <Comment>bnrcpr.pi: 0.000000</Comment>
                    <Comment>bnrcpr.sc: 40.000000</Comment>
                    <Comment>bnrcpr.eta: -20.000000</Comment>
                    <Comment>bnrcpr.wzc[1]: 0.000000</Comment>
                    <Comment>bnrcpr.wzc[2]: -20.000000</Comment>
                    <Comment>bnrcpr.z[1]: 2.000000</Comment>
                    <Comment>bnrcpr.z[2]: 0.000000</Comment>
                    <Comment>bspline: 0.535000:10.290000:-0.159014:-0.124349:-0.089684:-0.055022:-0.020409:0.014122:0.048602:0.083068:0.117506:0.151915:0.186318:0.220743:0.255214:0.289747:0.324346:0.359001:0.393699:0.428425:0.463165:0.497907</Comment>
                </Comments>
                <Value>0.180000</Value>
            </Path>
            <Path id="160">
                <Type>0</Type>
                <Comments>
                    <Comment>direction: 1.000000</Comment>
                    <Comment>Up regulation</Comment>
                    <Comment>Up/Down/Unknown = 0.64 / 0.00 / 0.36</Comment>
                    <Comment>121: 121.068275</Comment>
                    <Comment>r121: 106.521630</Comment>
                    <Comment>bnrcpr.pr: 0.000000</Comment>
                    <Comment>bnrcpr.pi: 0.000000</Comment>
                    <Comment>bnrcpr.sc: 40.000000</Comment>
                    <Comment>bnrcpr.eta: -20.000000</Comment>
                    <Comment>bnrcpr.wzc[1]: 0.000000</Comment>
                    <Comment>bnrcpr.wzc[2]: -20.000000</Comment>
                    <Comment>bnrcpr.z[1]: 2.000000</Comment>
                    <Comment>bnrcpr.z[2]: 0.000000</Comment>
                    <Comment>bspline: 0.288000:6.492000:0.955736:0.959885:0.964033:0.968171:0.972296:0.976414:0.980513:0.984593:0.988645:0.992654:0.996614:1.000537:1.004430:1.008296:1.012140:1.015966:1.019780:1.023585:1.027385:1.031185</Comment>
                </Comments>
                <Value>0.110000</Value>
            </Path>
            <Path id="161">
                <Type>2</Type>
                <Comments>
                    <Comment>direction: 1.000000</Comment>
                    <Comment>Up/Down Unknown</Comment>
                    <Comment>Up/Down/Unknown = 0.00 / 0.31 / 0.69</Comment>
                    <Comment>121: 130.934790</Comment>
                    <Comment>r121: 100.861345</Comment>
                    <Comment>bnrcpr.pr: 0.000000</Comment>
                    <Comment>bnrcpr.pi: 0.000000</Comment>
                    <Comment>bnrcpr.sc: 40.000000</Comment>
                    <Comment>bnrcpr.eta: -20.000000</Comment>
                    <Comment>bnrcpr.wzc[1]: 0.000000</Comment>
                    <Comment>bnrcpr.wzc[2]: -20.000000</Comment>
                    <Comment>bnrcpr.z[1]: 2.000000</Comment>
                    <Comment>bnrcpr.z[2]: 0.000000</Comment>
                    <Comment>bspline: 0.455000:1.846000:0.165695:0.144410:0.123125:0.101837:0.080541:0.059248:0.037960:0.016720:-0.004421:-0.025465:-0.046447:-0.067378:-0.088275:-0.109138:-0.129959:-0.150747:-0.171509:-0.192255:-0.212996:-0.233735</Comment>
                </Comments>
                <Value>0.360000</Value>
            </Path>
            <Path id="162">
                <Type>0</Type>
                <Comments>
                    <Comment>direction: 1.000000</Comment>
                    <Comment>Up regulation</Comment>
                    <Comment>Up/Down/Unknown = 0.87 / 0.00 / 0.13</Comment>
                    <Comment>121: 122.239689</Comment>
                    <Comment>r121: 115.435104</Comment>
                    <Comment>bnrcpr.pr: 0.000000</Comment>
                    <Comment>bnrcpr.pi: 0.000000</Comment>
                    <Comment>bnrcpr.sc: 40.000000</Comment>
                    <Comment>bnrcpr.eta: -20.000000</Comment>
                    <Comment>bnrcpr.wzc[1]: 0.000000</Comment>
                    <Comment>bnrcpr.wzc[2]: -20.000000</Comment>
                    <Comment>bnrcpr.z[1]: 2.000000</Comment>
                    <Comment>bnrcpr.z[2]: 0.000000</Comment>
                    <Comment>bspline: 0.326000:4.217000:-0.194271:-0.159456:-0.124571:-0.089260:-0.054032:-0.022190:0.003460:0.024099:0.041198:0.054629:0.064062:0.068428:0.068137:0.063415:0.055679:0.046111:0.035055:0.022725:0.009550:-0.003777</Comment>
                </Comments>
                <Value>0.450000</Value>
            </Path>
            <Path id="163">
                <Type>2</Type>
                <Comments>
                    <Comment>direction: 1.000000</Comment>
                    <Comment>Up/Down Unknown</Comment>
                    <Comment>Up/Down/Unknown = 0.00 / 0.00 / 1.00</Comment>
                    <Comment>121: 138.876740</Comment>
                    <Comment>r121: 108.624746</Comment>
                    <Comment>bnrcpr.pr: 0.000000</Comment>
                    <Comment>bnrcpr.pi: 0.000000</Comment>
                    <Comment>bnrcpr.sc: 40.000000</Comment>
                    <Comment>bnrcpr.eta: -20.000000</Comment>
                    <Comment>bnrcpr.wzc[1]: 0.000000</Comment>
                    <Comment>bnrcpr.wzc[2]: -20.000000</Comment>
                    <Comment>bnrcpr.z[1]: 2.000000</Comment>
                    <Comment>bnrcpr.z[2]: 0.000000</Comment>
                    <Comment>bspline: 1.087000:12.184000:-0.085454:-0.073649:-0.062216:-0.053003:-0.047563:-0.044974:-0.042164:-0.039833:-0.036081:-0.024541:0.003959:0.052561:0.114424:0.180635:0.247013:0.311098:0.372041:0.429714:0.485363:0.540651</Comment>
                </Comments>
                <Value>0.280000</Value>
            </Path>
            <Path id="164">
                <Type>0</Type>
                <Comments>
                    <Comment>direction: 1.000000</Comment>
                    <Comment>Up regulation</Comment>
                    <Comment>Up/Down/Unknown = 1.00 / 0.00 / 0.00</Comment>
                    <Comment>121: 160.705567</Comment>
                    <Comment>r121: 112.087680</Comment>
                    <Comment>bnrcpr.pr: 0.000000</Comment>
                    <Comment>bnrcpr.pi: 0.000000</Comment>
                    <Comment>bnrcpr.sc: 40.000000</Comment>
                    <Comment>bnrcpr.eta: -20.000000</Comment>
                    <Comment>bnrcpr.wzc[1]: 0.000000</Comment>
                    <Comment>bnrcpr.wzc[2]: -20.000000</Comment>
                    <Comment>bnrcpr.z[1]: 2.000000</Comment>
                    <Comment>bnrcpr.z[2]: 0.000000</Comment>
                    <Comment>bspline: 0.180000:4.002000:-0.165423:-0.143381:-0.121339:-0.099306:-0.077304:-0.055366:-0.033517:-0.011772:0.009855:0.031368:0.052787:0.074167:0.095542:0.116939:0.138381:0.159883:0.181448:0.203061:0.224693:0.246326</Comment>
                </Comments>
                <Value>0.070000</Value>
            </Path>
            <Path id="165">
                <Type>0</Type>
                <Comments>
                    <Comment>direction: 1.000000</Comment>
                    <Comment>Up regulation</Comment>
                    <Comment>Up/Down/Unknown = 0.75 / 0.00 / 0.25</Comment>
                    <Comment>121: 160.710383</Comment>
                    <Comment>r121: 118.356498</Comment>
                    <Comment>bnrcpr.pr: 0.000000</Comment>
                    <Comment>bnrcpr.pi: 0.000000</Comment>
                    <Comment>bnrcpr.sc: 40.000000</Comment>
                    <Comment>bnrcpr.eta: -20.000000</Comment>
                    <Comment>bnrcpr.wzc[1]: 0.000000</Comment>
                    <Comment>bnrcpr.wzc[2]: -20.000000</Comment>
                    <Comment>bnrcpr.z[1]: 2.000000</Comment>
                    <Comment>bnrcpr.z[2]: 0.000000</Comment>
                    <Comment>bspline: 0.028000:2.476000:-0.077416:-0.067810:-0.058205:-0.048610:-0.039035:-0.029492:-0.019979:-0.010510:-0.001121:0.008180:0.017440:0.026691:0.035924:0.045130:0.054320:0.063496:0.072666:0.081833:0.090997:0.100161</Comment>
                </Comments>
                <Value>0.080000</Value>
            </Path>
            <Path id="166">
                <Type>0</Type>
                <Comments>
                    <Comment>direction: 1.000000</Comment>
                    <Comment>Up regulation</Comment>
                    <Comment>Up/Down/Unknown = 0.62 / 0.00 / 0.38</Comment>
                    <Comment>121: 131.713751</Comment>
                    <Comment>r121: 117.119651</Comment>
                    <Comment>bnrcpr.pr: 0.000000</Comment>
                    <Comment>bnrcpr.pi: 0.000000</Comment>
                    <Comment>bnrcpr.sc: 40.000000</Comment>
                    <Comment>bnrcpr.eta: -20.000000</Comment>
                    <Comment>bnrcpr.wzc[1]: 0.000000</Comment>
                    <Comment>bnrcpr.wzc[2]: -20.000000</Comment>
                    <Comment>bnrcpr.z[1]: 2.000000</Comment>
                    <Comment>bnrcpr.z[2]: 0.000000</Comment>
                    <Comment>bspline: 0.084000:2.656000:-0.123668:-0.102624:-0.081581:-0.060543:-0.039510:-0.018477:0.002576:0.023662:0.044766:0.065870:0.086993:0.108153:0.129343:0.150543:0.171744:0.192945:0.214145:0.235338:0.256528:0.277716</Comment>
                </Comments>
                <Value>0.160000</Value>
            </Path>
            <Path id="167">
                <Type>2</Type>
                <Comments>
                    <Comment>direction: 1.000000</Comment>
                    <Comment>Up/Down Unknown</Comment>
                    <Comment>Up/Down/Unknown = 0.22 / 0.00 / 0.78</Comment>
                    <Comment>121: 132.707421</Comment>
                    <Comment>r121: 128.760716</Comment>
                    <Comment>bnrcpr.pr: 0.000000</Comment>
                    <Comment>bnrcpr.pi: 0.000000</Comment>
                    <Comment>bnrcpr.sc: 40.000000</Comment>
                    <Comment>bnrcpr.eta: -20.000000</Comment>
                    <Comment>bnrcpr.wzc[1]: 0.000000</Comment>
                    <Comment>bnrcpr.wzc[2]: -20.000000</Comment>
                    <Comment>bnrcpr.z[1]: 2.000000</Comment>
                    <Comment>bnrcpr.z[2]: 0.000000</Comment>
                    <Comment>bspline: 0.071000:3.464000:0.068596:0.055861:0.043127:0.030395:0.017654:0.004863:-0.008000:-0.020900:-0.033809:-0.046725:-0.059626:-0.072510:-0.085402:-0.098321:-0.111272:-0.124248:-0.137243:-0.150251:-0.163265:-0.176280</Comment>
                </Comments>
                <Value>0.090000</Value>
            </Path>
            <Path id="168">
                <Type>2</Type>
                <Comments>
                    <Comment>direction: 1.000000</Comment>
                    <Comment>Up/Down Unknown</Comment>
                    <Comment>Up/Down/Unknown = 0.25 / 0.00 / 0.75</Comment>
                    <Comment>121: -42.006867</Comment>
                    <Comment>r121: 213.550042</Comment>
                    <Comment>bnrcpr.pr: 0.000000</Comment>
                    <Comment>bnrcpr.pi: 0.000000</Comment>
                    <Comment>bnrcpr.sc: 40.000000</Comment>
                    <Comment>bnrcpr.eta: -20.000000</Comment>
                    <Comment>bnrcpr.wzc[1]: 0.000000</Comment>
                    <Comment>bnrcpr.wzc[2]: -20.000000</Comment>
                    <Comment>bnrcpr.z[1]: 2.000000</Comment>
                    <Comment>bnrcpr.z[2]: 0.000000</Comment>
                    <Comment>bspline: 2.257000:26.077000:0.283593:0.328517:0.373394:0.417988:0.461889:0.503412:0.540870:0.574730:0.605508:0.631929:0.649982:0.659743:0.663112:0.661636:0.657041:0.652570:0.648565:0.644844:0.641263:0.637707</Comment>
                </Comments>
                <Value>0.080000</Value>
            </Path>
            <Path id="169">
                <Type>2</Type>
                <Comments>
                    <Comment>direction: 0.562500</Comment>
                    <Comment>Up/Down Unknown</Comment>
                    <Comment>Up/Down/Unknown = 0.00 / 0.00 / 1.00</Comment>
                    <Comment>121: -80.293435</Comment>
                    <Comment>r121: 201.612633</Comment>
                    <Comment>bnrcpr.pr: 0.000000</Comment>
                    <Comment>bnrcpr.pi: 0.000000</Comment>
                    <Comment>bnrcpr.sc: 40.000000</Comment>
                    <Comment>bnrcpr.eta: -20.000000</Comment>
                    <Comment>bnrcpr.wzc[1]: 0.000000</Comment>
                    <Comment>bnrcpr.wzc[2]: -20.000000</Comment>
                    <Comment>bnrcpr.z[1]: 2.000000</Comment>
                    <Comment>bnrcpr.z[2]: 0.000000</Comment>
                    <Comment>bspline: 0.375000:2.754000:-0.260649:-0.229871:-0.198952:-0.166747:-0.131126:-0.089787:-0.042675:0.004069:0.045689:0.080248:0.109698:0.133534:0.151729:0.164247:0.174235:0.183678:0.190776:0.194558:0.196203:0.197477</Comment>
                </Comments>
                <Value>0.320000</Value>
            </Path>
            <Path id="170">
                <Type>0</Type>
                <Comments>
                    <Comment>direction: 0.769231</Comment>
                    <Comment>Up regulation</Comment>
                    <Comment>Up/Down/Unknown = 0.70 / 0.00 / 0.30</Comment>
                    <Comment>121: -24.378510</Comment>
                    <Comment>r121: 177.916915</Comment>
                    <Comment>bnrcpr.pr: 0.000000</Comment>
                    <Comment>bnrcpr.pi: 0.000000</Comment>
                    <Comment>bnrcpr.sc: 40.000000</Comment>
                    <Comment>bnrcpr.eta: -20.000000</Comment>
                    <Comment>bnrcpr.wzc[1]: 0.000000</Comment>
                    <Comment>bnrcpr.wzc[2]: -20.000000</Comment>
                    <Comment>bnrcpr.z[1]: 2.000000</Comment>
                    <Comment>bnrcpr.z[2]: 0.000000</Comment>
                    <Comment>bspline: 0.354000:14.907000:-0.198062:-0.156404:-0.114793:-0.073577:-0.034576:0.000322:0.033231:0.068272:0.097676:0.117774:0.130184:0.137008:0.139815:0.139277:0.134545:0.125785:0.113473:0.098709:0.082717:0.066522</Comment>
                </Comments>
                <Value>0.130000</Value>
            </Path>
            <Path id="171">
                <Type>2</Type>
                <Comments>
                    <Comment>direction: 1.000000</Comment>
                    <Comment>Up/Down Unknown</Comment>
                    <Comment>Up/Down/Unknown = 0.00 / 0.00 / 1.00</Comment>
                    <Comment>121: 21494.980069</Comment>
                    <Comment>r121: 394.192509</Comment>
                    <Comment>bnrcpr.pr: 0.000000</Comment>
                    <Comment>bnrcpr.pi: 0.000000</Comment>
                    <Comment>bnrcpr.sc: 40.000000</Comment>
                    <Comment>bnrcpr.eta: -20.000000</Comment>
                    <Comment>bnrcpr.wzc[1]: 0.000000</Comment>
                    <Comment>bnrcpr.wzc[2]: -20.000000</Comment>
                    <Comment>bnrcpr.z[1]: 2.000000</Comment>
                    <Comment>bnrcpr.z[2]: 0.000000</Comment>
                    <Comment>bspline: 0.933000:200.458000:3.599456:4.144930:4.113658:4.423948:3.439577:5.376583:4.071081:3.155968:3.892266:4.845108:5.361190:7.517123:11.458840:15.353861:17.575849:17.115169:14.628992:10.792483:6.280809:1.656607</Comment>
                </Comments>
                <Value>0.200000</Value>
            </Path>
            <Path id="172">
                <Type>2</Type>
                <Comments>
                    <Comment>direction: 0.897059</Comment>
                    <Comment>Up/Down Unknown</Comment>
                    <Comment>Up/Down/Unknown = 0.26 / 0.00 / 0.74</Comment>
                    <Comment>121: 21459.835192</Comment>
                    <Comment>r121: 322.119717</Comment>
                    <Comment>bnrcpr.pr: 0.000000</Comment>
                    <Comment>bnrcpr.pi: 0.000000</Comment>
                    <Comment>bnrcpr.sc: 40.000000</Comment>
                    <Comment>bnrcpr.eta: -20.000000</Comment>
                    <Comment>bnrcpr.wzc[1]: 0.000000</Comment>
                    <Comment>bnrcpr.wzc[2]: -20.000000</Comment>
                    <Comment>bnrcpr.z[1]: 2.000000</Comment>
                    <Comment>bnrcpr.z[2]: 0.000000</Comment>
                    <Comment>bspline: 1.311000:33.805000:-1.568353:-1.077678:-0.587012:-0.096418:0.394037:0.884302:1.374535:1.864946:2.355551:2.846304:3.337141:3.827983:4.318794:4.809548:5.300244:5.790893:6.281506:6.772097:7.262675:7.753252</Comment>
                </Comments>
                <Value>0.680000</Value>
            </Path>
            <Path id="173">
                <Type>2</Type>
                <Comments>
                    <Comment>direction: 1.000000</Comment>
                    <Comment>Up/Down Unknown</Comment>
                    <Comment>Up/Down/Unknown = 0.09 / 0.00 / 0.91</Comment>
                    <Comment>121: 21512.272314</Comment>
                    <Comment>r121: 333.521380</Comment>
                    <Comment>bnrcpr.pr: 0.000000</Comment>
                    <Comment>bnrcpr.pi: 0.000000</Comment>
                    <Comment>bnrcpr.sc: 40.000000</Comment>
                    <Comment>bnrcpr.eta: -20.000000</Comment>
                    <Comment>bnrcpr.wzc[1]: 0.000000</Comment>
                    <Comment>bnrcpr.wzc[2]: -20.000000</Comment>
                    <Comment>bnrcpr.z[1]: 2.000000</Comment>
                    <Comment>bnrcpr.z[2]: 0.000000</Comment>
                    <Comment>bspline: 1.144000:162.183000:0.567262:0.442773:0.265909:-0.043015:-0.184044:-0.047526:0.117767:0.283852:0.531641:0.208640:-0.522052:-1.498569:-2.043920:-1.897926:-1.171287:-0.304025:0.287861:0.639798:0.874477:1.089613</Comment>
                </Comments>
                <Value>0.110000</Value>
            </Path>
            <Path id="174">
                <Type>1</Type>
                <Comments>
                    <Comment>direction: 1.000000</Comment>
                    <Comment>Down regulation</Comment>
                    <Comment>Up/Down/Unknown = 0.00 / 0.50 / 0.50</Comment>
                    <Comment>121: 1701.551514</Comment>
                    <Comment>r121: 20243.526212</Comment>
                    <Comment>bnrcpr.pr: 1.000000</Comment>
                    <Comment>bnrcpr.pi: 1.000000</Comment>
                    <Comment>bnrcpr.sc: -20000.000000</Comment>
                    <Comment>bnrcpr.eta: 39.119780</Comment>
                    <Comment>bnrcpr.wzc[1]: 59.119780</Comment>
                    <Comment>bnrcpr.wzc[2]: -20.000000</Comment>
                    <Comment>bnrcpr.z[1]: 4.955989</Comment>
                    <Comment>bnrcpr.z[2]: 0.000000</Comment>
                    <Comment>bspline: 0.548000:9.651000:2.259246:1.974193:1.689757:1.409019:1.136215:0.879494:0.647312:0.440847:0.262612:0.115481:-0.004036:-0.102036:-0.184653:-0.256046:-0.325106:-0.390680:-0.450159:-0.505351:-0.559627:-0.613964</Comment>
                </Comments>
                <Value>1.000000</Value>
            </Path>
            <Path id="175">
                <Type>0</Type>
                <Comments>
                    <Comment>direction: 1.000000</Comment>
                    <Comment>Up regulation</Comment>
                    <Comment>Up/Down/Unknown = 0.88 / 0.00 / 0.12</Comment>
                    <Comment>121: 21497.991471</Comment>
                    <Comment>r121: 324.961555</Comment>
                    <Comment>bnrcpr.pr: 0.000000</Comment>
                    <Comment>bnrcpr.pi: 0.000000</Comment>
                    <Comment>bnrcpr.sc: 40.000000</Comment>
                    <Comment>bnrcpr.eta: -20.000000</Comment>
                    <Comment>bnrcpr.wzc[1]: 0.000000</Comment>
                    <Comment>bnrcpr.wzc[2]: -20.000000</Comment>
                    <Comment>bnrcpr.z[1]: 2.000000</Comment>
                    <Comment>bnrcpr.z[2]: 0.000000</Comment>
                    <Comment>bspline: 3.233000:67.197000:-0.480659:-0.348569:-0.223173:-0.121037:-0.038103:0.006951:0.061108:0.127880:0.163114:0.303584:0.512023:0.642424:0.635142:0.410408:-0.042130:-0.658830:-1.396904:-2.201480:-3.012041:-3.819212</Comment>
                </Comments>
                <Value>0.170000</Value>
            </Path>
            <Path id="176">
                <Type>0</Type>
                <Comments>
                    <Comment>direction: 1.000000</Comment>
                    <Comment>Up regulation</Comment>
                    <Comment>Up/Down/Unknown = 0.50 / 0.00 / 0.50</Comment>
                    <Comment>121: 21489.450380</Comment>
                    <Comment>r121: 312.110766</Comment>
                    <Comment>bnrcpr.pr: 0.000000</Comment>
                    <Comment>bnrcpr.pi: 0.000000</Comment>
                    <Comment>bnrcpr.sc: 40.000000</Comment>
                    <Comment>bnrcpr.eta: -20.000000</Comment>
                    <Comment>bnrcpr.wzc[1]: 0.000000</Comment>
                    <Comment>bnrcpr.wzc[2]: -20.000000</Comment>
                    <Comment>bnrcpr.z[1]: 2.000000</Comment>
                    <Comment>bnrcpr.z[2]: 0.000000</Comment>
                    <Comment>bspline: 1.019000:96.100000:-2.015519:-1.313013:-0.654057:-0.184866:0.026067:0.079228:0.277014:0.834031:1.397559:1.543987:1.152905:0.376191:-0.684416:-1.724477:-2.449167:-2.624057:-2.333064:-1.783062:-1.093225:-0.379881</Comment>
                </Comments>
                <Value>0.200000</Value>
            </Path>
            <Path id="177">
                <Type>0</Type>
                <Comments>
                    <Comment>direction: 1.000000</Comment>
                    <Comment>Up regulation</Comment>
                    <Comment>Up/Down/Unknown = 0.71 / 0.00 / 0.29</Comment>
                    <Comment>121: 21513.057636</Comment>
                    <Comment>r121: 287.233480</Comment>
                    <Comment>bnrcpr.pr: 0.000000</Comment>
                    <Comment>bnrcpr.pi: 0.000000</Comment>
                    <Comment>bnrcpr.sc: 40.000000</Comment>
                    <Comment>bnrcpr.eta: -20.000000</Comment>
                    <Comment>bnrcpr.wzc[1]: 0.000000</Comment>
                    <Comment>bnrcpr.wzc[2]: -20.000000</Comment>
                    <Comment>bnrcpr.z[1]: 2.000000</Comment>
                    <Comment>bnrcpr.z[2]: 0.000000</Comment>
                    <Comment>bspline: 0.997000:28.593000:-0.588939:-0.467239:-0.345542:-0.223863:-0.102117:0.019944:0.142416:0.265179:0.388165:0.511282:0.634471:0.757637:0.880718:1.003733:1.126724:1.249728:1.372770:1.495841:1.618925:1.742012</Comment>
                </Comments>
                <Value>0.070000</Value>
            </Path>
            <Path id="178">
                <Type>1</Type>
                <Comments>
                    <Comment>direction: 1.000000</Comment>
                    <Comment>Down regulation</Comment>
                    <Comment>Up/Down/Unknown = 0.00 / 0.81 / 0.19</Comment>
                    <Comment>121: 1840.486979</Comment>
                    <Comment>r121: 104.995917</Comment>
                    <Comment>bnrcpr.pr: 0.000000</Comment>
                    <Comment>bnrcpr.pi: 0.000000</Comment>
                    <Comment>bnrcpr.sc: 40.000000</Comment>
                    <Comment>bnrcpr.eta: -20.000000</Comment>
                    <Comment>bnrcpr.wzc[1]: 0.000000</Comment>
                    <Comment>bnrcpr.wzc[2]: -20.000000</Comment>
                    <Comment>bnrcpr.z[1]: 2.000000</Comment>
                    <Comment>bnrcpr.z[2]: 0.000000</Comment>
                    <Comment>bspline: 4.754000:93.001000:16.307596:16.139787:15.971970:15.804015:15.635706:15.466910:15.297352:15.126894:14.955970:14.784935:14.614051:14.443591:14.273726:14.104411:13.935651:13.767309:13.599285:13.431443:13.263687:13.095944</Comment>
                </Comments>
                <Value>0.160000</Value>
            </Path>
            <Path id="179">
                <Type>2</Type>
                <Comments>
                    <Comment>direction: 1.000000</Comment>
                    <Comment>Up/Down Unknown</Comment>
                    <Comment>Up/Down/Unknown = 0.27 / 0.00 / 0.73</Comment>
                    <Comment>121: 1823.140781</Comment>
                    <Comment>r121: 115.843796</Comment>
                    <Comment>bnrcpr.pr: 0.000000</Comment>
                    <Comment>bnrcpr.pi: 0.000000</Comment>
                    <Comment>bnrcpr.sc: 59.208360</Comment>
                    <Comment>bnrcpr.eta: -29.604180</Comment>
                    <Comment>bnrcpr.wzc[1]: -9.604180</Comment>
                    <Comment>bnrcpr.wzc[2]: -20.000000</Comment>
                    <Comment>bnrcpr.z[1]: 1.519791</Comment>
                    <Comment>bnrcpr.z[2]: 0.000000</Comment>
                    <Comment>bspline: 1.952000:22.485000:-1.811621:-1.636212:-1.460784:-1.285246:-1.109492:-0.933501:-0.757338:-0.581229:-0.405330:-0.229475:-0.053461:0.122879:0.299554:0.476114:0.652505:0.828859:1.005125:1.181340:1.357542:1.533741</Comment>
                </Comments>
                <Value>0.110000</Value>
            </Path>
            <Path id="180">
                <Type>0</Type>
                <Comments>
                    <Comment>direction: 1.000000</Comment>
                    <Comment>Up regulation</Comment>
                    <Comment>Up/Down/Unknown = 1.00 / 0.00 / 0.00</Comment>
                    <Comment>121: 1896.865051</Comment>
                    <Comment>r121: 120.098914</Comment>
                    <Comment>bnrcpr.pr: 0.000000</Comment>
                    <Comment>bnrcpr.pi: 0.000000</Comment>
                    <Comment>bnrcpr.sc: 40.000000</Comment>
                    <Comment>bnrcpr.eta: -20.000000</Comment>
                    <Comment>bnrcpr.wzc[1]: 0.000000</Comment>
                    <Comment>bnrcpr.wzc[2]: -20.000000</Comment>
                    <Comment>bnrcpr.z[1]: 2.000000</Comment>
                    <Comment>bnrcpr.z[2]: 0.000000</Comment>
                    <Comment>bspline: 0.608000:2.504000:-2.958453:-2.599202:-2.239975:-1.880895:-1.522112:-1.163725:-0.805911:-0.448795:-0.092362:0.263738:0.619721:0.975354:1.330315:1.684499:2.038138:2.391316:2.744121:3.096694:3.449159:3.801606</Comment>
                </Comments>
                <Value>0.060000</Value>
            </Path>
            <Path id="181">
                <Type>2</Type>
                <Comments>
                    <Comment>direction: 1.000000</Comment>
                    <Comment>Up/Down Unknown</Comment>
                    <Comment>Up/Down/Unknown = 0.00 / 0.00 / 1.00</Comment>
                    <Comment>121: 1858.535241</Comment>
                    <Comment>r121: 92.091796</Comment>
                    <Comment>bnrcpr.pr: 0.000000</Comment>
                    <Comment>bnrcpr.pi: 0.000000</Comment>
                    <Comment>bnrcpr.sc: 40.000000</Comment>
                    <Comment>bnrcpr.eta: -20.000000</Comment>
                    <Comment>bnrcpr.wzc[1]: 0.000000</Comment>
                    <Comment>bnrcpr.wzc[2]: -20.000000</Comment>
                    <Comment>bnrcpr.z[1]: 2.000000</Comment>
                    <Comment>bnrcpr.z[2]: 0.000000</Comment>
                    <Comment>bspline: 2.834000:16.398000:-0.397692:-0.346621:-0.295548:-0.244466:-0.193391:-0.142246:-0.090940:-0.039650:0.010886:0.060069:0.108069:0.155551:0.202939:0.250446:0.298109:0.346036:0.394176:0.442422:0.490714:0.539010</Comment>
                </Comments>
                <Value>0.070000</Value>
            </Path>
            <Path id="182">
                <Type>0</Type>
                <Comments>
                    <Comment>direction: 1.000000</Comment>
                    <Comment>Up regulation</Comment>
                    <Comment>Up/Down/Unknown = 0.69 / 0.00 / 0.31</Comment>
                    <Comment>121: 1845.653038</Comment>
                    <Comment>r121: 97.883467</Comment>
                    <Comment>bnrcpr.pr: 0.000000</Comment>
                    <Comment>bnrcpr.pi: 0.000000</Comment>
                    <Comment>bnrcpr.sc: 40.000000</Comment>
                    <Comment>bnrcpr.eta: -20.000000</Comment>
                    <Comment>bnrcpr.wzc[1]: 0.000000</Comment>
                    <Comment>bnrcpr.wzc[2]: -20.000000</Comment>
                    <Comment>bnrcpr.z[1]: 2.000000</Comment>
                    <Comment>bnrcpr.z[2]: 0.000000</Comment>
                    <Comment>bspline: 1.274000:7.656000:-1.084829:-0.952981:-0.821113:-0.689083:-0.556683:-0.423743:-0.289922:-0.154894:-0.018822:0.117940:0.255448:0.393986:0.533458:0.673719:0.814561:0.955661:1.096758:1.237724:1.378587:1.519431</Comment>
                </Comments>
                <Value>0.160000</Value>
            </Path>
            <Path id="183">
                <Type>2</Type>
                <Comments>
                    <Comment>direction: 1.000000</Comment>
                    <Comment>Up/Down Unknown</Comment>
                    <Comment>Up/Down/Unknown = 0.17 / 0.00 / 0.83</Comment>
                    <Comment>121: 1835.060194</Comment>
                    <Comment>r121: 88.791004</Comment>
                    <Comment>bnrcpr.pr: 0.000000</Comment>
                    <Comment>bnrcpr.pi: 0.000000</Comment>
                    <Comment>bnrcpr.sc: 40.000000</Comment>
                    <Comment>bnrcpr.eta: -20.000000</Comment>
                    <Comment>bnrcpr.wzc[1]: 0.000000</Comment>
                    <Comment>bnrcpr.wzc[2]: -20.000000</Comment>
                    <Comment>bnrcpr.z[1]: 2.000000</Comment>
                    <Comment>bnrcpr.z[2]: 0.000000</Comment>
                    <Comment>bspline: 2.139000:15.474000:-0.706101:-0.626443:-0.546775:-0.467050:-0.387199:-0.307130:-0.226747:-0.145972:-0.065111:0.015661:0.096492:0.177843:0.260220:0.343862:0.428332:0.513169:0.598188:0.683300:0.768473:0.853656</Comment>
                </Comments>
                <Value>0.060000</Value>
            </Path>
            <Path id="184">
                <Type>0</Type>
                <Comments>
                    <Comment>direction: 1.000000</Comment>
                    <Comment>Up regulation</Comment>
                    <Comment>Up/Down/Unknown = 0.75 / 0.00 / 0.25</Comment>
                    <Comment>121: 1873.943446</Comment>
                    <Comment>r121: 114.579375</Comment>
                    <Comment>bnrcpr.pr: 0.000000</Comment>
                    <Comment>bnrcpr.pi: 0.000000</Comment>
                    <Comment>bnrcpr.sc: 40.000000</Comment>
                    <Comment>bnrcpr.eta: -20.000000</Comment>
                    <Comment>bnrcpr.wzc[1]: 0.000000</Comment>
                    <Comment>bnrcpr.wzc[2]: -20.000000</Comment>
                    <Comment>bnrcpr.z[1]: 2.000000</Comment>
                    <Comment>bnrcpr.z[2]: 0.000000</Comment>
                    <Comment>bspline: 1.679000:12.005000:-1.150977:-0.992381:-0.833822:-0.675549:-0.517821:-0.360990:-0.205383:-0.051180:0.101806:0.254124:0.406384:0.558974:0.711954:0.865304:1.018964:1.172826:1.326843:1.481015:1.635298:1.789606</Comment>
                </Comments>
                <Value>0.080000</Value>
            </Path>
            <Path id="185">
                <Type>0</Type>
                <Comments>
                    <Comment>direction: 1.000000</Comment>
                    <Comment>Up regulation</Comment>
                    <Comment>Up/Down/Unknown = 0.50 / 0.00 / 0.50</Comment>
                    <Comment>121: 1838.360400</Comment>
                    <Comment>r121: 100.375670</Comment>
                    <Comment>bnrcpr.pr: 0.000000</Comment>
                    <Comment>bnrcpr.pi: 0.000000</Comment>
                    <Comment>bnrcpr.sc: 40.000000</Comment>
                    <Comment>bnrcpr.eta: -20.000000</Comment>
                    <Comment>bnrcpr.wzc[1]: 0.000000</Comment>
                    <Comment>bnrcpr.wzc[2]: -20.000000</Comment>
                    <Comment>bnrcpr.z[1]: 2.000000</Comment>
                    <Comment>bnrcpr.z[2]: 0.000000</Comment>
                    <Comment>bspline: 0.689000:4.700000:0.018367:0.016461:0.014552:0.012590:0.010564:0.008283:0.005556:0.002279:-0.001680:-0.006205:-0.011022:-0.016135:-0.021790:-0.028092:-0.035111:-0.042678:-0.050609:-0.058786:-0.067135:-0.075519</Comment>
                </Comments>
                <Value>0.100000</Value>
            </Path>
            <Path id="186">
                <Type>2</Type>
                <Comments>
                    <Comment>direction: 1.000000</Comment>
                    <Comment>Up/Down Unknown</Comment>
                    <Comment>Up/Down/Unknown = 0.44 / 0.00 / 0.56</Comment>
                    <Comment>121: 1851.381044</Comment>
                    <Comment>r121: 109.341789</Comment>
                    <Comment>bnrcpr.pr: 0.000000</Comment>
                    <Comment>bnrcpr.pi: 0.000000</Comment>
                    <Comment>bnrcpr.sc: 40.000000</Comment>
                    <Comment>bnrcpr.eta: -20.000000</Comment>
                    <Comment>bnrcpr.wzc[1]: 0.000000</Comment>
                    <Comment>bnrcpr.wzc[2]: -20.000000</Comment>
                    <Comment>bnrcpr.z[1]: 2.000000</Comment>
                    <Comment>bnrcpr.z[2]: 0.000000</Comment>
                    <Comment>bspline: 1.579000:12.302000:-1.352551:-1.134931:-0.917338:-0.699861:-0.482722:-0.266622:-0.051925:0.161283:0.373368:0.584773:0.795781:1.006623:1.217443:1.428222:1.638913:1.849413:2.059631:2.269634:2.479528:2.689405</Comment>
                </Comments>
                <Value>0.320000</Value>
            </Path>
            <Path id="187">
                <Type>2</Type>
                <Comments>
                    <Comment>direction: 1.000000</Comment>
                    <Comment>Up/Down Unknown</Comment>
                    <Comment>Up/Down/Unknown = 0.00 / 0.44 / 0.56</Comment>
                    <Comment>121: 1845.200418</Comment>
                    <Comment>r121: 98.689486</Comment>
                    <Comment>bnrcpr.pr: 0.000000</Comment>
                    <Comment>bnrcpr.pi: 0.000000</Comment>
                    <Comment>bnrcpr.sc: 40.000000</Comment>
                    <Comment>bnrcpr.eta: -20.000000</Comment>
                    <Comment>bnrcpr.wzc[1]: 0.000000</Comment>
                    <Comment>bnrcpr.wzc[2]: -20.000000</Comment>
                    <Comment>bnrcpr.z[1]: 2.000000</Comment>
                    <Comment>bnrcpr.z[2]: 0.000000</Comment>
                    <Comment>bspline: 0.358000:12.762000:0.695181:0.601918:0.508613:0.415065:0.321005:0.226561:0.132219:0.038417:-0.054511:-0.146562:-0.238116:-0.329536:-0.420818:-0.511832:-0.602666:-0.693467:-0.784290:-0.875103:-0.965880:-1.056649</Comment>
                </Comments>
                <Value>0.180000</Value>
            </Path>
            <Path id="188">
                <Type>2</Type>
                <Comments>
                    <Comment>direction: 0.925926</Comment>
                    <Comment>Up/Down Unknown</Comment>
                    <Comment>Up/Down/Unknown = 0.08 / 0.00 / 0.92</Comment>
                    <Comment>121: 1282.698662</Comment>
                    <Comment>r121: 218.362782</Comment>
                    <Comment>bnrcpr.pr: 1.000000</Comment>
                    <Comment>bnrcpr.pi: 0.932626</Comment>
                    <Comment>bnrcpr.sc: -5.255480</Comment>
                    <Comment>bnrcpr.eta: 2.627740</Comment>
                    <Comment>bnrcpr.wzc[1]: 22.627740</Comment>
                    <Comment>bnrcpr.wzc[2]: -20.000000</Comment>
                    <Comment>bnrcpr.z[1]: 3.131387</Comment>
                    <Comment>bnrcpr.z[2]: 0.000000</Comment>
                    <Comment>bspline: 2.197000:17.030000:3.404257:3.260688:3.125978:3.068606:3.156898:3.414291:3.675425:3.904268:4.148369:4.286820:4.382712:4.417465:4.406642:4.393731:4.384680:4.443526:4.651035:5.058568:5.590183:6.142495</Comment>
                </Comments>
                <Value>0.540000</Value>
            </Path>
            <Path id="189">
                <Type>2</Type>
                <Comments>
                    <Comment>direction: 0.950000</Comment>
                    <Comment>Up/Down Unknown</Comment>
                    <Comment>Up/Down/Unknown = 0.03 / 0.00 / 0.97</Comment>
                    <Comment>121: 805.293779</Comment>
                    <Comment>r121: 679.209690</Comment>
                    <Comment>bnrcpr.pr: 0.000000</Comment>
                    <Comment>bnrcpr.pi: 0.000000</Comment>
                    <Comment>bnrcpr.sc: 40.000000</Comment>
                    <Comment>bnrcpr.eta: -20.000000</Comment>
                    <Comment>bnrcpr.wzc[1]: 0.000000</Comment>
                    <Comment>bnrcpr.wzc[2]: -20.000000</Comment>
                    <Comment>bnrcpr.z[1]: 2.000000</Comment>
                    <Comment>bnrcpr.z[2]: 0.000000</Comment>
                    <Comment>bspline: 0.535000:10.290000:-2.358808:-1.924969:-1.495049:-1.072013:-0.476500:0.281095:1.023672:1.656314:2.139602:2.544263:2.972051:3.466563:3.975101:4.493564:4.987137:5.378491:5.665757:5.883489:6.066454:6.243626</Comment>
                </Comments>
                <Value>1.000000</Value>
            </Path>
            <Path id="190">
                <Type>2</Type>
                <Comments>
                    <Comment>direction: 0.956522</Comment>
                    <Comment>Up/Down Unknown</Comment>
                    <Comment>Up/Down/Unknown = 0.41 / 0.00 / 0.59</Comment>
                    <Comment>121: 955.955869</Comment>
                    <Comment>r121: 284.664855</Comment>
                    <Comment>bnrcpr.pr: 0.000000</Comment>
                    <Comment>bnrcpr.pi: 0.000000</Comment>
                    <Comment>bnrcpr.sc: 138.667180</Comment>
                    <Comment>bnrcpr.eta: -69.333590</Comment>
                    <Comment>bnrcpr.wzc[1]: -49.333590</Comment>
                    <Comment>bnrcpr.wzc[2]: -20.000000</Comment>
                    <Comment>bnrcpr.z[1]: -0.466680</Comment>
                    <Comment>bnrcpr.z[2]: 0.000000</Comment>
                    <Comment>bspline: 0.056000:2.575000:3.152152:3.280318:3.408483:3.536637:3.664754:3.792785:3.920694:4.048514:4.176303:4.304026:4.431625:4.559147:4.686672:4.814339:4.942235:5.070336:5.198569:5.326853:5.455136:5.583418</Comment>
                </Comments>
                <Value>0.230000</Value>
            </Path>
            <Path id="191">
                <Type>0</Type>
                <Comments>
                    <Comment>direction: 1.000000</Comment>
                    <Comment>Up regulation</Comment>
                    <Comment>Up/Down/Unknown = 0.57 / 0.00 / 0.43</Comment>
                    <Comment>121: 1037.927967</Comment>
                    <Comment>r121: 140.817907</Comment>
                    <Comment>bnrcpr.pr: 0.000000</Comment>
                    <Comment>bnrcpr.pi: 0.000000</Comment>
                    <Comment>bnrcpr.sc: 40.000000</Comment>
                    <Comment>bnrcpr.eta: -20.000000</Comment>
                    <Comment>bnrcpr.wzc[1]: 0.000000</Comment>
                    <Comment>bnrcpr.wzc[2]: -20.000000</Comment>
                    <Comment>bnrcpr.z[1]: 2.000000</Comment>
                    <Comment>bnrcpr.z[2]: 0.000000</Comment>
                    <Comment>bspline: 0.822000:6.496000:-0.245964:-0.157854:-0.075882:-0.036106:-0.090564:-0.125800:-0.149163:-0.072948:0.054787:0.150483:0.223393:0.196240:0.118755:0.211514:0.593097:1.212335:1.993970:2.882941:3.825579:4.777162</Comment>
                </Comments>
                <Value>0.230000</Value>
            </Path>
            <Path id="192">
                <Type>0</Type>
                <Comments>
                    <Comment>direction: 1.000000</Comment>
                    <Comment>Up regulation</Comment>
                    <Comment>Up/Down/Unknown = 0.56 / 0.00 / 0.44</Comment>
                    <Comment>121: 1022.630251</Comment>
                    <Comment>r121: 150.032710</Comment>
                    <Comment>bnrcpr.pr: 0.000000</Comment>
                    <Comment>bnrcpr.pi: 0.000000</Comment>
                    <Comment>bnrcpr.sc: 40.000000</Comment>
                    <Comment>bnrcpr.eta: -20.000000</Comment>
                    <Comment>bnrcpr.wzc[1]: 0.000000</Comment>
                    <Comment>bnrcpr.wzc[2]: -20.000000</Comment>
                    <Comment>bnrcpr.z[1]: 2.000000</Comment>
                    <Comment>bnrcpr.z[2]: 0.000000</Comment>
                    <Comment>bspline: 0.020000:1.910000:0.138222:0.092077:0.045661:-0.003417:-0.039964:-0.069958:-0.087833:-0.060178:0.013544:0.113202:0.231989:0.389515:0.613089:0.906760:1.261055:1.663911:2.103188:2.566747:3.042446:3.520169</Comment>
                </Comments>
                <Value>0.180000</Value>
            </Path>
            <Path id="193">
                <Type>1</Type>
                <Comments>
                    <Comment>direction: 1.000000</Comment>
                    <Comment>Down regulation</Comment>
                    <Comment>Up/Down/Unknown = 0.00 / 0.59 / 0.41</Comment>
                    <Comment>121: 1050.660154</Comment>
                    <Comment>r121: 142.309300</Comment>
                    <Comment>bnrcpr.pr: 0.000000</Comment>
                    <Comment>bnrcpr.pi: 0.000000</Comment>
                    <Comment>bnrcpr.sc: 40.000000</Comment>
                    <Comment>bnrcpr.eta: -20.000000</Comment>
                    <Comment>bnrcpr.wzc[1]: 0.000000</Comment>
                    <Comment>bnrcpr.wzc[2]: -20.000000</Comment>
                    <Comment>bnrcpr.z[1]: 2.000000</Comment>
                    <Comment>bnrcpr.z[2]: 0.000000</Comment>
                    <Comment>bspline: 0.177000:0.860000:0.268794:0.234324:0.199850:0.165352:0.130796:0.096173:0.061597:0.027245:-0.006809:-0.040539:-0.073991:-0.107243:-0.140388:-0.173462:-0.206480:-0.239443:-0.272354:-0.305229:-0.338091:-0.370951</Comment>
                </Comments>
                <Value>0.170000</Value>
            </Path>
            <Path id="194">
                <Type>2</Type>
                <Comments>
                    <Comment>direction: 1.000000</Comment>
                    <Comment>Up/Down Unknown</Comment>
                    <Comment>Up/Down/Unknown = 0.08 / 0.00 / 0.93</Comment>
                    <Comment>121: 974.301286</Comment>
                    <Comment>r121: 199.823965</Comment>
                    <Comment>bnrcpr.pr: 0.000000</Comment>
                    <Comment>bnrcpr.pi: 0.000000</Comment>
                    <Comment>bnrcpr.sc: 64.112840</Comment>
                    <Comment>bnrcpr.eta: -32.056420</Comment>
                    <Comment>bnrcpr.wzc[1]: -12.056420</Comment>
                    <Comment>bnrcpr.wzc[2]: -20.000000</Comment>
                    <Comment>bnrcpr.z[1]: 1.397179</Comment>
                    <Comment>bnrcpr.z[2]: 0.000000</Comment>
                    <Comment>bspline: 0.975000:23.561000:-0.029408:-0.024357:-0.019308:-0.014268:-0.009258:-0.004317:0.000481:0.005159:0.009807:0.014426:0.019013:0.023605:0.028245:0.032995:0.037890:0.042916:0.048041:0.053228:0.058442:0.063660</Comment>
                </Comments>
                <Value>0.400000</Value>
            </Path>
            <Path id="195">
                <Type>2</Type>
                <Comments>
                    <Comment>direction: 1.000000</Comment>
                    <Comment>Up/Down Unknown</Comment>
                    <Comment>Up/Down/Unknown = 0.20 / 0.00 / 0.80</Comment>
                    <Comment>121: 967.996220</Comment>
                    <Comment>r121: 234.684588</Comment>
                    <Comment>bnrcpr.pr: 0.000000</Comment>
                    <Comment>bnrcpr.pi: 0.000000</Comment>
                    <Comment>bnrcpr.sc: 90.977772</Comment>
                    <Comment>bnrcpr.eta: -45.488886</Comment>
                    <Comment>bnrcpr.wzc[1]: -25.488886</Comment>
                    <Comment>bnrcpr.wzc[2]: -20.000000</Comment>
                    <Comment>bnrcpr.z[1]: 0.725556</Comment>
                    <Comment>bnrcpr.z[2]: 0.000000</Comment>
                    <Comment>bspline: 0.189000:18.438000:-0.316909:-0.252740:-0.188573:-0.124420:-0.060297:0.003848:0.068095:0.132468:0.196930:0.261463:0.326072:0.390767:0.455533:0.520347:0.585195:0.650069:0.714969:0.779895:0.844836:0.909781</Comment>
                </Comments>
                <Value>0.100000</Value>
            </Path>
            <Path id="196">
                <Type>2</Type>
                <Comments>
                    <Comment>direction: 1.000000</Comment>
                    <Comment>Up/Down Unknown</Comment>
                    <Comment>Up/Down/Unknown = 0.17 / 0.00 / 0.83</Comment>
                    <Comment>121: 1062.050807</Comment>
                    <Comment>r121: 169.079191</Comment>
                    <Comment>bnrcpr.pr: 0.000000</Comment>
                    <Comment>bnrcpr.pi: 0.000000</Comment>
                    <Comment>bnrcpr.sc: 40.000000</Comment>
                    <Comment>bnrcpr.eta: -20.000000</Comment>
                    <Comment>bnrcpr.wzc[1]: 0.000000</Comment>
                    <Comment>bnrcpr.wzc[2]: -20.000000</Comment>
                    <Comment>bnrcpr.z[1]: 2.000000</Comment>
                    <Comment>bnrcpr.z[2]: 0.000000</Comment>
                    <Comment>bspline: 0.276000:16.105000:-0.777671:-0.609378:-0.441505:-0.275675:-0.115832:0.030356:0.157273:0.258294:0.332838:0.382772:0.414023:0.422515:0.401732:0.356578:0.291800:0.211372:0.119139:0.019033:-0.085009:-0.189707</Comment>
                </Comments>
                <Value>0.060000</Value>
            </Path>
            <Path id="197">
                <Type>2</Type>
                <Comments>
                    <Comment>direction: 1.000000</Comment>
                    <Comment>Up/Down Unknown</Comment>
                    <Comment>Up/Down/Unknown = 0.00 / 0.00 / 1.00</Comment>
                    <Comment>121: 982.766128</Comment>
                    <Comment>r121: 216.872675</Comment>
                    <Comment>bnrcpr.pr: 0.000000</Comment>
                    <Comment>bnrcpr.pi: 0.000000</Comment>
                    <Comment>bnrcpr.sc: 76.912200</Comment>
                    <Comment>bnrcpr.eta: -38.456100</Comment>
                    <Comment>bnrcpr.wzc[1]: -18.456100</Comment>
                    <Comment>bnrcpr.wzc[2]: -20.000000</Comment>
                    <Comment>bnrcpr.z[1]: 1.077195</Comment>
                    <Comment>bnrcpr.z[2]: 0.000000</Comment>
                    <Comment>bspline: 0.086000:12.033000:-0.161311:-0.104412:-0.047515:0.009368:0.066283:0.123217:0.180222:0.237335:0.294570:0.351945:0.409467:0.467123:0.524897:0.582771:0.640728:0.698753:0.756828:0.814937:0.873062:0.931190</Comment>
                </Comments>
                <Value>0.180000</Value>
            </Path>
            <Path id="198">
                <Type>2</Type>
                <Comments>
                    <Comment>direction: 1.000000</Comment>
                    <Comment>Up/Down Unknown</Comment>
                    <Comment>Up/Down/Unknown = 0.00 / 0.00 / 1.00</Comment>
                    <Comment>121: 1044.669617</Comment>
                    <Comment>r121: 194.332718</Comment>
                    <Comment>bnrcpr.pr: 0.000000</Comment>
                    <Comment>bnrcpr.pi: 0.000000</Comment>
                    <Comment>bnrcpr.sc: 40.000000</Comment>
                    <Comment>bnrcpr.eta: -20.000000</Comment>
                    <Comment>bnrcpr.wzc[1]: 0.000000</Comment>
                    <Comment>bnrcpr.wzc[2]: -20.000000</Comment>
                    <Comment>bnrcpr.z[1]: 2.000000</Comment>
                    <Comment>bnrcpr.z[2]: 0.000000</Comment>
                    <Comment>bspline: 0.603000:6.226000:-0.181077:-0.157520:-0.133964:-0.110418:-0.086894:-0.063439:-0.040147:-0.017079:0.005769:0.028489:0.051233:0.074121:0.097211:0.120465:0.143819:0.167232:0.190684:0.214154:0.237632:0.261113</Comment>
                </Comments>
                <Value>0.080000</Value>
            </Path>
            <Path id="199">
                <Type>2</Type>
                <Comments>
                    <Comment>direction: 1.000000</Comment>
                    <Comment>Up/Down Unknown</Comment>
                    <Comment>Up/Down/Unknown = 0.43 / 0.00 / 0.57</Comment>
                    <Comment>121: 1070.176668</Comment>
                    <Comment>r121: 169.232483</Comment>
                    <Comment>bnrcpr.pr: 0.000000</Comment>
                    <Comment>bnrcpr.pi: 0.000000</Comment>
                    <Comment>bnrcpr.sc: 40.000000</Comment>
                    <Comment>bnrcpr.eta: -20.000000</Comment>
                    <Comment>bnrcpr.wzc[1]: 0.000000</Comment>
                    <Comment>bnrcpr.wzc[2]: -20.000000</Comment>
                    <Comment>bnrcpr.z[1]: 2.000000</Comment>
                    <Comment>bnrcpr.z[2]: 0.000000</Comment>
                    <Comment>bspline: 2.093000:14.170000:-0.750789:-0.645966:-0.541145:-0.436334:-0.331536:-0.226744:-0.121945:-0.017018:0.088061:0.193158:0.298151:0.403027:0.507846:0.612662:0.717502:0.822368:0.927251:1.032148:1.137050:1.241954</Comment>
                </Comments>
                <Value>0.140000</Value>
            </Path>
            <Path id="200">
                <Type>0</Type>
                <Comments>
                    <Comment>direction: 1.000000</Comment>
                    <Comment>Up regulation</Comment>
                    <Comment>Up/Down/Unknown = 0.57 / 0.00 / 0.43</Comment>
                    <Comment>121: 1069.652418</Comment>
                    <Comment>r121: 145.043356</Comment>
                    <Comment>bnrcpr.pr: 0.000000</Comment>
                    <Comment>bnrcpr.pi: 0.000000</Comment>
                    <Comment>bnrcpr.sc: 40.000000</Comment>
                    <Comment>bnrcpr.eta: -20.000000</Comment>
                    <Comment>bnrcpr.wzc[1]: 0.000000</Comment>
                    <Comment>bnrcpr.wzc[2]: -20.000000</Comment>
                    <Comment>bnrcpr.z[1]: 2.000000</Comment>
                    <Comment>bnrcpr.z[2]: 0.000000</Comment>
                    <Comment>bspline: 0.135000:4.230000:-0.171077:-0.159070:-0.147503:-0.136969:-0.124763:-0.106873:-0.081108:-0.049151:-0.010458:0.038444:0.097545:0.161522:0.223627:0.279732:0.328965:0.372904:0.413581:0.452638:0.491348:0.530022</Comment>
                </Comments>
                <Value>0.070000</Value>
            </Path>
            <Path id="201">
                <Type>2</Type>
                <Comments>
                    <Comment>direction: 1.000000</Comment>
                    <Comment>Up/Down Unknown</Comment>
                    <Comment>Up/Down/Unknown = 0.14 / 0.00 / 0.86</Comment>
                    <Comment>121: 1573.884100</Comment>
                    <Comment>r121: 182.437159</Comment>
                    <Comment>bnrcpr.pr: 0.000000</Comment>
                    <Comment>bnrcpr.pi: 0.000000</Comment>
                    <Comment>bnrcpr.sc: 40.000000</Comment>
                    <Comment>bnrcpr.eta: -20.000000</Comment>
                    <Comment>bnrcpr.wzc[1]: 0.000000</Comment>
                    <Comment>bnrcpr.wzc[2]: -20.000000</Comment>
                    <Comment>bnrcpr.z[1]: 2.000000</Comment>
                    <Comment>bnrcpr.z[2]: 0.000000</Comment>
                    <Comment>bspline: 0.287000:30.294000:7.418213:7.384375:7.350537:7.316635:7.282557:7.248309:7.213950:7.179518:7.145158:7.111019:7.077094:7.043365:7.009848:6.976428:6.942891:6.909147:6.875221:6.841215:6.807193:6.773168</Comment>
                </Comments>
                <Value>0.070000</Value>
            </Path>
            <Path id="202">
                <Type>2</Type>
                <Comments>
                    <Comment>direction: 1.000000</Comment>
                    <Comment>Up/Down Unknown</Comment>
                    <Comment>Up/Down/Unknown = 0.05 / 0.01 / 0.94</Comment>
                    <Comment>121: 1626.512848</Comment>
                    <Comment>r121: 113.187635</Comment>
                    <Comment>bnrcpr.pr: 1.000000</Comment>
                    <Comment>bnrcpr.pi: 0.999367</Comment>
                    <Comment>bnrcpr.sc: -14.728480</Comment>
                    <Comment>bnrcpr.eta: 7.364240</Comment>
                    <Comment>bnrcpr.wzc[1]: 27.364240</Comment>
                    <Comment>bnrcpr.wzc[2]: -20.000000</Comment>
                    <Comment>bnrcpr.z[1]: 3.368212</Comment>
                    <Comment>bnrcpr.z[2]: 0.000000</Comment>
                    <Comment>bspline: 0.388000:4.898000:9.626489:6.285901:3.109499:0.645532:-0.742318:-1.086069:-0.740325:-0.209635:0.122987:0.423311:0.303224:0.028691:-0.306673:-0.371612:-0.202274:-0.053130:0.215907:0.579832:1.328366:2.216987</Comment>
                </Comments>
                <Value>0.780000</Value>
            </Path>
            <Path id="203">
                <Type>2</Type>
                <Comments>
                    <Comment>direction: 1.000000</Comment>
                    <Comment>Up/Down Unknown</Comment>
                    <Comment>Up/Down/Unknown = 0.33 / 0.00 / 0.67</Comment>
                    <Comment>121: 1562.590876</Comment>
                    <Comment>r121: 140.162600</Comment>
                    <Comment>bnrcpr.pr: 0.000000</Comment>
                    <Comment>bnrcpr.pi: 0.000000</Comment>
                    <Comment>bnrcpr.sc: 35.913120</Comment>
                    <Comment>bnrcpr.eta: -17.956560</Comment>
                    <Comment>bnrcpr.wzc[1]: 2.043440</Comment>
                    <Comment>bnrcpr.wzc[2]: -20.000000</Comment>
                    <Comment>bnrcpr.z[1]: 2.102172</Comment>
                    <Comment>bnrcpr.z[2]: 0.000000</Comment>
                    <Comment>bspline: 0.223000:4.839000:-0.866717:-0.789942:-0.710100:-0.611495:-0.466220:-0.273258:-0.047577:0.192805:0.379156:0.472805:0.473541:0.432693:0.428889:0.485644:0.577862:0.692520:0.827419:0.980485:1.146174:1.314314</Comment>
                </Comments>
                <Value>0.060000</Value>
            </Path>
            <Path id="204">
                <Type>0</Type>
                <Comments>
                    <Comment>direction: 0.750000</Comment>
                    <Comment>Up regulation</Comment>
                    <Comment>Up/Down/Unknown = 0.80 / 0.00 / 0.20</Comment>
                    <Comment>121: 1585.284675</Comment>
                    <Comment>r121: 107.779016</Comment>
                    <Comment>bnrcpr.pr: 0.000000</Comment>
                    <Comment>bnrcpr.pi: 0.000000</Comment>
                    <Comment>bnrcpr.sc: 40.000000</Comment>
                    <Comment>bnrcpr.eta: -20.000000</Comment>
                    <Comment>bnrcpr.wzc[1]: 0.000000</Comment>
                    <Comment>bnrcpr.wzc[2]: -20.000000</Comment>
                    <Comment>bnrcpr.z[1]: 2.000000</Comment>
                    <Comment>bnrcpr.z[2]: 0.000000</Comment>
                    <Comment>bspline: 0.044000:3.395000:-1.041199:-0.869366:-0.697533:-0.525723:-0.354033:-0.182541:-0.011056:0.160826:0.333178:0.505808:0.678570:0.851449:1.024397:1.197377:1.370418:1.543557:1.716795:1.890113:2.063476:2.236847</Comment>
                </Comments>
                <Value>0.600000</Value>
            </Path>
            <Path id="205">
                <Type>2</Type>
                <Comments>
                    <Comment>direction: 0.670000</Comment>
                    <Comment>Up/Down Unknown</Comment>
                    <Comment>Up/Down/Unknown = 0.01 / 0.00 / 0.99</Comment>
                    <Comment>121: 1502.602068</Comment>
                    <Comment>r121: 188.145881</Comment>
                    <Comment>bnrcpr.pr: 0.000000</Comment>
                    <Comment>bnrcpr.pi: 0.000000</Comment>
                    <Comment>bnrcpr.sc: 40.000000</Comment>
                    <Comment>bnrcpr.eta: -20.000000</Comment>
                    <Comment>bnrcpr.wzc[1]: 0.000000</Comment>
                    <Comment>bnrcpr.wzc[2]: -20.000000</Comment>
                    <Comment>bnrcpr.z[1]: 2.000000</Comment>
                    <Comment>bnrcpr.z[2]: 0.000000</Comment>
                    <Comment>bspline: 2.001000:42.583000:-5.115300:-3.846656:-2.590353:-1.378328:-0.461816:0.025315:0.274603:0.808450:2.204653:3.018762:2.685492:1.976610:1.354468:0.989908:0.850903:0.895152:1.076861:1.350208:1.669376:1.996179</Comment>
                </Comments>
                <Value>1.000000</Value>
            </Path>
            <Path id="206">
                <Type>0</Type>
                <Comments>
                    <Comment>direction: 0.937500</Comment>
                    <Comment>Up regulation</Comment>
                    <Comment>Up/Down/Unknown = 0.93 / 0.00 / 0.07</Comment>
                    <Comment>121: 1643.719485</Comment>
                    <Comment>r121: 108.745203</Comment>
                    <Comment>bnrcpr.pr: 0.000000</Comment>
                    <Comment>bnrcpr.pi: 0.000000</Comment>
                    <Comment>bnrcpr.sc: 40.000000</Comment>
                    <Comment>bnrcpr.eta: -20.000000</Comment>
                    <Comment>bnrcpr.wzc[1]: 0.000000</Comment>
                    <Comment>bnrcpr.wzc[2]: -20.000000</Comment>
                    <Comment>bnrcpr.z[1]: 2.000000</Comment>
                    <Comment>bnrcpr.z[2]: 0.000000</Comment>
                    <Comment>bspline: 1.156000:23.594000:-0.850067:-0.706370:-0.562993:-0.422145:-0.281529:-0.136225:0.018536:0.181436:0.353367:0.543350:0.755833:0.989216:1.238425:1.496933:1.761473:2.030615:2.302230:2.574465:2.846910:3.119391</Comment>
                </Comments>
                <Value>0.160000</Value>
            </Path>
            <Path id="207">
                <Type>2</Type>
                <Comments>
                    <Comment>direction: 1.000000</Comment>
                    <Comment>Up/Down Unknown</Comment>
                    <Comment>Up/Down/Unknown = 0.07 / 0.00 / 0.93</Comment>
                    <Comment>121: 1575.887473</Comment>
                    <Comment>r121: 199.780679</Comment>
                    <Comment>bnrcpr.pr: 0.000000</Comment>
                    <Comment>bnrcpr.pi: 0.000000</Comment>
                    <Comment>bnrcpr.sc: 40.000000</Comment>
                    <Comment>bnrcpr.eta: -20.000000</Comment>
                    <Comment>bnrcpr.wzc[1]: 0.000000</Comment>
                    <Comment>bnrcpr.wzc[2]: -20.000000</Comment>
                    <Comment>bnrcpr.z[1]: 2.000000</Comment>
                    <Comment>bnrcpr.z[2]: 0.000000</Comment>
                    <Comment>bspline: 0.135000:4.230000:-0.315992:-0.264864:-0.213805:-0.163243:-0.113873:-0.066803:-0.023364:0.015727:0.049649:0.077935:0.101410:0.120648:0.136239:0.149011:0.159944:0.169740:0.179090:0.188445:0.197930:0.207447</Comment>
                </Comments>
                <Value>0.140000</Value>
            </Path>
            <Path id="208">
                <Type>2</Type>
                <Comments>
                    <Comment>direction: 1.000000</Comment>
                    <Comment>Up/Down Unknown</Comment>
                    <Comment>Up/Down/Unknown = 0.15 / 0.00 / 0.85</Comment>
                    <Comment>121: 17.419109</Comment>
                    <Comment>r121: 241.835455</Comment>
                    <Comment>bnrcpr.pr: 0.000000</Comment>
                    <Comment>bnrcpr.pi: 0.000000</Comment>
                    <Comment>bnrcpr.sc: 40.000000</Comment>
                    <Comment>bnrcpr.eta: -20.000000</Comment>
                    <Comment>bnrcpr.wzc[1]: 0.000000</Comment>
                    <Comment>bnrcpr.wzc[2]: -20.000000</Comment>
                    <Comment>bnrcpr.z[1]: 2.000000</Comment>
                    <Comment>bnrcpr.z[2]: 0.000000</Comment>
                    <Comment>bspline: 4.754000:93.001000:0.368915:0.374859:0.380842:0.387097:0.393978:0.401740:0.410975:0.423399:0.440490:0.462462:0.487730:0.514128:0.540759:0.566911:0.592698:0.618219:0.644291:0.671391:0.699094:0.726899</Comment>
                </Comments>
                <Value>0.130000</Value>
            </Path>
            <Path id="209">
                <Type>2</Type>
                <Comments>
                    <Comment>direction: 0.764706</Comment>
                    <Comment>Up/Down Unknown</Comment>
                    <Comment>Up/Down/Unknown = 0.00 / 0.23 / 0.77</Comment>
                    <Comment>121: -15.278863</Comment>
                    <Comment>r121: 222.694710</Comment>
                    <Comment>bnrcpr.pr: 0.000000</Comment>
                    <Comment>bnrcpr.pi: 0.000000</Comment>
                    <Comment>bnrcpr.sc: 40.000000</Comment>
                    <Comment>bnrcpr.eta: -20.000000</Comment>
                    <Comment>bnrcpr.wzc[1]: 0.000000</Comment>
                    <Comment>bnrcpr.wzc[2]: -20.000000</Comment>
                    <Comment>bnrcpr.z[1]: 2.000000</Comment>
                    <Comment>bnrcpr.z[2]: 0.000000</Comment>
                    <Comment>bspline: 0.177000:0.860000:0.111760:0.096465:0.081187:0.065963:0.050910:0.036323:0.022262:0.008522:-0.004923:-0.017980:-0.030250:-0.041537:-0.051975:-0.061757:-0.070989:-0.079850:-0.088480:-0.096982:-0.105430:-0.113871</Comment>
                </Comments>
                <Value>0.170000</Value>
            </Path>
            <Path id="210">
                <Type>2</Type>
                <Comments>
                    <Comment>direction: 0.782609</Comment>
                    <Comment>Up/Down Unknown</Comment>
                    <Comment>Up/Down/Unknown = 0.33 / 0.00 / 0.67</Comment>
                    <Comment>121: -20.689104</Comment>
                    <Comment>r121: 217.053916</Comment>
                    <Comment>bnrcpr.pr: 0.000000</Comment>
                    <Comment>bnrcpr.pi: 0.000000</Comment>
                    <Comment>bnrcpr.sc: 31.312880</Comment>
                    <Comment>bnrcpr.eta: -15.656440</Comment>
                    <Comment>bnrcpr.wzc[1]: 4.343560</Comment>
                    <Comment>bnrcpr.wzc[2]: -20.000000</Comment>
                    <Comment>bnrcpr.z[1]: 2.217178</Comment>
                    <Comment>bnrcpr.z[2]: 0.000000</Comment>
                    <Comment>bspline: 1.352000:10.008000:-0.003955:-0.015299:-0.026504:-0.036530:-0.043764:-0.045288:-0.038842:-0.025348:-0.008918:0.008436:0.024482:0.038959:0.052103:0.061524:0.063717:0.058579:0.048438:0.035126:0.020438:0.005622</Comment>
                </Comments>
                <Value>0.230000</Value>
            </Path>
            <Path id="211">
                <Type>0</Type>
                <Comments>
                    <Comment>direction: 0.571429</Comment>
                    <Comment>Up regulation</Comment>
                    <Comment>Up/Down/Unknown = 1.00 / 0.00 / 0.00</Comment>
                    <Comment>121: 91.552264</Comment>
                    <Comment>r121: 180.410276</Comment>
                    <Comment>bnrcpr.pr: 0.000000</Comment>
                    <Comment>bnrcpr.pi: 0.000000</Comment>
                    <Comment>bnrcpr.sc: 40.000000</Comment>
                    <Comment>bnrcpr.eta: -20.000000</Comment>
                    <Comment>bnrcpr.wzc[1]: 0.000000</Comment>
                    <Comment>bnrcpr.wzc[2]: -20.000000</Comment>
                    <Comment>bnrcpr.z[1]: 2.000000</Comment>
                    <Comment>bnrcpr.z[2]: 0.000000</Comment>
                    <Comment>bspline: 1.087000:12.184000:-0.091710:-0.080561:-0.069411:-0.058260:-0.047106:-0.035944:-0.024770:-0.013579:-0.002361:0.008894:0.020179:0.031493:0.042828:0.054157:0.065464:0.076753:0.088029:0.099292:0.110550:0.121806</Comment>
                </Comments>
                <Value>0.070000</Value>
            </Path>
            <Path id="212">
                <Type>0</Type>
                <Comments>
                    <Comment>direction: 0.733333</Comment>
                    <Comment>Up regulation</Comment>
                    <Comment>Up/Down/Unknown = 0.82 / 0.00 / 0.18</Comment>
                    <Comment>121: 10.905782</Comment>
                    <Comment>r121: 219.444472</Comment>
                    <Comment>bnrcpr.pr: 0.000000</Comment>
                    <Comment>bnrcpr.pi: 0.000000</Comment>
                    <Comment>bnrcpr.sc: 40.000000</Comment>
                    <Comment>bnrcpr.eta: -20.000000</Comment>
                    <Comment>bnrcpr.wzc[1]: 0.000000</Comment>
                    <Comment>bnrcpr.wzc[2]: -20.000000</Comment>
                    <Comment>bnrcpr.z[1]: 2.000000</Comment>
                    <Comment>bnrcpr.z[2]: 0.000000</Comment>
                    <Comment>bspline: 1.222000:12.166000:-0.121190:-0.102433:-0.083676:-0.064919:-0.046153:-0.027385:-0.008612:0.010191:0.029035:0.047929:0.066887:0.085901:0.104956:0.124042:0.143152:0.162276:0.181405:0.200537:0.219671:0.238806</Comment>
                </Comments>
                <Value>0.300000</Value>
            </Path>
            <Path id="213">
                <Type>2</Type>
                <Comments>
                    <Comment>direction: 0.769231</Comment>
                    <Comment>Up/Down Unknown</Comment>
                    <Comment>Up/Down/Unknown = 0.00 / 0.00 / 1.00</Comment>
                    <Comment>121: -10.257243</Comment>
                    <Comment>r121: 241.066710</Comment>
                    <Comment>bnrcpr.pr: 0.000000</Comment>
                    <Comment>bnrcpr.pi: 0.000000</Comment>
                    <Comment>bnrcpr.sc: 40.000000</Comment>
                    <Comment>bnrcpr.eta: -20.000000</Comment>
                    <Comment>bnrcpr.wzc[1]: 0.000000</Comment>
                    <Comment>bnrcpr.wzc[2]: -20.000000</Comment>
                    <Comment>bnrcpr.z[1]: 2.000000</Comment>
                    <Comment>bnrcpr.z[2]: 0.000000</Comment>
                    <Comment>bspline: 0.228000:2.145000:-0.022787:-0.019946:-0.017106:-0.014279:-0.011491:-0.008761:-0.006087:-0.003451:-0.000843:0.001756:0.004373:0.007017:0.009679:0.012349:0.015028:0.017719:0.020424:0.023135:0.025848:0.028562</Comment>
                </Comments>
                <Value>0.130000</Value>
            </Path>
            <Path id="214">
                <Type>2</Type>
                <Comments>
                    <Comment>direction: 1.000000</Comment>
                    <Comment>Up/Down Unknown</Comment>
                    <Comment>Up/Down/Unknown = 0.09 / 0.00 / 0.91</Comment>
                    <Comment>121: -0.173688</Comment>
                    <Comment>r121: 235.048748</Comment>
                    <Comment>bnrcpr.pr: 0.000000</Comment>
                    <Comment>bnrcpr.pi: 0.000000</Comment>
                    <Comment>bnrcpr.sc: 31.718240</Comment>
                    <Comment>bnrcpr.eta: -15.859120</Comment>
                    <Comment>bnrcpr.wzc[1]: 4.140880</Comment>
                    <Comment>bnrcpr.wzc[2]: -20.000000</Comment>
                    <Comment>bnrcpr.z[1]: 2.207044</Comment>
                    <Comment>bnrcpr.z[2]: 0.000000</Comment>
                    <Comment>bspline: 0.362000:7.889000:0.143305:0.093036:0.043957:0.002016:-0.026273:-0.039659:-0.042458:-0.032599:-0.003559:0.035410:0.081966:0.125281:0.147004:0.141407:0.117133:0.087271:0.056082:0.024459:-0.006779:-0.037720</Comment>
                </Comments>
                <Value>0.350000</Value>
            </Path>
            <Path id="215">
                <Type>2</Type>
                <Comments>
                    <Comment>direction: 0.857143</Comment>
                    <Comment>Up/Down Unknown</Comment>
                    <Comment>Up/Down/Unknown = 0.17 / 0.00 / 0.83</Comment>
                    <Comment>121: -9.661590</Comment>
                    <Comment>r121: 195.936086</Comment>
                    <Comment>bnrcpr.pr: 0.000000</Comment>
                    <Comment>bnrcpr.pi: 0.000000</Comment>
                    <Comment>bnrcpr.sc: 40.000000</Comment>
                    <Comment>bnrcpr.eta: -20.000000</Comment>
                    <Comment>bnrcpr.wzc[1]: 0.000000</Comment>
                    <Comment>bnrcpr.wzc[2]: -20.000000</Comment>
                    <Comment>bnrcpr.z[1]: 2.000000</Comment>
                    <Comment>bnrcpr.z[2]: 0.000000</Comment>
                    <Comment>bspline: 0.393000:23.763000:-0.023421:-0.019610:-0.015798:-0.011981:-0.008152:-0.004299:-0.000410:0.003526:0.007530:0.011612:0.015761:0.019953:0.024170:0.028403:0.032648:0.036900:0.041154:0.045404:0.049647:0.053890</Comment>
                </Comments>
                <Value>0.070000</Value>
            </Path>
            <Path id="216">
                <Type>2</Type>
                <Comments>
                    <Comment>direction: 0.705882</Comment>
                    <Comment>Up/Down Unknown</Comment>
                    <Comment>Up/Down/Unknown = 0.00 / 0.00 / 1.00</Comment>
                    <Comment>121: -10.718607</Comment>
                    <Comment>r121: 247.061577</Comment>
                    <Comment>bnrcpr.pr: 0.000000</Comment>
                    <Comment>bnrcpr.pi: 0.000000</Comment>
                    <Comment>bnrcpr.sc: 40.000000</Comment>
                    <Comment>bnrcpr.eta: -20.000000</Comment>
                    <Comment>bnrcpr.wzc[1]: 0.000000</Comment>
                    <Comment>bnrcpr.wzc[2]: -20.000000</Comment>
                    <Comment>bnrcpr.z[1]: 2.000000</Comment>
                    <Comment>bnrcpr.z[2]: 0.000000</Comment>
                    <Comment>bspline: 0.319000:27.221000:-0.050807:-0.042005:-0.032738:-0.021548:-0.010855:-0.010293:-0.018462:-0.026307:-0.024173:-0.005642:0.020454:0.042472:0.063831:0.106800:0.177101:0.267596:0.376815:0.503235:0.639275:0.776918</Comment>
                </Comments>
                <Value>0.340000</Value>
            </Path>
            <Path id="217">
                <Type>2</Type>
                <Comments>
                    <Comment>direction: 1.000000</Comment>
                    <Comment>Up/Down Unknown</Comment>
                    <Comment>Up/Down/Unknown = 0.45 / 0.00 / 0.55</Comment>
                    <Comment>121: -574.919716</Comment>
                    <Comment>r121: 175.572350</Comment>
                    <Comment>bnrcpr.pr: 0.000000</Comment>
                    <Comment>bnrcpr.pi: 0.000000</Comment>
                    <Comment>bnrcpr.sc: 40.000000</Comment>
                    <Comment>bnrcpr.eta: -20.000000</Comment>
                    <Comment>bnrcpr.wzc[1]: 0.000000</Comment>
                    <Comment>bnrcpr.wzc[2]: -20.000000</Comment>
                    <Comment>bnrcpr.z[1]: 2.000000</Comment>
                    <Comment>bnrcpr.z[2]: 0.000000</Comment>
                    <Comment>bspline: 0.177000:0.860000:0.349719:0.361815:0.374417:0.390614:0.413812:0.438444:0.456443:0.465847:0.471847:0.480181:0.493988:0.515488:0.543429:0.577962:0.612127:0.638245:0.650875:0.652956:0.650275:0.646871</Comment>
                </Comments>
                <Value>0.950000</Value>
            </Path>
            <Path id="218">
                <Type>2</Type>
                <Comments>
                    <Comment>direction: 1.000000</Comment>
                    <Comment>Up/Down Unknown</Comment>
                    <Comment>Up/Down/Unknown = 0.00 / 0.00 / 1.00</Comment>
                    <Comment>121: -522.112501</Comment>
                    <Comment>r121: 146.180192</Comment>
                    <Comment>bnrcpr.pr: 0.000000</Comment>
                    <Comment>bnrcpr.pi: 0.000000</Comment>
                    <Comment>bnrcpr.sc: 40.000000</Comment>
                    <Comment>bnrcpr.eta: -20.000000</Comment>
                    <Comment>bnrcpr.wzc[1]: 0.000000</Comment>
                    <Comment>bnrcpr.wzc[2]: -20.000000</Comment>
                    <Comment>bnrcpr.z[1]: 2.000000</Comment>
                    <Comment>bnrcpr.z[2]: 0.000000</Comment>
                    <Comment>bspline: 0.271000:18.973000:0.053060:0.045327:0.037595:0.029850:0.022118:0.014462:0.006918:-0.000418:-0.007471:-0.014158:-0.020292:-0.025824:-0.030862:-0.035617:-0.040243:-0.044860:-0.049535:-0.054262:-0.059008:-0.063757</Comment>
                </Comments>
                <Value>0.140000</Value>
            </Path>
            <Path id="219">
                <Type>2</Type>
                <Comments>
                    <Comment>direction: 0.825581</Comment>
                    <Comment>Up/Down Unknown</Comment>
                    <Comment>Up/Down/Unknown = 0.11 / 0.00 / 0.89</Comment>
                    <Comment>121: -621.561902</Comment>
                    <Comment>r121: 213.344599</Comment>
                    <Comment>bnrcpr.pr: 0.000000</Comment>
                    <Comment>bnrcpr.pi: 0.000000</Comment>
                    <Comment>bnrcpr.sc: 84.880836</Comment>
                    <Comment>bnrcpr.eta: -42.440418</Comment>
                    <Comment>bnrcpr.wzc[1]: -22.440418</Comment>
                    <Comment>bnrcpr.wzc[2]: -20.000000</Comment>
                    <Comment>bnrcpr.z[1]: 0.877979</Comment>
                    <Comment>bnrcpr.z[2]: 0.000000</Comment>
                    <Comment>bspline: 0.241000:1.419000:-0.129121:-0.102975:-0.076883:-0.052993:-0.035061:-0.021505:-0.001405:0.023141:0.048075:0.079064:0.112694:0.139327:0.154904:0.159163:0.153370:0.142224:0.130296:0.118583:0.106978:0.095390</Comment>
                </Comments>
                <Value>0.860000</Value>
            </Path>
            <Path id="220">
                <Type>2</Type>
                <Comments>
                    <Comment>direction: 1.000000</Comment>
                    <Comment>Up/Down Unknown</Comment>
                    <Comment>Up/Down/Unknown = 0.00 / 0.00 / 1.00</Comment>
                    <Comment>121: -474.455727</Comment>
                    <Comment>r121: 144.453177</Comment>
                    <Comment>bnrcpr.pr: 0.000000</Comment>
                    <Comment>bnrcpr.pi: 0.000000</Comment>
                    <Comment>bnrcpr.sc: 40.000000</Comment>
                    <Comment>bnrcpr.eta: -20.000000</Comment>
                    <Comment>bnrcpr.wzc[1]: 0.000000</Comment>
                    <Comment>bnrcpr.wzc[2]: -20.000000</Comment>
                    <Comment>bnrcpr.z[1]: 2.000000</Comment>
                    <Comment>bnrcpr.z[2]: 0.000000</Comment>
                    <Comment>bspline: 0.110000:1.682000:0.072271:0.057521:0.042828:0.028649:0.015639:0.004096:-0.006640:-0.016441:-0.024895:-0.031941:-0.037238:-0.040473:-0.042058:-0.042233:-0.041215:-0.039250:-0.036643:-0.033636:-0.030432:-0.027195</Comment>
                </Comments>
                <Value>0.060000</Value>
            </Path>
            <Path id="221">
                <Type>1</Type>
                <Comments>
                    <Comment>direction: 1.000000</Comment>
                    <Comment>Down regulation</Comment>
                    <Comment>Up/Down/Unknown = 0.35 / 0.45 / 0.19</Comment>
                    <Comment>121: 518.595478</Comment>
                    <Comment>r121: 104.183380</Comment>
                    <Comment>bnrcpr.pr: 1.000000</Comment>
                    <Comment>bnrcpr.pi: 1.000000</Comment>
                    <Comment>bnrcpr.sc: -39.680000</Comment>
                    <Comment>bnrcpr.eta: 19.840000</Comment>
                    <Comment>bnrcpr.wzc[1]: 0.000000</Comment>
                    <Comment>bnrcpr.wzc[2]: 19.840000</Comment>
                    <Comment>bnrcpr.z[1]: 2.000000</Comment>
                    <Comment>bnrcpr.z[2]: 0.996000</Comment>
                    <Comment>bspline: 0.516000:9.268000:1.876665:1.855367:1.834063:1.812953:1.793180:1.775502:1.760498:1.748533:1.739101:1.731467:1.725046:1.719489:1.714480:1.709692:1.705046:1.700546:1.696173:1.691884:1.687638:1.683400</Comment>
                </Comments>
                <Value>0.990000</Value>
            </Path>
            <Path id="222">
                <Type>2</Type>
                <Comments>
                    <Comment>direction: 1.000000</Comment>
                    <Comment>Up/Down Unknown</Comment>
                    <Comment>Up/Down/Unknown = 0.33 / 0.00 / 0.67</Comment>
                    <Comment>121: 533.760299</Comment>
                    <Comment>r121: 103.254007</Comment>
                    <Comment>bnrcpr.pr: 0.000000</Comment>
                    <Comment>bnrcpr.pi: 0.000000</Comment>
                    <Comment>bnrcpr.sc: 40.000000</Comment>
                    <Comment>bnrcpr.eta: -20.000000</Comment>
                    <Comment>bnrcpr.wzc[1]: 0.000000</Comment>
                    <Comment>bnrcpr.wzc[2]: -20.000000</Comment>
                    <Comment>bnrcpr.z[1]: 2.000000</Comment>
                    <Comment>bnrcpr.z[2]: 0.000000</Comment>
                    <Comment>bspline: 3.049000:16.947000:0.104218:0.072420:0.040763:0.010067:-0.017740:-0.039638:-0.053365:-0.056893:-0.049490:-0.032474:-0.006689:0.023837:0.062047:0.108722:0.161873:0.219344:0.277793:0.334878:0.390649:0.446210</Comment>
                </Comments>
                <Value>0.060000</Value>
            </Path>
            <Path id="223">
                <Type>2</Type>
                <Comments>
                    <Comment>direction: 1.000000</Comment>
                    <Comment>Up/Down Unknown</Comment>
                    <Comment>Up/Down/Unknown = 0.31 / 0.00 / 0.69</Comment>
                    <Comment>121: 545.941843</Comment>
                    <Comment>r121: 85.784130</Comment>
                    <Comment>bnrcpr.pr: 0.000000</Comment>
[truncated: 7,102,748 more chars]
