# Supplementary material for: Vasohibin-1 is identified as a master-regulator of endothelial cell apoptosis using gene network analysis
Source: BMC Genomics. 2013 Jan 16;14:23. doi: 10.1186/1471-2164-14-23 (PMC3570387; doi:10.1186/1471-2164-14-23)
Supplement: Additional file 2 — List of the parent child relationships inferred from the GRN. [file 1471-2164-14-23-S2.txt]

Parent	Child
1472972CB1_PROBE1	007755CB1_PROBE1
203678.1_PROBE1	007755CB1_PROBE1
249518.17_PROBE1	007755CB1_PROBE1
628613CB1_PROBE1	007755CB1_PROBE1
NM_005192.1_PROBE1	007755CB1_PROBE1
NM_014285.1_PROBE1	007755CB1_PROBE1
NM_014791.1_PROBE1	007755CB1_PROBE1
NM_020675.1_PROBE1	007755CB1_PROBE1
1328372.19_PROBE1	008076CB1_PROBE1
1571349CB1_PROBE1	008076CB1_PROBE1
474457.62_PROBE1	008076CB1_PROBE1
D28588_PROBE1	008076CB1_PROBE1
NM_006756.1_PROBE2	008076CB1_PROBE1
NM_014349.1_PROBE1	008076CB1_PROBE1
NM_016816.1_PROBE1	008076CB1_PROBE1
NM_018295.1_PROBE1	008076CB1_PROBE1
NM_018381.1_PROBE1	008076CB1_PROBE1
NM_022809.1_PROBE1	008076CB1_PROBE1
1226628CB1_PROBE1	101370CB1_PROBE1
NM_001211.2_PROBE1	101370CB1_PROBE1
NM_003173.1_PROBE1	101370CB1_PROBE1
NM_006461.1_PROBE1	101370CB1_PROBE1
NM_012112.1_PROBE1	101370CB1_PROBE1
NM_012310.2_PROBE1	101370CB1_PROBE1
NM_016021.1_PROBE1	101370CB1_PROBE1
NM_020675.1_PROBE1	101370CB1_PROBE1
1268885CB1_PROBE1	105449.1_PROBE1
H57815_PROBE1	105449.1_PROBE1
NM_000946.1_PROBE1	105449.1_PROBE1
NM_002497.1_PROBE1	105449.1_PROBE1
NM_014317.2_PROBE1	105449.1_PROBE1
NM_015169.1_PROBE1	105449.1_PROBE1
1501987.1_PROBE1	1084493.11_PROBE1
1503691.2_PROBE1	1084493.11_PROBE1
332177.1_PROBE1	1084493.11_PROBE1
AB036931_PROBE1	1084493.11_PROBE1
AB046819_PROBE1	1084493.11_PROBE1
BC014486_PROBE1	1084493.11_PROBE1
NM_000937.2_PROBE1	1084493.11_PROBE1
NM_002764.1_PROBE1	1084493.11_PROBE1
NM_005225.1_PROBE1	1084493.11_PROBE1
NM_014909.1_PROBE1	1084493.11_PROBE1
NM_020143.1_PROBE1	1084493.11_PROBE1
1375644CB1_PROBE1	1099570.5_PROBE1
613725CB1_PROBE1	1099570.5_PROBE1
982901.6_PROBE1	1099570.5_PROBE1
NM_014909.1_PROBE1	1099570.5_PROBE1
1448277.1_PROBE1	116950.1_PROBE1
2678724CB1_PROBE1	116950.1_PROBE1
AF055376_PROBE1	116950.1_PROBE1
BC001356_PROBE1	116950.1_PROBE1
NM_007278.1_PROBE1	116950.1_PROBE1
NM_022443.1_PROBE1	116950.1_PROBE1
NM_024847.1_PROBE1	116950.1_PROBE1
2504257CB1_PROBE1	1184503.3_PROBE1
8048114CB1_PROBE1	1184503.3_PROBE1
NM_006461.1_PROBE1	1184503.3_PROBE1
NM_018140.1_PROBE1	1184503.3_PROBE1
101370CB1_PROBE1	1219744.11_PROBE1
1268885CB1_PROBE1	1219744.11_PROBE1
1381351.11_PROBE2	1219744.11_PROBE1
441855.8_PROBE1	1219744.11_PROBE1
512261CB1_PROBE1	1219744.11_PROBE1
8048114CB1_PROBE1	1219744.11_PROBE1
NM_002729.1_PROBE1	1219744.11_PROBE1
NM_013300.1_PROBE1	1219744.11_PROBE1
NM_016391.1_PROBE1	1219744.11_PROBE1
1184503.3_PROBE1	1226628CB1_PROBE1
1386170.1_PROBE1	1226628CB1_PROBE1
980742CB1_PROBE1	1226628CB1_PROBE1
BC000712_PROBE1	1226628CB1_PROBE1
L39833_PROBE1	1226628CB1_PROBE1
NM_001311.1_PROBE1	1226628CB1_PROBE1
NM_006392.1_PROBE1	1226628CB1_PROBE1
U63721_PROBE1	1226628CB1_PROBE1
1729693CB1_PROBE1	1234402CB1_PROBE1
512261CB1_PROBE1	1234402CB1_PROBE1
628613CB1_PROBE1	1234402CB1_PROBE1
8048114CB1_PROBE1	1234402CB1_PROBE1
H57815_PROBE1	1234402CB1_PROBE1
NM_000895.1_PROBE1	1234402CB1_PROBE1
NM_005879.1_PROBE1	1234402CB1_PROBE1
NM_006392.1_PROBE1	1234402CB1_PROBE1
NM_006596.1_PROBE1	1234402CB1_PROBE1
NM_007057.2_PROBE1	1234402CB1_PROBE1
NM_014285.1_PROBE1	1234402CB1_PROBE1
NM_014317.2_PROBE1	1234402CB1_PROBE1
NM_016391.1_PROBE1	1234402CB1_PROBE1
NM_018518.1_PROBE1	1234402CB1_PROBE1
NM_002463.1_PROBE1	1239557CB1_PROBE1
NM_014314.1_PROBE1	1239557CB1_PROBE1
NM_017912.1_PROBE1	1239557CB1_PROBE1
NM_033255.1_PROBE1	1239557CB1_PROBE1
1375644CB1_PROBE1	1253023CB1_PROBE1
407567.1_PROBE1	1253023CB1_PROBE1
NM_001070.1_PROBE1	1253023CB1_PROBE1
NM_001517.1_PROBE1	1253023CB1_PROBE1
NM_001536.1_PROBE1	1253023CB1_PROBE1
NM_002632.1_PROBE1	1253023CB1_PROBE1
NM_006221.1_PROBE1	1253023CB1_PROBE1
NM_021005.1_PROBE1	1253023CB1_PROBE1
1184503.3_PROBE1	1268885CB1_PROBE1
1226628CB1_PROBE1	1268885CB1_PROBE1
441855.8_PROBE1	1268885CB1_PROBE1
L39833_PROBE1	1268885CB1_PROBE1
NM_005627.1_PROBE1	1268885CB1_PROBE1
NM_006392.1_PROBE1	1268885CB1_PROBE1
NM_017669.1_PROBE1	1268885CB1_PROBE1
1320248.3_PROBE1	1307718CB1_PROBE1
1375644CB1_PROBE1	1307718CB1_PROBE1
1472972CB1_PROBE1	1307718CB1_PROBE1
2634120CB1_PROBE1	1307718CB1_PROBE1
NM_006392.1_PROBE1	1307718CB1_PROBE1
NM_006461.1_PROBE1	1307718CB1_PROBE1
NM_012231.1_PROBE1	1307718CB1_PROBE1
NM_000057.1_PROBE1	131604.6_PROBE1
NM_002692.1_PROBE1	131604.6_PROBE1
NM_014264.1_PROBE1	131604.6_PROBE1
NM_014791.1_PROBE1	131604.6_PROBE1
NM_018131.1_PROBE1	131604.6_PROBE1
NM_018295.1_PROBE1	131604.6_PROBE1
1454113.6_PROBE1	1320248.3_PROBE1
3267330CB1_PROBE1	1320248.3_PROBE1
BC012328_PROBE1	1320248.3_PROBE1
NM_002895.1_PROBE1	1320248.3_PROBE1
NM_003173.1_PROBE1	1320248.3_PROBE1
NM_014750.1_PROBE1	1320248.3_PROBE1
NM_016152.2_PROBE1	1320248.3_PROBE1
NM_022917.1_PROBE1	1320248.3_PROBE1
1503691.2_PROBE1	1322410CB1_PROBE1
1998155CB1_PROBE1	1322410CB1_PROBE1
441855.8_PROBE1	1322410CB1_PROBE1
NM_002350.1_PROBE1	1322410CB1_PROBE1
NM_002764.1_PROBE1	1322410CB1_PROBE1
NM_007317.1_PROBE1	1322410CB1_PROBE1
NM_012112.1_PROBE1	1322410CB1_PROBE1
NM_014285.1_PROBE1	1322410CB1_PROBE1
NM_022917.1_PROBE1	1322410CB1_PROBE1
8140571CB1_PROBE1	1328372.19_PROBE1
NM_001710.2_PROBE1	1328372.19_PROBE1
NM_002463.1_PROBE1	1328372.19_PROBE1
NM_004223.1_PROBE1	1328372.19_PROBE1
NM_016135.1_PROBE1	1328372.19_PROBE1
NM_016816.1_PROBE1	1328372.19_PROBE1
234386.2_PROBE1	1330593CB1_PROBE1
978561.4_PROBE1	1330593CB1_PROBE1
NM_004336.1_PROBE1	1330593CB1_PROBE1
NM_004523.2_PROBE1	1330593CB1_PROBE1
NM_006479.1_PROBE1	1330593CB1_PROBE1
NM_014264.1_PROBE1	1330593CB1_PROBE1
NM_017785.1_PROBE1	1330593CB1_PROBE1
1381351.11_PROBE2	1344875CB1_PROBE1
2768553CB1_PROBE1	1344875CB1_PROBE1
330879.1_PROBE1	1344875CB1_PROBE1
404400.3_PROBE1	1344875CB1_PROBE1
NM_001451.1_PROBE1	1344875CB1_PROBE1
NM_004031.1_PROBE1	1344875CB1_PROBE1
NM_004419.2_PROBE1	1344875CB1_PROBE1
NM_016135.1_PROBE1	1344875CB1_PROBE1
U63721_PROBE1	1344875CB1_PROBE1
1998155CB1_PROBE1	1345070.1_PROBE1
332177.1_PROBE1	1345070.1_PROBE1
AA442160_PROBE1	1345070.1_PROBE1
AK024695_PROBE1	1345070.1_PROBE1
NM_001211.2_PROBE1	1345070.1_PROBE1
NM_002221.1_PROBE1	1345070.1_PROBE1
NM_002350.1_PROBE1	1345070.1_PROBE1
NM_012310.2_PROBE1	1345070.1_PROBE1
342012CB1_PROBE1	1375644CB1_PROBE1
NM_016246.1_PROBE1	1375644CB1_PROBE1
NM_021106.1_PROBE1	1375644CB1_PROBE1
2768553CB1_PROBE1	1381351.11_PROBE2
8048114CB1_PROBE1	1381351.11_PROBE2
NM_001549.1_PROBE1	1381351.11_PROBE2
NM_002729.1_PROBE1	1381351.11_PROBE2
NM_014314.1_PROBE1	1381351.11_PROBE2
NM_016323.1_PROBE1	1381351.11_PROBE2
NM_017654.1_PROBE1	1381351.11_PROBE2
008076CB1_PROBE1	1382737.1_PROBE1
NM_001527.1_PROBE1	1382737.1_PROBE1
NM_002637.1_PROBE1	1382737.1_PROBE1
NM_002837.1_PROBE1	1382737.1_PROBE1
NM_007361.1_PROBE1	1382737.1_PROBE1
NM_012484.1_PROBE1	1382737.1_PROBE1
NM_013231.1_PROBE1	1382737.1_PROBE1
NM_014264.1_PROBE1	1382737.1_PROBE1
NM_014751.1_PROBE1	1382737.1_PROBE1
NM_021005.1_PROBE1	1382737.1_PROBE1
NM_024510.1_PROBE1	1386170.1_PROBE1
U63721_PROBE1	1386170.1_PROBE1
1253023CB1_PROBE1	1392451CB1_PROBE1
1322410CB1_PROBE1	1392451CB1_PROBE1
141844.1_PROBE1	1392451CB1_PROBE1
1503691.2_PROBE1	1392451CB1_PROBE1
4080791CB1_PROBE1	1392451CB1_PROBE1
NM_001536.1_PROBE1	1392451CB1_PROBE1
NM_002632.1_PROBE1	1392451CB1_PROBE1
NM_002695.2_PROBE1	1392451CB1_PROBE1
NM_002764.1_PROBE1	1392451CB1_PROBE1
NM_014285.1_PROBE1	1392451CB1_PROBE1
NM_016426.1_PROBE1	1392451CB1_PROBE1
1501987.1_PROBE1	1394197.1_PROBE1
NM_002096.1_PROBE1	1394197.1_PROBE1
NM_005643.1_PROBE1	1394197.1_PROBE1
NM_005924.1_PROBE1	1394197.1_PROBE1
NM_007278.1_PROBE1	1394197.1_PROBE1
NM_014059.1_PROBE1	1394197.1_PROBE1
NM_016426.1_PROBE1	1394197.1_PROBE1
008076CB1_PROBE1	141844.1_PROBE1
1503691.2_PROBE1	141844.1_PROBE1
2507510CB1_PROBE1	141844.1_PROBE1
AK024695_PROBE1	141844.1_PROBE1
NM_002771.1_PROBE1	141844.1_PROBE1
NM_005879.1_PROBE1	141844.1_PROBE1
NM_016403.1_PROBE1	141844.1_PROBE1
NM_016816.1_PROBE1	141844.1_PROBE1
NM_017523.1_PROBE1	141844.1_PROBE1
1503691.2_PROBE1	1446051.9_PROBE1
NM_000935.1_PROBE1	1446051.9_PROBE1
NM_000966.1_PROBE1	1446051.9_PROBE1
X65644_PROBE1	1446051.9_PROBE1
200109.4_PROBE1	1446591.2_PROBE1
BC012328_PROBE1	1446591.2_PROBE1
NM_003809.1_PROBE1	1446591.2_PROBE1
NM_020349.1_PROBE1	1446591.2_PROBE1
NM_032495.1_PROBE1	1446591.2_PROBE1
1375644CB1_PROBE1	1447766.1_PROBE1
249518.17_PROBE1	1447766.1_PROBE1
BC012328_PROBE1	1447766.1_PROBE1
NM_001517.1_PROBE1	1447766.1_PROBE1
NM_013300.1_PROBE1	1447766.1_PROBE1
NM_014285.1_PROBE1	1447766.1_PROBE1
NM_016252.1_PROBE1	1447766.1_PROBE1
NM_020349.1_PROBE1	1447766.1_PROBE1
NM_022443.1_PROBE1	1447766.1_PROBE1
NM_031458.1_PROBE1	1447766.1_PROBE1
1375644CB1_PROBE1	1448277.1_PROBE1
1538716CB1_PROBE1	1448277.1_PROBE1
982901.6_PROBE1	1448277.1_PROBE1
NM_016580.2_PROBE1	1448277.1_PROBE1
331818.1_PROBE1	1449014CB1_PROBE1
AK026920_PROBE1	1449014CB1_PROBE1
NM_000057.1_PROBE1	1449014CB1_PROBE1
NM_002692.1_PROBE1	1449014CB1_PROBE1
NM_004753.1_PROBE1	1449014CB1_PROBE1
NM_006461.1_PROBE1	1449014CB1_PROBE1
NM_007019.1_PROBE1	1449014CB1_PROBE1
NM_007027.1_PROBE1	1449014CB1_PROBE1
NM_007057.2_PROBE1	1449014CB1_PROBE1
NM_012310.2_PROBE1	1449014CB1_PROBE1
NM_020675.1_PROBE1	1449014CB1_PROBE1
1448277.1_PROBE1	1452421.2_PROBE1
1453085.8_PROBE1	1452421.2_PROBE1
1649584CB1_PROBE1	1452421.2_PROBE1
AB046819_PROBE1	1452421.2_PROBE1
AK023814_PROBE1	1453085.8_PROBE1
NM_003273.1_PROBE1	1453085.8_PROBE1
NM_004336.1_PROBE1	1453085.8_PROBE1
NM_032024.1_PROBE1	1453085.8_PROBE1
NM_032854.1_PROBE1	1453085.8_PROBE1
141844.1_PROBE1	1453139.5_PROBE1
1998155CB1_PROBE1	1453139.5_PROBE1
NM_002350.1_PROBE1	1453139.5_PROBE1
NM_005879.1_PROBE1	1453139.5_PROBE1
NM_006473.1_PROBE1	1453139.5_PROBE1
NM_021005.1_PROBE1	1453139.5_PROBE1
1503051.16_PROBE1	1453539CB1_PROBE1
2768553CB1_PROBE1	1453539CB1_PROBE1
404400.3_PROBE1	1453539CB1_PROBE1
8140571CB1_PROBE1	1453539CB1_PROBE1
NM_001674.1_PROBE1	1453539CB1_PROBE1
NM_003810.1_PROBE1	1453539CB1_PROBE1
NM_017654.1_PROBE1	1453539CB1_PROBE1
NM_000076.1_PROBE1	1454113.6_PROBE1
NM_001812.1_PROBE1	1454113.6_PROBE1
NM_003195.1_PROBE1	1454113.6_PROBE1
NM_003594.1_PROBE1	1454113.6_PROBE1
NM_006190.1_PROBE1	1454113.6_PROBE1
NM_014750.1_PROBE1	1454113.6_PROBE1
NM_018685.1_PROBE1	1454113.6_PROBE1
BE540391_PROBE1	1454263.1_PROBE1
NM_000935.1_PROBE1	1454263.1_PROBE1
NM_000946.1_PROBE1	1454263.1_PROBE1
NM_007278.1_PROBE1	1454263.1_PROBE1
NM_016426.1_PROBE1	1454263.1_PROBE1
200109.4_PROBE1	1454319.2_PROBE1
2507510CB1_PROBE1	1454319.2_PROBE1
342012CB1_PROBE1	1454319.2_PROBE1
D43968_PROBE1	1454319.2_PROBE1
NM_001184.1_PROBE1	1454319.2_PROBE1
NM_002467.1_PROBE1	1454319.2_PROBE1
NM_005474.2_PROBE1	1454319.2_PROBE1
NM_023111.1_PROBE1	1454319.2_PROBE1
1375644CB1_PROBE1	1454378.4_PROBE1
1538716CB1_PROBE1	1454378.4_PROBE1
1681813CB1_PROBE1	1454378.4_PROBE1
332503.2_PROBE1	1454378.4_PROBE1
481527.4_PROBE1	1454378.4_PROBE1
982901.6_PROBE1	1454378.4_PROBE1
AK026920_PROBE1	1454378.4_PROBE1
NM_032023.1_PROBE1	1454378.4_PROBE1
1084493.11_PROBE1	146205.11_PROBE1
1966280CB1_PROBE1	146205.11_PROBE1
332177.1_PROBE1	146205.11_PROBE1
NM_000937.2_PROBE1	146205.11_PROBE1
NM_012310.2_PROBE1	146205.11_PROBE1
NM_014909.1_PROBE1	146205.11_PROBE1
NM_022062.1_PROBE1	146205.11_PROBE1
1375644CB1_PROBE1	1472972CB1_PROBE1
1538716CB1_PROBE1	1472972CB1_PROBE1
1649584CB1_PROBE1	1472972CB1_PROBE1
407567.1_PROBE1	1472972CB1_PROBE1
NM_000867.1_PROBE1	1472972CB1_PROBE1
NM_002899.2_PROBE1	1472972CB1_PROBE1
1729693CB1_PROBE1	1496753CB1_PROBE1
2504257CB1_PROBE1	1496753CB1_PROBE1
253273.12_PROBE1	1496753CB1_PROBE1
399618.1_PROBE1	1496753CB1_PROBE1
628613CB1_PROBE1	1496753CB1_PROBE1
8048114CB1_PROBE1	1496753CB1_PROBE1
H57815_PROBE1	1496753CB1_PROBE1
NM_000600.1_PROBE1	1496753CB1_PROBE1
NM_005429.1_PROBE1	1496753CB1_PROBE1
NM_013300.1_PROBE1	1496753CB1_PROBE1
NM_014285.1_PROBE1	1496753CB1_PROBE1
NM_024680.1_PROBE1	1496753CB1_PROBE1
NM_000935.1_PROBE1	1501987.1_PROBE1
NM_003504.1_PROBE1	1501987.1_PROBE1
2768553CB1_PROBE1	1503051.16_PROBE1
NM_001549.1_PROBE1	1503051.16_PROBE1
NM_001565.1_PROBE1	1503051.16_PROBE1
NM_014349.1_PROBE1	1503051.16_PROBE1
1501987.1_PROBE1	1503691.2_PROBE1
NM_000946.1_PROBE1	1503691.2_PROBE1
NM_003482.1_PROBE1	1503691.2_PROBE1
NM_005879.1_PROBE1	1503691.2_PROBE1
NM_016426.1_PROBE1	1503691.2_PROBE1
1571349CB1_PROBE1	1507661.1_PROBE1
NM_001674.1_PROBE1	1507661.1_PROBE1
NM_003702.2_PROBE1	1507661.1_PROBE1
NM_005674.1_PROBE1	1507661.1_PROBE1
NM_006417.1_PROBE1	1507661.1_PROBE1
NM_016084.1_PROBE1	1507661.1_PROBE1
NM_016135.1_PROBE1	1507661.1_PROBE1
NM_016816.1_PROBE1	1507661.1_PROBE1
NM_018295.1_PROBE1	1507661.1_PROBE1
NM_021105.1_PROBE1	1507661.1_PROBE1
141844.1_PROBE1	1521503CB1_PROBE1
1496753CB1_PROBE1	1521503CB1_PROBE1
1503691.2_PROBE1	1521503CB1_PROBE1
NM_001289.2_PROBE1	1521503CB1_PROBE1
NM_002771.1_PROBE1	1521503CB1_PROBE1
NM_005924.1_PROBE1	1521503CB1_PROBE1
NM_013300.1_PROBE1	1521503CB1_PROBE1
1099570.5_PROBE1	1538716CB1_PROBE1
3475054CB1_PROBE1	1538716CB1_PROBE1
NM_000177.1_PROBE1	1538716CB1_PROBE1
NM_001239.1_PROBE1	1538716CB1_PROBE1
NM_016246.1_PROBE1	1538716CB1_PROBE1
1454113.6_PROBE1	1556294CB1_PROBE1
NM_003335.1_PROBE1	1556294CB1_PROBE1
NM_003641.1_PROBE1	1556294CB1_PROBE1
NM_003790.1_PROBE1	1556294CB1_PROBE1
NM_006989.1_PROBE1	1556294CB1_PROBE1
NM_007075.1_PROBE1	1556294CB1_PROBE1
NM_014459.2_PROBE1	1556294CB1_PROBE1
NM_014711.1_PROBE1	1556294CB1_PROBE1
NM_014750.1_PROBE1	1556294CB1_PROBE1
NM_018381.1_PROBE1	1556294CB1_PROBE1
NM_018454.2_PROBE1	1556294CB1_PROBE1
NM_032206.1_PROBE1	1556294CB1_PROBE1
1320248.3_PROBE1	1571349CB1_PROBE1
1681813CB1_PROBE1	1571349CB1_PROBE1
5402418CB1_PROBE1	1571349CB1_PROBE1
71846317CB1_PROBE1	1571349CB1_PROBE1
947439CB1_PROBE1	1571349CB1_PROBE1
BC012328_PROBE1	1571349CB1_PROBE1
NM_002771.1_PROBE1	1571349CB1_PROBE1
NM_005879.1_PROBE1	1571349CB1_PROBE1
NM_014285.1_PROBE1	1571349CB1_PROBE1
1538716CB1_PROBE1	1649584CB1_PROBE1
982901.6_PROBE1	1649584CB1_PROBE1
AK023814_PROBE1	1649584CB1_PROBE1
NM_014909.1_PROBE1	1649584CB1_PROBE1
NM_032024.1_PROBE1	1649584CB1_PROBE1
1453539CB1_PROBE1	1676240CB1_PROBE1
4080791CB1_PROBE1	1676240CB1_PROBE1
NM_001070.1_PROBE1	1676240CB1_PROBE1
NM_002096.1_PROBE1	1676240CB1_PROBE1
NM_002189.1_PROBE1	1676240CB1_PROBE1
NM_004031.1_PROBE1	1676240CB1_PROBE1
NM_005611.1_PROBE1	1676240CB1_PROBE1
NM_006932.2_PROBE1	1676240CB1_PROBE1
NM_007317.1_PROBE1	1676240CB1_PROBE1
NM_018381.1_PROBE1	1676240CB1_PROBE1
NM_032457.1_PROBE1	1676240CB1_PROBE1
1375644CB1_PROBE1	1681813CB1_PROBE1
234386.2_PROBE1	1681813CB1_PROBE1
NM_000784.2_PROBE1	1681813CB1_PROBE1
NM_002895.1_PROBE1	1681813CB1_PROBE1
NM_006444.1_PROBE1	1681813CB1_PROBE1
NM_016246.1_PROBE1	1681813CB1_PROBE1
NM_017669.1_PROBE1	1681813CB1_PROBE1
1184503.3_PROBE1	1692816CB1_PROBE1
2504257CB1_PROBE1	1692816CB1_PROBE1
H57815_PROBE1	1692816CB1_PROBE1
NM_000057.1_PROBE1	1692816CB1_PROBE1
NM_002689.1_PROBE1	1692816CB1_PROBE1
NM_002692.1_PROBE1	1692816CB1_PROBE1
NM_002853.1_PROBE1	1692816CB1_PROBE1
NM_006596.1_PROBE1	1692816CB1_PROBE1
NM_018518.1_PROBE1	1692816CB1_PROBE1
NM_020675.1_PROBE1	1692816CB1_PROBE1
1386170.1_PROBE1	1705586CB1_PROBE1
NM_002855.2_PROBE1	1705586CB1_PROBE1
NM_002875.1_PROBE1	1705586CB1_PROBE1
NM_004292.1_PROBE1	1705586CB1_PROBE1
NM_005192.1_PROBE1	1705586CB1_PROBE1
NM_006284.1_PROBE1	1705586CB1_PROBE1
NM_012112.1_PROBE1	1705586CB1_PROBE1
NM_015364.1_PROBE1	1705586CB1_PROBE1
NM_022443.1_PROBE1	1705586CB1_PROBE1
NM_033135.1_PROBE1	1705586CB1_PROBE1
X65644_PROBE1	1705586CB1_PROBE1
D38553_PROBE1	1729693CB1_PROBE1
NM_000057.1_PROBE1	1729693CB1_PROBE1
NM_004111.3_PROBE1	1729693CB1_PROBE1
NM_006461.1_PROBE1	1729693CB1_PROBE1
NM_006824.1_PROBE1	1729693CB1_PROBE1
NM_014285.1_PROBE1	1729693CB1_PROBE1
NM_016391.1_PROBE1	1729693CB1_PROBE1
NM_016448.1_PROBE1	1729693CB1_PROBE1
NM_018492.1_PROBE1	1729693CB1_PROBE1
NM_018518.1_PROBE1	1729693CB1_PROBE1
1649584CB1_PROBE1	1748428CB1_PROBE1
1966280CB1_PROBE1	1748428CB1_PROBE1
332503.2_PROBE1	1748428CB1_PROBE1
399618.1_PROBE1	1748428CB1_PROBE1
982901.6_PROBE1	1748428CB1_PROBE1
NM_004697.1_PROBE1	1748428CB1_PROBE1
NM_005842.1_PROBE1	1748428CB1_PROBE1
NM_006813.1_PROBE1	1748428CB1_PROBE1
NM_012310.2_PROBE1	1748428CB1_PROBE1
NM_002899.2_PROBE1	1966280CB1_PROBE1
NM_003594.1_PROBE1	1966280CB1_PROBE1
NM_004417.2_PROBE1	1966280CB1_PROBE1
NM_014909.1_PROBE1	1966280CB1_PROBE1
1375644CB1_PROBE1	197097.5_PROBE1
1472972CB1_PROBE1	197097.5_PROBE1
198296.1_PROBE1	197097.5_PROBE1
NM_005474.2_PROBE1	197097.5_PROBE1
NM_006813.1_PROBE1	197097.5_PROBE1
NM_016246.1_PROBE1	197097.5_PROBE1
411124.1_PROBE1	1980191CB1_PROBE1
AB007899_PROBE1	1980191CB1_PROBE1
AF252284_PROBE1	1980191CB1_PROBE1
NM_002996.1_PROBE1	1980191CB1_PROBE1
NM_004031.1_PROBE1	1980191CB1_PROBE1
NM_022443.1_PROBE1	1980191CB1_PROBE1
246799.1_PROBE1	198296.1_PROBE1
342012CB1_PROBE1	198296.1_PROBE1
AL122055_PROBE1	198296.1_PROBE1
NM_006813.1_PROBE1	198296.1_PROBE1
NM_032291.1_PROBE1	198296.1_PROBE1
332177.1_PROBE1	199593.1_PROBE1
637182CB1_PROBE1	199593.1_PROBE1
NM_000321.1_PROBE1	199593.1_PROBE1
NM_002221.1_PROBE1	199593.1_PROBE1
NM_004354.1_PROBE1	199593.1_PROBE1
NM_014750.1_PROBE1	199593.1_PROBE1
NM_017785.1_PROBE1	199593.1_PROBE1
101370CB1_PROBE1	1998155CB1_PROBE1
NM_001536.1_PROBE1	1998155CB1_PROBE1
NM_004964.2_PROBE1	1998155CB1_PROBE1
NM_005842.1_PROBE1	1998155CB1_PROBE1
1571349CB1_PROBE1	200109.4_PROBE1
1681813CB1_PROBE1	200109.4_PROBE1
480951.23_PROBE1	200109.4_PROBE1
NM_000966.1_PROBE1	200109.4_PROBE1
NM_002701.1_PROBE1	200109.4_PROBE1
NM_002955.1_PROBE1	200109.4_PROBE1
NM_003883.2_PROBE1	200109.4_PROBE1
NM_004526.1_PROBE1	200109.4_PROBE1
NM_004936.1_PROBE1	200109.4_PROBE1
NM_021106.1_PROBE1	200109.4_PROBE1
1454113.6_PROBE1	2027431CB1_PROBE1
1998155CB1_PROBE1	2027431CB1_PROBE1
AB018301_PROBE1	2027431CB1_PROBE1
NM_001034.1_PROBE1	2027431CB1_PROBE1
NM_002015.2_PROBE1	2027431CB1_PROBE1
NM_002183.1_PROBE1	2027431CB1_PROBE1
NM_005282.1_PROBE1	2027431CB1_PROBE1
NM_005397.1_PROBE1	2027431CB1_PROBE1
NM_014750.1_PROBE1	2027431CB1_PROBE1
NM_016270.1_PROBE1	2027431CB1_PROBE1
1234402CB1_PROBE1	203528.1_PROBE1
198296.1_PROBE1	203528.1_PROBE1
246799.1_PROBE1	203528.1_PROBE1
342012CB1_PROBE1	203528.1_PROBE1
AK023814_PROBE1	203528.1_PROBE1
NM_001451.1_PROBE1	203528.1_PROBE1
NM_005879.1_PROBE1	203528.1_PROBE1
NM_014751.1_PROBE1	203528.1_PROBE1
NM_014909.1_PROBE1	203528.1_PROBE1
NM_015169.1_PROBE1	203528.1_PROBE1
NM_016391.1_PROBE1	203528.1_PROBE1
NM_032291.1_PROBE1	203528.1_PROBE1
1454113.6_PROBE1	203678.1_PROBE1
NM_003809.1_PROBE1	203678.1_PROBE1
NM_005359.1_PROBE1	203678.1_PROBE1
NM_005842.1_PROBE1	203678.1_PROBE1
NM_006461.1_PROBE1	203678.1_PROBE1
NM_020675.1_PROBE1	203678.1_PROBE1
1503051.16_PROBE1	2059823CB1_PROBE1
203678.1_PROBE1	2059823CB1_PROBE1
NM_003798.1_PROBE1	2059823CB1_PROBE1
NM_007361.1_PROBE1	2059823CB1_PROBE1
NM_014750.1_PROBE1	2059823CB1_PROBE1
NM_018685.1_PROBE1	2059823CB1_PROBE1
1507661.1_PROBE1	2174441CB1_PROBE1
1538716CB1_PROBE1	2174441CB1_PROBE1
M60721_PROBE1	2174441CB1_PROBE1
NM_003000.1_PROBE1	2174441CB1_PROBE1
NM_003467.1_PROBE1	2174441CB1_PROBE1
NM_003982.1_PROBE1	2174441CB1_PROBE1
NM_005056.1_PROBE1	2174441CB1_PROBE1
NM_006247.1_PROBE1	2174441CB1_PROBE1
NM_006729.1_PROBE2	2174441CB1_PROBE1
NM_007063.1_PROBE1	2174441CB1_PROBE1
NM_007361.1_PROBE1	2174441CB1_PROBE1
NM_032291.1_PROBE1	2174441CB1_PROBE1
1496753CB1_PROBE1	2193094CB1_PROBE1
628613CB1_PROBE1	2193094CB1_PROBE1
980742CB1_PROBE1	2193094CB1_PROBE1
NM_002692.1_PROBE1	2193094CB1_PROBE1
NM_006824.1_PROBE1	2193094CB1_PROBE1
NM_013300.1_PROBE1	2193094CB1_PROBE1
NM_016391.1_PROBE1	2193094CB1_PROBE1
NM_020675.1_PROBE1	2193094CB1_PROBE1
332503.2_PROBE1	222732.2_PROBE1
AL133118_PROBE1	222732.2_PROBE1
NM_003194.1_PROBE1	222732.2_PROBE1
NM_006027.1_PROBE1	222732.2_PROBE1
NM_006813.1_PROBE1	222732.2_PROBE1
NM_014059.1_PROBE1	222732.2_PROBE1
NM_014264.1_PROBE1	222732.2_PROBE1
NM_032742.1_PROBE1	222732.2_PROBE1
1966280CB1_PROBE1	232915.1_PROBE1
L39833_PROBE1	232915.1_PROBE1
NM_000076.1_PROBE1	232915.1_PROBE1
NM_006951.1_PROBE1	232915.1_PROBE1
NM_012242.1_PROBE1	232915.1_PROBE1
U63721_PROBE1	232915.1_PROBE1
AK001379_PROBE1	234386.2_PROBE1
NM_004856.3_PROBE1	234386.2_PROBE1
NM_006596.1_PROBE1	234386.2_PROBE1
NM_007027.1_PROBE1	234386.2_PROBE1
NM_014750.1_PROBE1	234386.2_PROBE1
NM_017669.1_PROBE1	234386.2_PROBE1
NM_018131.1_PROBE1	234386.2_PROBE1
NM_018685.1_PROBE1	234386.2_PROBE1
1556294CB1_PROBE1	234683.1_PROBE1
3591349CB1_PROBE1	234683.1_PROBE1
486717CB1_PROBE1	234683.1_PROBE1
71846317CB1_PROBE1	234683.1_PROBE1
D88532_PROBE1	234683.1_PROBE1
NM_001800.1_PROBE1	234683.1_PROBE1
NM_002695.2_PROBE1	234683.1_PROBE1
NM_002701.1_PROBE1	234683.1_PROBE1
NM_006247.1_PROBE1	234683.1_PROBE1
NM_016166.1_PROBE1	234683.1_PROBE1
NM_021975.1_PROBE1	234683.1_PROBE1
NM_030928_PROBE1	234683.1_PROBE1
1454113.6_PROBE1	236196.3_PROBE1
332503.2_PROBE1	236196.3_PROBE1
NM_003442.1_PROBE1	236196.3_PROBE1
NM_005627.1_PROBE1	236196.3_PROBE1
NM_005842.1_PROBE1	236196.3_PROBE1
NM_014909.1_PROBE1	236196.3_PROBE1
NM_005627.1_PROBE1	237404.1_PROBE1
NM_006021.1_PROBE1	237404.1_PROBE1
NM_007019.1_PROBE1	237404.1_PROBE1
NM_016448.1_PROBE1	237404.1_PROBE1
NM_018492.1_PROBE1	237404.1_PROBE1
1268885CB1_PROBE1	239918.8_PROBE1
1375644CB1_PROBE1	239918.8_PROBE1
1448277.1_PROBE1	239918.8_PROBE1
NM_001379.1_PROBE1	239918.8_PROBE1
NM_032024.1_PROBE1	239918.8_PROBE1
1501987.1_PROBE1	242157.7_PROBE1
200109.4_PROBE1	242157.7_PROBE1
2469073CB1_PROBE1	242157.7_PROBE1
337677.1_PROBE1	242157.7_PROBE1
AF288391_PROBE1	242157.7_PROBE1
NM_001311.1_PROBE1	242157.7_PROBE1
NM_001358.1_PROBE1	242157.7_PROBE1
NM_001673.1_PROBE1	242157.7_PROBE1
NM_001812.1_PROBE1	242157.7_PROBE1
NM_005879.1_PROBE1	242157.7_PROBE1
NM_020349.1_PROBE1	242157.7_PROBE1
1454113.6_PROBE1	244145.13_PROBE1
1681813CB1_PROBE1	244145.13_PROBE1
NM_006824.1_PROBE1	244145.13_PROBE1
NM_014459.2_PROBE1	244145.13_PROBE1
NM_014750.1_PROBE1	244145.13_PROBE1
1454319.2_PROBE1	246799.1_PROBE1
2507510CB1_PROBE1	246799.1_PROBE1
342012CB1_PROBE1	246799.1_PROBE1
AK023814_PROBE1	246799.1_PROBE1
NM_001451.1_PROBE1	246799.1_PROBE1
NM_002382.1_PROBE1	246799.1_PROBE1
NM_002467.1_PROBE1	246799.1_PROBE1
NM_004292.1_PROBE1	246799.1_PROBE1
NM_005474.2_PROBE1	246799.1_PROBE1
404400.3_PROBE1	2469073CB1_PROBE1
NM_003810.1_PROBE1	2469073CB1_PROBE1
NM_004419.2_PROBE1	2469073CB1_PROBE1
NM_004936.1_PROBE1	2469073CB1_PROBE1
116950.1_PROBE1	2487694CB1_PROBE1
1307718CB1_PROBE1	2487694CB1_PROBE1
D79646_PROBE1	2487694CB1_PROBE1
NM_001800.1_PROBE1	2487694CB1_PROBE1
NM_002087.1_PROBE1	2487694CB1_PROBE1
NM_002431.1_PROBE1	2487694CB1_PROBE1
NM_003244.1_PROBE1	2487694CB1_PROBE1
NM_003467.1_PROBE1	2487694CB1_PROBE1
NM_003483.3_PROBE1	2487694CB1_PROBE1
NM_004507.1_PROBE1	2487694CB1_PROBE1
NM_004526.1_PROBE1	2487694CB1_PROBE1
NM_006247.1_PROBE1	2487694CB1_PROBE1
NM_016084.1_PROBE1	2487694CB1_PROBE1
NM_024847.1_PROBE1	2487694CB1_PROBE1
1322410CB1_PROBE1	249518.17_PROBE1
3346307CB1_PROBE1	249518.17_PROBE1
AF016050_PROBE1	249518.17_PROBE1
NM_000574.1_PROBE1	249518.17_PROBE1
NM_001827.1_PROBE1	249518.17_PROBE1
NM_003706.1_PROBE1	249518.17_PROBE1
NM_014285.1_PROBE1	249518.17_PROBE1
NM_022917.1_PROBE1	249518.17_PROBE1
1729693CB1_PROBE1	2504257CB1_PROBE1
474108.2_PROBE1	2504257CB1_PROBE1
AF016050_PROBE1	2504257CB1_PROBE1
NM_000057.1_PROBE1	2504257CB1_PROBE1
NM_000895.1_PROBE1	2504257CB1_PROBE1
NM_001358.1_PROBE1	2504257CB1_PROBE1
NM_002692.1_PROBE1	2504257CB1_PROBE1
NM_004507.1_PROBE1	2504257CB1_PROBE1
NM_014285.1_PROBE1	2504257CB1_PROBE1
NM_001549.1_PROBE1	2507510CB1_PROBE1
NM_002189.1_PROBE1	2507510CB1_PROBE1
NM_017523.1_PROBE1	2507510CB1_PROBE1
NM_017654.1_PROBE1	2507510CB1_PROBE1
512261CB1_PROBE1	253273.12_PROBE1
L05092_PROBE1	253273.12_PROBE1
NM_001451.1_PROBE1	253273.12_PROBE1
NM_004780.1_PROBE1	253273.12_PROBE1
NM_005674.1_PROBE1	253273.12_PROBE1
NM_013300.1_PROBE1	253273.12_PROBE1
NM_014285.1_PROBE1	253273.12_PROBE1
NM_016252.1_PROBE1	253273.12_PROBE1
234386.2_PROBE1	255555.2_PROBE1
978561.4_PROBE1	255555.2_PROBE1
AB007899_PROBE1	255555.2_PROBE1
AF056085_PROBE1	255555.2_PROBE1
AL354613_PROBE1	255555.2_PROBE1
NM_004616.1_PROBE1	255555.2_PROBE1
NM_007027.1_PROBE1	255555.2_PROBE1
NM_015364.1_PROBE1	255555.2_PROBE1
X65644_PROBE1	255555.2_PROBE1
1375644CB1_PROBE1	2634120CB1_PROBE1
1453085.8_PROBE1	2634120CB1_PROBE1
239918.8_PROBE1	2634120CB1_PROBE1
982901.6_PROBE1	2634120CB1_PROBE1
NM_003273.1_PROBE1	2634120CB1_PROBE1
NM_014909.1_PROBE1	2634120CB1_PROBE1
NM_016246.1_PROBE1	2634120CB1_PROBE1
NM_032024.1_PROBE1	2634120CB1_PROBE1
008076CB1_PROBE1	2678724CB1_PROBE1
NM_001070.1_PROBE1	2678724CB1_PROBE1
NM_002087.1_PROBE1	2678724CB1_PROBE1
NM_002695.2_PROBE1	2678724CB1_PROBE1
NM_016816.1_PROBE1	2678724CB1_PROBE1
332177.1_PROBE1	2723755CB1_PROBE1
411124.1_PROBE1	2723755CB1_PROBE1
AB046819_PROBE1	2723755CB1_PROBE1
NM_001070.1_PROBE1	2723755CB1_PROBE1
NM_002221.1_PROBE1	2723755CB1_PROBE1
NM_002382.1_PROBE1	2723755CB1_PROBE1
NM_005842.1_PROBE1	2723755CB1_PROBE1
NM_016021.1_PROBE1	2723755CB1_PROBE1
NM_018295.1_PROBE1	2723755CB1_PROBE1
101370CB1_PROBE1	2727048CB1_PROBE1
1998155CB1_PROBE1	2727048CB1_PROBE1
203678.1_PROBE1	2727048CB1_PROBE1
AA442160_PROBE1	2727048CB1_PROBE1
NM_001034.1_PROBE1	2727048CB1_PROBE1
NM_002350.1_PROBE1	2727048CB1_PROBE1
NM_004354.1_PROBE1	2727048CB1_PROBE1
NM_005842.1_PROBE1	2727048CB1_PROBE1
NM_006190.1_PROBE1	2727048CB1_PROBE1
NM_012112.1_PROBE1	2727048CB1_PROBE1
NM_014750.1_PROBE1	2727048CB1_PROBE1
NM_005842.1_PROBE1	2727192CB1_PROBE1
NM_014751.1_PROBE1	2727192CB1_PROBE1
NM_014909.1_PROBE1	2727192CB1_PROBE1
NM_021991.1_PROBE1	2727192CB1_PROBE1
1253023CB1_PROBE1	2768553CB1_PROBE1
1453139.5_PROBE1	2768553CB1_PROBE1
1571349CB1_PROBE1	2768553CB1_PROBE1
2727048CB1_PROBE1	2768553CB1_PROBE1
4969314CB1_PROBE1	2768553CB1_PROBE1
7502394CB1_PROBE1	2768553CB1_PROBE1
977035.36_PROBE1	2768553CB1_PROBE1
AA282207_PROBE1	2768553CB1_PROBE1
NM_000660.1_PROBE1	2768553CB1_PROBE1
NM_002729.1_PROBE1	2768553CB1_PROBE1
NM_002853.1_PROBE1	2768553CB1_PROBE1
NM_003187.1_PROBE1	2768553CB1_PROBE1
NM_003504.1_PROBE1	2768553CB1_PROBE1
NM_004093.1_PROBE1	2768553CB1_PROBE1
NM_004507.1_PROBE1	2768553CB1_PROBE1
NM_004780.1_PROBE1	2768553CB1_PROBE1
NM_004935.1_PROBE1	2768553CB1_PROBE1
NM_004936.1_PROBE1	2768553CB1_PROBE1
NM_005642.2_PROBE1	2768553CB1_PROBE1
NM_006951.1_PROBE1	2768553CB1_PROBE1
U75308_PROBE1	2768553CB1_PROBE1
X05299_PROBE1	2768553CB1_PROBE1
1503691.2_PROBE1	2879780CB1_PROBE1
1966280CB1_PROBE1	2879780CB1_PROBE1
332177.1_PROBE1	2879780CB1_PROBE1
405457.26_PROBE1	2879780CB1_PROBE1
NM_000676.1_PROBE1	2879780CB1_PROBE1
NM_000935.1_PROBE1	2879780CB1_PROBE1
NM_002221.1_PROBE1	2879780CB1_PROBE1
NM_005924.1_PROBE1	2879780CB1_PROBE1
1472972CB1_PROBE1	2881891CB1_PROBE1
342012CB1_PROBE1	2881891CB1_PROBE1
NM_001549.1_PROBE1	2881891CB1_PROBE1
NM_002800.1_PROBE1	2881891CB1_PROBE1
NM_031458.1_PROBE1	2881891CB1_PROBE1
NM_032206.1_PROBE1	2881891CB1_PROBE1
NM_005879.1_PROBE1	2886757CB1_PROBE1
NM_014317.2_PROBE1	2886757CB1_PROBE1
1386170.1_PROBE1	2899129CB1_PROBE1
NM_002873.1_PROBE1	2899129CB1_PROBE1
NM_003487.1_PROBE1	2899129CB1_PROBE1
NM_004292.1_PROBE1	2899129CB1_PROBE1
NM_024510.1_PROBE1	2899129CB1_PROBE1
U63721_PROBE1	2899129CB1_PROBE1
1454113.6_PROBE1	3267330CB1_PROBE1
332177.1_PROBE1	3267330CB1_PROBE1
NM_000935.1_PROBE1	3267330CB1_PROBE1
NM_001258.1_PROBE1	3267330CB1_PROBE1
404400.3_PROBE1	330879.1_PROBE1
NM_001548.1_PROBE1	330879.1_PROBE1
NM_001710.2_PROBE1	330879.1_PROBE1
NM_002463.1_PROBE1	330879.1_PROBE1
NM_014314.1_PROBE1	330879.1_PROBE1
NM_022168.1_PROBE1	330879.1_PROBE1
234386.2_PROBE1	331684.1_PROBE1
237404.1_PROBE1	331684.1_PROBE1
NM_007027.1_PROBE1	331684.1_PROBE1
NM_014264.1_PROBE1	331684.1_PROBE1
NM_018140.1_PROBE1	331684.1_PROBE1
NM_000057.1_PROBE1	331818.1_PROBE1
NM_003981.1_PROBE1	331818.1_PROBE1
NM_007019.1_PROBE1	331818.1_PROBE1
NM_018140.1_PROBE1	331818.1_PROBE1
NM_020675.1_PROBE1	331818.1_PROBE1
1501987.1_PROBE1	332177.1_PROBE1
1503691.2_PROBE1	332177.1_PROBE1
NM_000935.1_PROBE1	332177.1_PROBE1
NM_012310.2_PROBE1	332177.1_PROBE1
NM_016426.1_PROBE1	332177.1_PROBE1
1454113.6_PROBE1	332503.2_PROBE1
1538716CB1_PROBE1	332503.2_PROBE1
481527.4_PROBE1	332503.2_PROBE1
982901.6_PROBE1	332503.2_PROBE1
BC014486_PROBE1	332503.2_PROBE1
NM_014909.1_PROBE1	332503.2_PROBE1
NM_018728.1_PROBE1	332503.2_PROBE1
NM_021991.1_PROBE1	332503.2_PROBE1
1184503.3_PROBE1	333212.1_PROBE1
1234402CB1_PROBE1	333212.1_PROBE1
NM_007111.1_PROBE1	333212.1_PROBE1
NM_014285.1_PROBE1	333212.1_PROBE1
1454319.2_PROBE1	3346307CB1_PROBE1
1681813CB1_PROBE1	3346307CB1_PROBE1
200109.4_PROBE1	3346307CB1_PROBE1
NM_001812.1_PROBE1	3346307CB1_PROBE1
NM_002087.1_PROBE1	3346307CB1_PROBE1
NM_023111.1_PROBE1	3346307CB1_PROBE1
U00952_PROBE1	3346307CB1_PROBE1
1375644CB1_PROBE1	335207CB1_PROBE1
1681813CB1_PROBE1	335207CB1_PROBE1
7967347CB1_PROBE1	335207CB1_PROBE1
NM_005965.1_PROBE1	335207CB1_PROBE1
NM_016246.1_PROBE1	335207CB1_PROBE1
NM_021106.1_PROBE1	335207CB1_PROBE1
NM_031458.1_PROBE1	335207CB1_PROBE1
U00952_PROBE1	335207CB1_PROBE1
399618.1_PROBE1	337677.1_PROBE1
441855.8_PROBE1	337677.1_PROBE1
NM_000895.1_PROBE1	337677.1_PROBE1
NM_001673.1_PROBE1	337677.1_PROBE1
NM_001812.1_PROBE1	337677.1_PROBE1
NM_002553.1_PROBE1	337677.1_PROBE1
NM_002729.1_PROBE1	337677.1_PROBE1
NM_003249.1_PROBE1	337677.1_PROBE1
NM_014750.1_PROBE1	337677.1_PROBE1
1386170.1_PROBE1	342012CB1_PROBE1
1538716CB1_PROBE1	342012CB1_PROBE1
1649584CB1_PROBE1	342012CB1_PROBE1
982901.6_PROBE1	342012CB1_PROBE1
NM_015169.1_PROBE1	342012CB1_PROBE1
U63721_PROBE1	342012CB1_PROBE1
1729693CB1_PROBE1	344297.3_PROBE1
333212.1_PROBE1	344297.3_PROBE1
NM_014285.1_PROBE1	344297.3_PROBE1
NM_014791.1_PROBE1	344297.3_PROBE1
NM_018518.1_PROBE1	344297.3_PROBE1
NM_024680.1_PROBE1	344297.3_PROBE1
253273.12_PROBE1	3475054CB1_PROBE1
NM_001565.1_PROBE1	3475054CB1_PROBE1
NM_001674.1_PROBE1	3475054CB1_PROBE1
NM_002221.1_PROBE1	3475054CB1_PROBE1
NM_002873.1_PROBE1	3475054CB1_PROBE1
NM_003594.1_PROBE1	3475054CB1_PROBE1
NM_004780.1_PROBE1	3475054CB1_PROBE1
NM_004935.1_PROBE1	3475054CB1_PROBE1
NM_021874.1_PROBE1	3475054CB1_PROBE1
116950.1_PROBE1	350231.3_PROBE1
1496753CB1_PROBE1	350231.3_PROBE1
8213113CB1_PROBE1	350231.3_PROBE1
980742CB1_PROBE1	350231.3_PROBE1
NM_001536.1_PROBE1	350231.3_PROBE1
1381351.11_PROBE2	351169.4_PROBE1
NM_001548.1_PROBE1	351169.4_PROBE1
NM_001549.1_PROBE1	351169.4_PROBE1
NM_001565.1_PROBE1	351169.4_PROBE1
NM_001674.1_PROBE1	351169.4_PROBE1
NM_016135.1_PROBE1	351169.4_PROBE1
NM_016323.1_PROBE1	351169.4_PROBE1
1454113.6_PROBE1	3591349CB1_PROBE1
1998155CB1_PROBE1	3591349CB1_PROBE1
NM_001211.2_PROBE1	3591349CB1_PROBE1
NM_004697.1_PROBE1	3591349CB1_PROBE1
NM_006190.1_PROBE1	3591349CB1_PROBE1
NM_012112.1_PROBE1	3591349CB1_PROBE1
NM_017523.1_PROBE1	3591349CB1_PROBE1
1649584CB1_PROBE1	364814.15_PROBE1
AL122055_PROBE1	364814.15_PROBE1
NM_014909.1_PROBE1	364814.15_PROBE1
NM_032291.1_PROBE1	364814.15_PROBE1
NM_002764.1_PROBE1	399618.1_PROBE1
NM_004516.1_PROBE1	399618.1_PROBE1
NM_012231.1_PROBE1	399618.1_PROBE1
NM_012310.2_PROBE1	399618.1_PROBE1
NM_024579.1_PROBE1	399618.1_PROBE1
NM_032024.1_PROBE1	399618.1_PROBE1
2768553CB1_PROBE1	404400.3_PROBE1
7502394CB1_PROBE1	404400.3_PROBE1
AA282207_PROBE1	404400.3_PROBE1
NM_000660.1_PROBE1	404400.3_PROBE1
NM_001565.1_PROBE1	404400.3_PROBE1
NM_001710.2_PROBE1	404400.3_PROBE1
NM_003810.1_PROBE1	404400.3_PROBE1
NM_004093.1_PROBE1	404400.3_PROBE1
NM_016135.1_PROBE1	404400.3_PROBE1
1386170.1_PROBE1	404861.1_PROBE1
1448277.1_PROBE1	404861.1_PROBE1
1472972CB1_PROBE1	404861.1_PROBE1
2899129CB1_PROBE1	404861.1_PROBE1
NM_032291.1_PROBE1	404861.1_PROBE1
U63721_PROBE1	404861.1_PROBE1
1503691.2_PROBE1	405457.26_PROBE1
199593.1_PROBE1	405457.26_PROBE1
AF151835_PROBE1	405457.26_PROBE1
AK024695_PROBE1	405457.26_PROBE1
NM_000676.1_PROBE1	405457.26_PROBE1
NM_002996.1_PROBE1	405457.26_PROBE1
NM_022443.1_PROBE1	405457.26_PROBE1
131604.6_PROBE1	405475.1_PROBE1
197097.5_PROBE1	405475.1_PROBE1
198296.1_PROBE1	405475.1_PROBE1
404861.1_PROBE1	405475.1_PROBE1
481527.4_PROBE1	405475.1_PROBE1
982901.6_PROBE1	405475.1_PROBE1
AL122055_PROBE1	405475.1_PROBE1
NM_013231.1_PROBE1	405475.1_PROBE1
NM_014751.1_PROBE1	405475.1_PROBE1
NM_032291.1_PROBE1	405475.1_PROBE1
NM_032957.1_PROBE1	405475.1_PROBE1
NM_033285.1_PROBE1	405475.1_PROBE1
1446591.2_PROBE1	405942.18_PROBE1
AB033035_PROBE1	405942.18_PROBE1
AL133118_PROBE1	405942.18_PROBE1
NM_015169.1_PROBE1	405942.18_PROBE1
NM_016403.1_PROBE1	405942.18_PROBE1
NM_020349.1_PROBE1	405942.18_PROBE1
222732.2_PROBE1	407567.1_PROBE1
2634120CB1_PROBE1	407567.1_PROBE1
6306834CB1_PROBE1	407567.1_PROBE1
NM_001521.1_PROBE1	407567.1_PROBE1
NM_006027.1_PROBE1	407567.1_PROBE1
NM_016246.1_PROBE1	407567.1_PROBE1
NM_032024.1_PROBE1	407567.1_PROBE1
008076CB1_PROBE1	4080791CB1_PROBE1
1453139.5_PROBE1	4080791CB1_PROBE1
2678724CB1_PROBE1	4080791CB1_PROBE1
NM_002632.1_PROBE1	4080791CB1_PROBE1
NM_002695.2_PROBE1	4080791CB1_PROBE1
NM_006247.1_PROBE1	4080791CB1_PROBE1
NM_016816.1_PROBE1	4080791CB1_PROBE1
U31556_PROBE1	4080791CB1_PROBE1
1454263.1_PROBE1	411124.1_PROBE1
1748428CB1_PROBE1	411124.1_PROBE1
AL122055_PROBE1	411124.1_PROBE1
BC014486_PROBE1	411124.1_PROBE1
NM_002382.1_PROBE1	411124.1_PROBE1
NM_002764.1_PROBE1	411124.1_PROBE1
NM_003335.1_PROBE1	411124.1_PROBE1
NM_012310.2_PROBE1	411124.1_PROBE1
NM_014751.1_PROBE1	411124.1_PROBE1
NM_021005.1_PROBE1	411124.1_PROBE1
2469073CB1_PROBE1	4227939CB1_PROBE1
NM_001511.1_PROBE1	4227939CB1_PROBE1
NM_002996.1_PROBE1	4227939CB1_PROBE1
NM_004419.2_PROBE1	4227939CB1_PROBE1
NM_007278.1_PROBE1	4227939CB1_PROBE1
NM_017785.1_PROBE1	4227939CB1_PROBE1
NM_022443.1_PROBE1	4227939CB1_PROBE1
NM_031423.1_PROBE1	4227939CB1_PROBE1
1381351.11_PROBE2	427964.2_PROBE1
989010.5_PROBE1	427964.2_PROBE1
AF016050_PROBE1	427964.2_PROBE1
AF151835_PROBE1	427964.2_PROBE1
NM_003152.1_PROBE1	427964.2_PROBE1
NM_003184.1_PROBE1	427964.2_PROBE1
NM_005767.1_PROBE1	427964.2_PROBE1
NM_006932.2_PROBE1	427964.2_PROBE1
NM_006951.1_PROBE1	427964.2_PROBE1
NM_014344.1_PROBE1	427964.2_PROBE1
NM_032457.1_PROBE1	427964.2_PROBE1
U63721_PROBE1	427964.2_PROBE1
2768553CB1_PROBE1	441855.8_PROBE1
512261CB1_PROBE1	441855.8_PROBE1
8048114CB1_PROBE1	441855.8_PROBE1
980742CB1_PROBE1	441855.8_PROBE1
NM_002729.1_PROBE1	441855.8_PROBE1
NM_006813.1_PROBE1	441855.8_PROBE1
NM_014285.1_PROBE1	441855.8_PROBE1
NM_016135.1_PROBE1	441855.8_PROBE1
NM_020143.1_PROBE1	441855.8_PROBE1
NM_021105.1_PROBE1	441855.8_PROBE1
NM_032957.1_PROBE1	441855.8_PROBE1
NM_000935.1_PROBE1	474108.2_PROBE1
NM_002402.1_PROBE1	474108.2_PROBE1
NM_003115.1_PROBE1	474108.2_PROBE1
NM_005420.1_PROBE1	474108.2_PROBE1
NM_014465.1_PROBE1	474108.2_PROBE1
NM_015169.1_PROBE1	474108.2_PROBE1
1328372.19_PROBE1	474457.62_PROBE1
1681813CB1_PROBE1	474457.62_PROBE1
242157.7_PROBE1	474457.62_PROBE1
8140571CB1_PROBE1	474457.62_PROBE1
NM_002087.1_PROBE1	474457.62_PROBE1
NM_004031.1_PROBE1	474457.62_PROBE1
1226628CB1_PROBE1	480951.23_PROBE1
1375644CB1_PROBE1	480951.23_PROBE1
342012CB1_PROBE1	480951.23_PROBE1
AA442160_PROBE1	480951.23_PROBE1
AB018301_PROBE1	480951.23_PROBE1
NM_002875.1_PROBE1	480951.23_PROBE1
NM_004292.1_PROBE1	480951.23_PROBE1
NM_016613.1_PROBE1	480951.23_PROBE1
U63721_PROBE1	480951.23_PROBE1
1453085.8_PROBE1	481527.4_PROBE1
1472972CB1_PROBE1	481527.4_PROBE1
1538716CB1_PROBE1	481527.4_PROBE1
982901.6_PROBE1	481527.4_PROBE1
NM_000784.2_PROBE1	481527.4_PROBE1
NM_002467.1_PROBE1	481527.4_PROBE1
NM_014909.1_PROBE1	481527.4_PROBE1
NM_016246.1_PROBE1	481527.4_PROBE1
2723755CB1_PROBE1	486717CB1_PROBE1
427964.2_PROBE1	486717CB1_PROBE1
BE540391_PROBE1	486717CB1_PROBE1
NM_002553.1_PROBE1	486717CB1_PROBE1
NM_016426.1_PROBE1	486717CB1_PROBE1
NM_021005.1_PROBE1	486717CB1_PROBE1
1322410CB1_PROBE1	4969314CB1_PROBE1
1503691.2_PROBE1	4969314CB1_PROBE1
628613CB1_PROBE1	4969314CB1_PROBE1
NM_001952.2_PROBE1	4969314CB1_PROBE1
NM_014317.2_PROBE1	4969314CB1_PROBE1
1381351.11_PROBE2	512261CB1_PROBE1
NM_001674.1_PROBE1	512261CB1_PROBE1
NM_002729.1_PROBE1	512261CB1_PROBE1
NM_005627.1_PROBE1	512261CB1_PROBE1
1998155CB1_PROBE1	5311677CB1_PROBE1
AA442160_PROBE1	5311677CB1_PROBE1
NM_001934.1_PROBE1	5311677CB1_PROBE1
NM_003173.1_PROBE1	5311677CB1_PROBE1
NM_003367.1_PROBE1	5311677CB1_PROBE1
NM_012310.2_PROBE1	5311677CB1_PROBE1
NM_014344.1_PROBE1	5311677CB1_PROBE1
NM_022062.1_PROBE1	5311677CB1_PROBE1
1454319.2_PROBE1	5402418CB1_PROBE1
399618.1_PROBE1	5402418CB1_PROBE1
407567.1_PROBE1	5402418CB1_PROBE1
NM_006813.1_PROBE1	5402418CB1_PROBE1
NM_032024.1_PROBE1	5402418CB1_PROBE1
71846317CB1_PROBE1	5656458CB1_PROBE1
NM_000676.1_PROBE1	5656458CB1_PROBE1
NM_002095.1_PROBE1	5656458CB1_PROBE1
NM_014002.1_PROBE1	5656458CB1_PROBE1
NM_020349.1_PROBE1	5656458CB1_PROBE1
NM_021975.1_PROBE1	5656458CB1_PROBE1
NM_032495.1_PROBE1	5656458CB1_PROBE1
1386170.1_PROBE1	613725CB1_PROBE1
1501987.1_PROBE1	613725CB1_PROBE1
NM_005879.1_PROBE1	613725CB1_PROBE1
NM_015169.1_PROBE1	613725CB1_PROBE1
NM_018381.1_PROBE1	613725CB1_PROBE1
1448277.1_PROBE1	617517CB1_PROBE1
1966280CB1_PROBE1	617517CB1_PROBE1
232915.1_PROBE1	617517CB1_PROBE1
512261CB1_PROBE1	617517CB1_PROBE1
AB036931_PROBE1	617517CB1_PROBE1
AK023814_PROBE1	617517CB1_PROBE1
NM_000076.1_PROBE1	617517CB1_PROBE1
1729693CB1_PROBE1	628613CB1_PROBE1
NM_002692.1_PROBE1	628613CB1_PROBE1
NM_007317.1_PROBE1	628613CB1_PROBE1
NM_014285.1_PROBE1	628613CB1_PROBE1
NM_014317.2_PROBE1	628613CB1_PROBE1
NM_018410.1_PROBE1	628613CB1_PROBE1
105449.1_PROBE1	6306834CB1_PROBE1
NM_001517.1_PROBE1	6306834CB1_PROBE1
NM_002049.1_PROBE1	6306834CB1_PROBE1
NM_002052.1_PROBE1	6306834CB1_PROBE1
NM_004128.1_PROBE1	6306834CB1_PROBE1
NM_004336.1_PROBE1	6306834CB1_PROBE1
NM_006190.1_PROBE1	6306834CB1_PROBE1
NM_006286.1_PROBE1	6306834CB1_PROBE1
NM_014142.1_PROBE1	6306834CB1_PROBE1
NM_024863.1_PROBE1	6306834CB1_PROBE1
NM_032359.1_PROBE1	6306834CB1_PROBE1
X55181_PROBE1	6306834CB1_PROBE1
1084493.11_PROBE1	6328144CB1_PROBE1
332177.1_PROBE1	6328144CB1_PROBE1
332503.2_PROBE1	6328144CB1_PROBE1
NM_000546.2_PROBE1	6328144CB1_PROBE1
NM_000937.2_PROBE1	6328144CB1_PROBE1
NM_003184.1_PROBE1	6328144CB1_PROBE1
NM_003594.1_PROBE1	637182CB1_PROBE1
NM_004336.1_PROBE1	637182CB1_PROBE1
NM_004856.3_PROBE1	637182CB1_PROBE1
NM_006190.1_PROBE1	637182CB1_PROBE1
NM_006479.1_PROBE1	637182CB1_PROBE1
NM_007027.1_PROBE1	637182CB1_PROBE1
NM_012310.2_PROBE1	637182CB1_PROBE1
NM_014750.1_PROBE1	637182CB1_PROBE1
NM_018454.2_PROBE1	637182CB1_PROBE1
1966280CB1_PROBE1	705067CB1_PROBE1
2768553CB1_PROBE1	705067CB1_PROBE1
512261CB1_PROBE1	705067CB1_PROBE1
AK023814_PROBE1	705067CB1_PROBE1
D88532_PROBE1	705067CB1_PROBE1
NM_001289.2_PROBE1	705067CB1_PROBE1
NM_001451.1_PROBE1	705067CB1_PROBE1
NM_003879.1_PROBE1	705067CB1_PROBE1
NM_016325.1_PROBE1	705067CB1_PROBE1
NM_020143.1_PROBE1	705067CB1_PROBE1
NM_033292.1_PROBE1	705067CB1_PROBE1
1320248.3_PROBE1	71140421CB1_PROBE1
333212.1_PROBE1	71140421CB1_PROBE1
5402418CB1_PROBE1	71140421CB1_PROBE1
NM_001034.1_PROBE1	71140421CB1_PROBE1
NM_002771.1_PROBE1	71140421CB1_PROBE1
NM_003809.1_PROBE1	71140421CB1_PROBE1
NM_005192.1_PROBE1	71140421CB1_PROBE1
NM_005879.1_PROBE1	71140421CB1_PROBE1
NM_006824.1_PROBE1	71140421CB1_PROBE1
NM_013300.1_PROBE1	71140421CB1_PROBE1
NM_014750.1_PROBE1	71140421CB1_PROBE1
NM_018454.2_PROBE1	71140421CB1_PROBE1
242157.7_PROBE1	71846317CB1_PROBE1
NM_001250.1_PROBE1	71846317CB1_PROBE1
NM_002632.1_PROBE1	71846317CB1_PROBE1
NM_004221.1_PROBE1	71846317CB1_PROBE1
NM_005965.1_PROBE1	71846317CB1_PROBE1
NM_024579.1_PROBE1	71846317CB1_PROBE1
NM_032024.1_PROBE1	71846317CB1_PROBE1
947439CB1_PROBE1	7502394CB1_PROBE1
NM_000110.2_PROBE1	7502394CB1_PROBE1
NM_001070.1_PROBE1	7502394CB1_PROBE1
NM_004292.1_PROBE1	7502394CB1_PROBE1
NM_014750.1_PROBE1	7502394CB1_PROBE1
NM_016613.1_PROBE1	7502394CB1_PROBE1
NM_031299.1_PROBE1	7502394CB1_PROBE1
1226628CB1_PROBE1	779175CB1_PROBE1
1320248.3_PROBE1	779175CB1_PROBE1
8048114CB1_PROBE1	779175CB1_PROBE1
NM_000600.1_PROBE1	779175CB1_PROBE1
NM_002089.1_PROBE1	779175CB1_PROBE1
NM_002448.1_PROBE1	779175CB1_PROBE1
NM_003249.1_PROBE1	779175CB1_PROBE1
NM_004223.1_PROBE1	779175CB1_PROBE1
NM_005658.1_PROBE1	779175CB1_PROBE1
1099570.5_PROBE1	7967347CB1_PROBE1
332503.2_PROBE1	7967347CB1_PROBE1
AB046819_PROBE1	7967347CB1_PROBE1
NM_006101.1_PROBE1	7967347CB1_PROBE1
NM_007027.1_PROBE1	7967347CB1_PROBE1
NM_016246.1_PROBE1	7967347CB1_PROBE1
NM_017785.1_PROBE1	7967347CB1_PROBE1
NM_032854.1_PROBE1	7967347CB1_PROBE1
1386170.1_PROBE1	8048114CB1_PROBE1
NM_001549.1_PROBE1	8048114CB1_PROBE1
NM_001565.1_PROBE1	8048114CB1_PROBE1
NM_001952.2_PROBE1	8048114CB1_PROBE1
NM_004780.1_PROBE1	8048114CB1_PROBE1
NM_016323.1_PROBE1	8048114CB1_PROBE1
1453139.5_PROBE1	8140571CB1_PROBE1
1503051.16_PROBE1	8140571CB1_PROBE1
2768553CB1_PROBE1	8140571CB1_PROBE1
404400.3_PROBE1	8140571CB1_PROBE1
NM_002463.1_PROBE1	8140571CB1_PROBE1
NM_005611.1_PROBE1	8140571CB1_PROBE1
NM_016135.1_PROBE1	8140571CB1_PROBE1
242157.7_PROBE1	8213113CB1_PROBE1
AB033035_PROBE1	8213113CB1_PROBE1
NM_016580.2_PROBE1	8213113CB1_PROBE1
NM_024579.1_PROBE1	8213113CB1_PROBE1
U86453_PROBE1	8213113CB1_PROBE1
1681813CB1_PROBE1	947439CB1_PROBE1
222732.2_PROBE1	947439CB1_PROBE1
407567.1_PROBE1	947439CB1_PROBE1
AL133084_PROBE1	947439CB1_PROBE1
NM_001250.1_PROBE1	947439CB1_PROBE1
NM_032023.1_PROBE1	947439CB1_PROBE1
637182CB1_PROBE1	952979CB1_PROBE1
NM_003273.1_PROBE1	952979CB1_PROBE1
NM_004336.1_PROBE1	952979CB1_PROBE1
NM_004741.1_PROBE1	952979CB1_PROBE1
NM_006444.1_PROBE1	952979CB1_PROBE1
NM_007027.1_PROBE1	952979CB1_PROBE1
NM_014317.2_PROBE1	952979CB1_PROBE1
NM_014909.1_PROBE1	952979CB1_PROBE1
NM_016246.1_PROBE1	952979CB1_PROBE1
NM_017669.1_PROBE1	952979CB1_PROBE1
NM_018685.1_PROBE1	952979CB1_PROBE1
NM_022346.1_PROBE1	952979CB1_PROBE1
NM_031423.1_PROBE1	952979CB1_PROBE1
NM_002764.1_PROBE1	977035.36_PROBE1
NM_003381.1_PROBE1	977035.36_PROBE1
NM_006461.1_PROBE1	977035.36_PROBE1
NM_006596.1_PROBE1	977035.36_PROBE1
NM_012231.1_PROBE1	977035.36_PROBE1
NM_012484.1_PROBE1	977035.36_PROBE1
NM_014264.1_PROBE1	977035.36_PROBE1
NM_021005.1_PROBE1	977035.36_PROBE1
NM_004336.1_PROBE1	978561.4_PROBE1
NM_004856.3_PROBE1	978561.4_PROBE1
NM_017669.1_PROBE1	978561.4_PROBE1
NM_017785.1_PROBE1	978561.4_PROBE1
NM_018518.1_PROBE1	978561.4_PROBE1
NM_022346.1_PROBE1	978561.4_PROBE1
NM_031423.1_PROBE1	978561.4_PROBE1
203678.1_PROBE1	979392.2_PROBE1
NM_000057.1_PROBE1	979392.2_PROBE1
NM_003503.2_PROBE1	979392.2_PROBE1
NM_004111.3_PROBE1	979392.2_PROBE1
NM_014791.1_PROBE1	979392.2_PROBE1
NM_020675.1_PROBE1	979392.2_PROBE1
1184503.3_PROBE1	980742CB1_PROBE1
237404.1_PROBE1	980742CB1_PROBE1
2504257CB1_PROBE1	980742CB1_PROBE1
1538716CB1_PROBE1	982901.6_PROBE1
NM_001239.1_PROBE1	982901.6_PROBE1
1449014CB1_PROBE1	989010.5_PROBE1
977035.36_PROBE1	989010.5_PROBE1
AA149648_PROBE1	989010.5_PROBE1
AF151835_PROBE1	989010.5_PROBE1
NM_000584.1_PROBE1	989010.5_PROBE1
NM_004429.1_PROBE1	989010.5_PROBE1
NM_004706.2_PROBE1	989010.5_PROBE1
NM_033238.1_PROBE1	989010.5_PROBE1
331684.1_PROBE1	AA149648_PROBE1
977035.36_PROBE1	AA149648_PROBE1
AK001379_PROBE1	AA149648_PROBE1
AL133084_PROBE1	AA149648_PROBE1
D14664_PROBE1	AA149648_PROBE1
L39833_PROBE1	AA149648_PROBE1
NM_005007.1_PROBE1	AA149648_PROBE1
NM_007075.1_PROBE1	AA149648_PROBE1
NM_014002.1_PROBE1	AA149648_PROBE1
1226628CB1_PROBE1	AA282207_PROBE1
NM_000057.1_PROBE1	AA282207_PROBE1
NM_003249.1_PROBE1	AA282207_PROBE1
NM_003998.1_PROBE1	AA282207_PROBE1
NM_006845.2_PROBE1	AA282207_PROBE1
NM_006932.2_PROBE1	AA282207_PROBE1
NM_007019.1_PROBE1	AA282207_PROBE1
427964.2_PROBE1	AA442160_PROBE1
980742CB1_PROBE1	AA442160_PROBE1
AF055376_PROBE1	AA442160_PROBE1
AK024695_PROBE1	AA442160_PROBE1
D28588_PROBE1	AA442160_PROBE1
NM_002350.1_PROBE1	AA442160_PROBE1
NM_002632.1_PROBE1	AA442160_PROBE1
NM_014344.1_PROBE1	AA442160_PROBE1
1307718CB1_PROBE1	AB007899_PROBE1
1446051.9_PROBE1	AB007899_PROBE1
NM_000946.1_PROBE1	AB007899_PROBE1
NM_002996.1_PROBE1	AB007899_PROBE1
X65644_PROBE1	AB007899_PROBE1
1386170.1_PROBE1	AB018301_PROBE1
NM_002183.1_PROBE1	AB018301_PROBE1
NM_002955.1_PROBE1	AB018301_PROBE1
NM_005767.1_PROBE1	AB018301_PROBE1
NM_016166.1_PROBE1	AB018301_PROBE1
NM_033135.1_PROBE1	AB018301_PROBE1
1226628CB1_PROBE1	AB023420_PROBE1
947439CB1_PROBE1	AB023420_PROBE1
AL133084_PROBE1	AB023420_PROBE1
NM_001046.1_PROBE1	AB023420_PROBE1
NM_001250.1_PROBE1	AB023420_PROBE1
NM_002087.1_PROBE1	AB023420_PROBE1
NM_003115.1_PROBE1	AB023420_PROBE1
NM_003998.1_PROBE1	AB023420_PROBE1
NM_004419.2_PROBE1	AB023420_PROBE1
X65644_PROBE1	AB023420_PROBE1
116950.1_PROBE1	AB033035_PROBE1
AF151835_PROBE1	AB033035_PROBE1
NM_003381.1_PROBE1	AB033035_PROBE1
NM_004556.1_PROBE1	AB033035_PROBE1
NM_005935.1_PROBE1	AB033035_PROBE1
NM_006247.1_PROBE1	AB033035_PROBE1
NM_016580.2_PROBE1	AB033035_PROBE1
1099570.5_PROBE1	AB036931_PROBE1
NM_014909.1_PROBE1	AB036931_PROBE1
NM_032291.1_PROBE1	AB036931_PROBE1
1099570.5_PROBE1	AB046819_PROBE1
239918.8_PROBE1	AB046819_PROBE1
AB036931_PROBE1	AB046819_PROBE1
BC014486_PROBE1	AB046819_PROBE1
NM_000961.1_PROBE1	AB046819_PROBE1
NM_014909.1_PROBE1	AB046819_PROBE1
NM_021106.1_PROBE1	AB046819_PROBE1
203678.1_PROBE1	AF016050_PROBE1
3591349CB1_PROBE1	AF016050_PROBE1
NM_001211.2_PROBE1	AF016050_PROBE1
NM_004697.1_PROBE1	AF016050_PROBE1
NM_005397.1_PROBE1	AF016050_PROBE1
NM_005642.2_PROBE1	AF016050_PROBE1
NM_014750.1_PROBE1	AF016050_PROBE1
NM_016613.1_PROBE1	AF016050_PROBE1
1448277.1_PROBE1	AF055376_PROBE1
2886757CB1_PROBE1	AF055376_PROBE1
342012CB1_PROBE1	AF055376_PROBE1
404861.1_PROBE1	AF055376_PROBE1
NM_002040.1_PROBE1	AF055376_PROBE1
NM_004526.1_PROBE1	AF055376_PROBE1
NM_005767.1_PROBE1	AF055376_PROBE1
NM_032291.1_PROBE1	AF055376_PROBE1
1454319.2_PROBE1	AF056085_PROBE1
246799.1_PROBE1	AF056085_PROBE1
D79646_PROBE1	AF056085_PROBE1
L39833_PROBE1	AF056085_PROBE1
NM_003594.1_PROBE1	AF056085_PROBE1
NM_004237.1_PROBE1	AF056085_PROBE1
NM_007027.1_PROBE1	AF056085_PROBE1
NM_014465.1_PROBE1	AF056085_PROBE1
X74794_PROBE1	AF056085_PROBE1
1454113.6_PROBE1	AF080157_PROBE1
NM_004523.2_PROBE1	AF080157_PROBE1
NM_006027.1_PROBE1	AF080157_PROBE1
NM_014264.1_PROBE1	AF080157_PROBE1
NM_018131.1_PROBE1	AF080157_PROBE1
1322410CB1_PROBE1	AF080158_PROBE1
1503051.16_PROBE1	AF080158_PROBE1
1998155CB1_PROBE1	AF080158_PROBE1
332177.1_PROBE1	AF080158_PROBE1
NM_012310.2_PROBE1	AF080158_PROBE1
NM_014349.1_PROBE1	AF080158_PROBE1
NM_017523.1_PROBE1	AF080158_PROBE1
NM_021005.1_PROBE1	AF080158_PROBE1
BC010904_PROBE1	AF081567_PROBE1
NM_006596.1_PROBE1	AF081567_PROBE1
NM_014264.1_PROBE1	AF081567_PROBE1
NM_017669.1_PROBE1	AF081567_PROBE1
5656458CB1_PROBE1	AF151835_PROBE1
AA149648_PROBE1	AF151835_PROBE1
AF081567_PROBE1	AF151835_PROBE1
NM_024579.1_PROBE1	AF151835_PROBE1
NM_032457.1_PROBE1	AF151835_PROBE1
NM_002837.1_PROBE1	AF252284_PROBE1
NM_016426.1_PROBE1	AF252284_PROBE1
1184503.3_PROBE1	AF288391_PROBE1
1729693CB1_PROBE1	AF288391_PROBE1
405942.18_PROBE1	AF288391_PROBE1
AB033035_PROBE1	AF288391_PROBE1
H57815_PROBE1	AF288391_PROBE1
NM_000057.1_PROBE1	AF288391_PROBE1
NM_001673.1_PROBE1	AF288391_PROBE1
NM_006596.1_PROBE1	AF288391_PROBE1
NM_020349.1_PROBE1	AF288391_PROBE1
1453085.8_PROBE1	AK000162_PROBE1
1454113.6_PROBE1	AK000162_PROBE1
NM_001034.1_PROBE1	AK000162_PROBE1
NM_001211.2_PROBE1	AK000162_PROBE1
NM_003273.1_PROBE1	AK000162_PROBE1
NM_003809.1_PROBE1	AK000162_PROBE1
NM_005842.1_PROBE1	AK000162_PROBE1
NM_007111.1_PROBE1	AK000162_PROBE1
NM_018454.2_PROBE1	AK000162_PROBE1
NM_032024.1_PROBE1	AK000162_PROBE1
1454378.4_PROBE1	AK001379_PROBE1
1681813CB1_PROBE1	AK001379_PROBE1
200109.4_PROBE1	AK001379_PROBE1
NM_006596.1_PROBE1	AK001379_PROBE1
NM_031423.1_PROBE1	AK001379_PROBE1
481527.4_PROBE1	AK023814_PROBE1
982901.6_PROBE1	AK023814_PROBE1
NM_000935.1_PROBE1	AK023814_PROBE1
NM_002467.1_PROBE1	AK023814_PROBE1
NM_014909.1_PROBE1	AK023814_PROBE1
NM_015169.1_PROBE1	AK023814_PROBE1
008076CB1_PROBE1	AK024535_PROBE1
101370CB1_PROBE1	AK024535_PROBE1
1998155CB1_PROBE1	AK024535_PROBE1
474457.62_PROBE1	AK024535_PROBE1
NM_002087.1_PROBE1	AK024535_PROBE1
NM_002350.1_PROBE1	AK024535_PROBE1
NM_004964.2_PROBE1	AK024535_PROBE1
NM_018295.1_PROBE1	AK024535_PROBE1
008076CB1_PROBE1	AK024695_PROBE1
1501987.1_PROBE1	AK024695_PROBE1
NM_002052.1_PROBE1	AK024695_PROBE1
NM_002221.1_PROBE1	AK024695_PROBE1
NM_002553.1_PROBE1	AK024695_PROBE1
NM_002632.1_PROBE1	AK024695_PROBE1
NM_006221.1_PROBE1	AK024695_PROBE1
U00952_PROBE1	AK024695_PROBE1
1649584CB1_PROBE1	AK026920_PROBE1
200109.4_PROBE1	AK026920_PROBE1
NM_003273.1_PROBE1	AK026920_PROBE1
NM_014909.1_PROBE1	AK026920_PROBE1
NM_017785.1_PROBE1	AK026920_PROBE1
1649584CB1_PROBE1	AL122055_PROBE1
246799.1_PROBE1	AL122055_PROBE1
481527.4_PROBE1	AL122055_PROBE1
AK023814_PROBE1	AL122055_PROBE1
NM_014751.1_PROBE1	AL122055_PROBE1
NM_014909.1_PROBE1	AL122055_PROBE1
NM_018728.1_PROBE1	AL122055_PROBE1
NM_032291.1_PROBE1	AL122055_PROBE1
1454113.6_PROBE1	AL133084_PROBE1
1681813CB1_PROBE1	AL133084_PROBE1
234386.2_PROBE1	AL133084_PROBE1
L39833_PROBE1	AL133084_PROBE1
NM_001812.1_PROBE1	AL133084_PROBE1
NM_001813.1_PROBE1	AL133084_PROBE1
NM_004221.1_PROBE1	AL133084_PROBE1
NM_007027.1_PROBE1	AL133084_PROBE1
NM_017669.1_PROBE1	AL133084_PROBE1
NM_018416.1_PROBE1	AL133084_PROBE1
234386.2_PROBE1	AL133108_PROBE1
AA149648_PROBE1	AL133108_PROBE1
NM_005767.1_PROBE1	AL133108_PROBE1
NM_007027.1_PROBE1	AL133108_PROBE1
NM_014373.1_PROBE1	AL133108_PROBE1
NM_014750.1_PROBE1	AL133108_PROBE1
NM_014751.1_PROBE1	AL133108_PROBE1
NM_033135.1_PROBE1	AL133108_PROBE1
1472972CB1_PROBE1	AL133118_PROBE1
2886757CB1_PROBE1	AL133118_PROBE1
AF252284_PROBE1	AL133118_PROBE1
NM_001239.1_PROBE1	AL133118_PROBE1
NM_001761.1_PROBE1	AL133118_PROBE1
NM_003194.1_PROBE1	AL133118_PROBE1
NM_004128.1_PROBE1	AL133118_PROBE1
NM_004702.1_PROBE1	AL133118_PROBE1
NM_005643.1_PROBE1	AL133118_PROBE1
NM_005924.1_PROBE1	AL133118_PROBE1
NM_005935.1_PROBE1	AL133118_PROBE1
NM_012448.1_PROBE1	AL133118_PROBE1
NM_014059.1_PROBE1	AL133118_PROBE1
NM_016242.1_PROBE1	AL133118_PROBE1
2469073CB1_PROBE1	AL136924_PROBE1
NM_003810.1_PROBE1	AL136924_PROBE1
NM_005935.1_PROBE1	AL136924_PROBE1
NM_006918.2_PROBE1	AL136924_PROBE1
NM_015376.1_PROBE1	AL136924_PROBE1
441855.8_PROBE1	AL162074_PROBE1
M77140_PROBE1	AL162074_PROBE1
NM_000930.2_PROBE1	AL162074_PROBE1
NM_001379.1_PROBE1	AL162074_PROBE1
NM_006021.1_PROBE1	AL162074_PROBE1
AK001379_PROBE1	AL354613_PROBE1
L39833_PROBE1	AL354613_PROBE1
NM_000676.1_PROBE1	AL354613_PROBE1
NM_000946.1_PROBE1	AL354613_PROBE1
NM_002875.1_PROBE1	AL354613_PROBE1
NM_005879.1_PROBE1	AL354613_PROBE1
NM_014317.2_PROBE1	AL354613_PROBE1
NM_015169.1_PROBE1	AL354613_PROBE1
NM_016403.1_PROBE1	AL354613_PROBE1
200109.4_PROBE1	BC000712_PROBE1
AL354613_PROBE1	BC000712_PROBE1
NM_002875.1_PROBE1	BC000712_PROBE1
NM_006989.1_PROBE1	BC000712_PROBE1
1328372.19_PROBE1	BC001356_PROBE1
NM_001548.1_PROBE1	BC001356_PROBE1
NM_001549.1_PROBE1	BC001356_PROBE1
NM_016135.1_PROBE1	BC001356_PROBE1
637182CB1_PROBE1	BC010904_PROBE1
NM_006101.1_PROBE1	BC010904_PROBE1
NM_012112.1_PROBE1	BC010904_PROBE1
NM_014264.1_PROBE1	BC010904_PROBE1
NM_014750.1_PROBE1	BC010904_PROBE1
NM_018131.1_PROBE1	BC010904_PROBE1
NM_018492.1_PROBE1	BC010904_PROBE1
NM_031217.1_PROBE1	BC010904_PROBE1
2504257CB1_PROBE1	BC012328_PROBE1
331818.1_PROBE1	BC012328_PROBE1
628613CB1_PROBE1	BC012328_PROBE1
NM_001827.1_PROBE1	BC012328_PROBE1
NM_005192.1_PROBE1	BC012328_PROBE1
NM_020675.1_PROBE1	BC012328_PROBE1
1649584CB1_PROBE1	BC014486_PROBE1
2507510CB1_PROBE1	BC014486_PROBE1
AK023814_PROBE1	BC014486_PROBE1
NM_006989.1_PROBE1	BC014486_PROBE1
NM_016246.1_PROBE1	BC014486_PROBE1
628613CB1_PROBE1	BC015050_PROBE1
BC010904_PROBE1	BC015050_PROBE1
BC012328_PROBE1	BC015050_PROBE1
NM_003173.1_PROBE1	BC015050_PROBE1
NM_006021.1_PROBE1	BC015050_PROBE1
NM_006461.1_PROBE1	BC015050_PROBE1
NM_006845.2_PROBE1	BC015050_PROBE1
NM_007019.1_PROBE1	BC015050_PROBE1
NM_018140.1_PROBE1	BC015050_PROBE1
NM_018492.1_PROBE1	BC015050_PROBE1
NM_031299.1_PROBE1	BC015050_PROBE1
1503691.2_PROBE1	BE540391_PROBE1
407567.1_PROBE1	BE540391_PROBE1
AB007899_PROBE1	BE540391_PROBE1
BC010904_PROBE1	BE540391_PROBE1
NM_000946.1_PROBE1	BE540391_PROBE1
NM_002996.1_PROBE1	BE540391_PROBE1
NM_017785.1_PROBE1	BE540391_PROBE1
D88532_PROBE1	BG166310_PROBE1
NM_002090.1_PROBE1	BG166310_PROBE1
NM_007019.1_PROBE1	BG166310_PROBE1
1452421.2_PROBE1	BM013759_PROBE1
1453085.8_PROBE1	BM013759_PROBE1
2768553CB1_PROBE1	BM013759_PROBE1
AL122055_PROBE1	BM013759_PROBE1
NM_017654.1_PROBE1	BM013759_PROBE1
7967347CB1_PROBE1	D14664_PROBE1
AL354613_PROBE1	D14664_PROBE1
NM_000118.1_PROBE1	D14664_PROBE1
NM_000946.1_PROBE1	D14664_PROBE1
NM_001792.2_PROBE1	D14664_PROBE1
NM_001902.1_PROBE1	D14664_PROBE1
NM_006989.1_PROBE1	D14664_PROBE1
NM_017785.1_PROBE1	D14664_PROBE1
X65644_PROBE1	D14664_PROBE1
NM_000057.1_PROBE1	D28588_PROBE1
NM_003173.1_PROBE1	D28588_PROBE1
NM_004753.1_PROBE1	D28588_PROBE1
NM_006845.2_PROBE1	D28588_PROBE1
NM_018140.1_PROBE1	D28588_PROBE1
234386.2_PROBE1	D38553_PROBE1
NM_000057.1_PROBE1	D38553_PROBE1
NM_004856.3_PROBE1	D38553_PROBE1
NM_006027.1_PROBE1	D38553_PROBE1
NM_007019.1_PROBE1	D38553_PROBE1
NM_007027.1_PROBE1	D38553_PROBE1
NM_018410.1_PROBE1	D38553_PROBE1
1084493.11_PROBE1	D43968_PROBE1
1501987.1_PROBE1	D43968_PROBE1
1503691.2_PROBE1	D43968_PROBE1
332177.1_PROBE1	D43968_PROBE1
NM_005643.1_PROBE1	D43968_PROBE1
NM_016426.1_PROBE1	D43968_PROBE1
232915.1_PROBE1	D79646_PROBE1
617517CB1_PROBE1	D79646_PROBE1
6306834CB1_PROBE1	D79646_PROBE1
L39833_PROBE1	D79646_PROBE1
NM_002539.1_PROBE1	D79646_PROBE1
NM_003195.1_PROBE1	D79646_PROBE1
NM_003244.1_PROBE1	D79646_PROBE1
NM_005627.1_PROBE1	D79646_PROBE1
1320248.3_PROBE1	D85131_PROBE1
989010.5_PROBE1	D85131_PROBE1
AA149648_PROBE1	D85131_PROBE1
NM_003809.1_PROBE1	D85131_PROBE1
NM_004476.1_PROBE1	D85131_PROBE1
NM_006932.2_PROBE1	D85131_PROBE1
NM_012448.1_PROBE1	D85131_PROBE1
NM_018255.1_PROBE1	D85131_PROBE1
NM_031458.1_PROBE1	D85131_PROBE1
NM_000935.1_PROBE1	D88532_PROBE1
NM_012323.1_PROBE1	D88532_PROBE1
1729693CB1_PROBE1	H57815_PROBE1
8048114CB1_PROBE1	H57815_PROBE1
NM_002497.1_PROBE1	H57815_PROBE1
NM_002875.1_PROBE1	H57815_PROBE1
NM_006101.1_PROBE1	H57815_PROBE1
NM_014285.1_PROBE1	H57815_PROBE1
NM_014317.2_PROBE1	H57815_PROBE1
NM_015169.1_PROBE1	H57815_PROBE1
NM_018140.1_PROBE1	H57815_PROBE1
NM_018492.1_PROBE1	H57815_PROBE1
NM_020675.1_PROBE1	H57815_PROBE1
NM_031423.1_PROBE1	H57815_PROBE1
1226628CB1_PROBE1	L05092_PROBE1
NM_002882.2_PROBE1	L05092_PROBE1
NM_004492.1_PROBE1	L05092_PROBE1
NM_014344.1_PROBE1	L05092_PROBE1
NM_016391.1_PROBE1	L05092_PROBE1
NM_018410.1_PROBE1	L05092_PROBE1
NM_031299.1_PROBE1	L05092_PROBE1
1681813CB1_PROBE1	L27479_PROBE1
342012CB1_PROBE1	L27479_PROBE1
AK023814_PROBE1	L27479_PROBE1
NM_000177.1_PROBE1	L27479_PROBE1
NM_000784.2_PROBE1	L27479_PROBE1
NM_004556.1_PROBE1	L27479_PROBE1
NM_006989.1_PROBE1	L27479_PROBE1
NM_032024.1_PROBE1	L27479_PROBE1
146205.11_PROBE1	L39833_PROBE1
2174441CB1_PROBE1	L39833_PROBE1
5311677CB1_PROBE1	L39833_PROBE1
AF080157_PROBE1	L39833_PROBE1
AF080158_PROBE1	L39833_PROBE1
AF081567_PROBE1	L39833_PROBE1
NM_000076.1_PROBE1	L39833_PROBE1
NM_001666.1_PROBE1	L39833_PROBE1
NM_001795.2_PROBE1	L39833_PROBE1
NM_004359_PROBE1	L39833_PROBE1
NM_005007.1_PROBE1	L39833_PROBE1
NM_005027.1_PROBE1	L39833_PROBE1
NM_005424.1_PROBE1	L39833_PROBE1
NM_014002.1_PROBE1	L39833_PROBE1
NM_021953.1_PROBE1	L39833_PROBE1
NM_030928_PROBE1	L39833_PROBE1
1649584CB1_PROBE1	M60721_PROBE1
NM_003467.1_PROBE1	M60721_PROBE1
NM_005643.1_PROBE1	M60721_PROBE1
NM_006247.1_PROBE1	M60721_PROBE1
NM_014059.1_PROBE1	M60721_PROBE1
NM_014909.1_PROBE1	M60721_PROBE1
NM_015376.1_PROBE1	M60721_PROBE1
1184503.3_PROBE1	M77140_PROBE1
1226628CB1_PROBE1	M77140_PROBE1
2504257CB1_PROBE1	M77140_PROBE1
441855.8_PROBE1	M77140_PROBE1
980742CB1_PROBE1	M77140_PROBE1
NM_002875.1_PROBE1	M77140_PROBE1
U63721_PROBE1	M77140_PROBE1
NM_020675.1_PROBE1	NM_000057.1_PROBE1
1453085.8_PROBE1	NM_000076.1_PROBE1
1472972CB1_PROBE1	NM_000076.1_PROBE1
2634120CB1_PROBE1	NM_000076.1_PROBE1
342012CB1_PROBE1	NM_000076.1_PROBE1
481527.4_PROBE1	NM_000076.1_PROBE1
982901.6_PROBE1	NM_000076.1_PROBE1
AK023814_PROBE1	NM_000076.1_PROBE1
NM_002467.1_PROBE1	NM_000076.1_PROBE1
NM_006813.1_PROBE1	NM_000076.1_PROBE1
NM_014909.1_PROBE1	NM_000076.1_PROBE1
NM_021991.1_PROBE1	NM_000076.1_PROBE1
NM_032024.1_PROBE1	NM_000076.1_PROBE1
1454113.6_PROBE1	NM_000110.2_PROBE1
330879.1_PROBE1	NM_000110.2_PROBE1
AL133084_PROBE1	NM_000110.2_PROBE1
NM_001792.2_PROBE1	NM_000110.2_PROBE1
NM_002970.1_PROBE1	NM_000110.2_PROBE1
NM_003790.1_PROBE1	NM_000110.2_PROBE1
NM_006444.1_PROBE1	NM_000110.2_PROBE1
NM_007027.1_PROBE1	NM_000110.2_PROBE1
NM_016614.1_PROBE1	NM_000110.2_PROBE1
NM_018685.1_PROBE1	NM_000110.2_PROBE1
141844.1_PROBE1	NM_000118.1_PROBE1
1501987.1_PROBE1	NM_000118.1_PROBE1
4969314CB1_PROBE1	NM_000118.1_PROBE1
NM_003086.1_PROBE1	NM_000118.1_PROBE1
NM_003152.1_PROBE1	NM_000118.1_PROBE1
NM_004753.1_PROBE1	NM_000118.1_PROBE1
NM_006932.2_PROBE1	NM_000118.1_PROBE1
NM_017523.1_PROBE1	NM_000118.1_PROBE1
1375644CB1_PROBE1	NM_000177.1_PROBE1
2634120CB1_PROBE1	NM_000177.1_PROBE1
982901.6_PROBE1	NM_000177.1_PROBE1
AB046819_PROBE1	NM_000177.1_PROBE1
NM_000784.2_PROBE1	NM_000177.1_PROBE1
NM_003982.1_PROBE1	NM_000177.1_PROBE1
NM_014909.1_PROBE1	NM_000177.1_PROBE1
U00952_PROBE1	NM_000177.1_PROBE1
1454113.6_PROBE1	NM_000321.1_PROBE1
BC010904_PROBE1	NM_000321.1_PROBE1
NM_000110.2_PROBE1	NM_000321.1_PROBE1
NM_001792.2_PROBE1	NM_000321.1_PROBE1
NM_014711.1_PROBE1	NM_000321.1_PROBE1
NM_014750.1_PROBE1	NM_000321.1_PROBE1
2504257CB1_PROBE1	NM_000356.1_PROBE1
BC000712_PROBE1	NM_000356.1_PROBE1
NM_005879.1_PROBE1	NM_000356.1_PROBE1
NM_006392.1_PROBE1	NM_000356.1_PROBE1
NM_007019.1_PROBE1	NM_000356.1_PROBE1
NM_016391.1_PROBE1	NM_000356.1_PROBE1
NM_032291.1_PROBE1	NM_000356.1_PROBE1
NM_002764.1_PROBE1	NM_000459.1_PROBE1
NM_002837.1_PROBE1	NM_000459.1_PROBE1
NM_004490.1_PROBE1	NM_000459.1_PROBE1
NM_005397.1_PROBE1	NM_000459.1_PROBE1
1084493.11_PROBE1	NM_000546.2_PROBE1
1454378.4_PROBE1	NM_000546.2_PROBE1
1501987.1_PROBE1	NM_000546.2_PROBE1
2727192CB1_PROBE1	NM_000546.2_PROBE1
NM_000935.1_PROBE1	NM_000546.2_PROBE1
NM_002090.1_PROBE1	NM_000546.2_PROBE1
NM_006989.1_PROBE1	NM_000546.2_PROBE1
NM_032359.1_PROBE1	NM_000546.2_PROBE1
1454113.6_PROBE1	NM_000574.1_PROBE1
1501987.1_PROBE1	NM_000574.1_PROBE1
8048114CB1_PROBE1	NM_000574.1_PROBE1
AL133084_PROBE1	NM_000574.1_PROBE1
NM_002970.1_PROBE1	NM_000574.1_PROBE1
NM_003702.2_PROBE1	NM_000574.1_PROBE1
NM_003706.1_PROBE1	NM_000574.1_PROBE1
NM_004936.1_PROBE1	NM_000574.1_PROBE1
NM_007114.1_PROBE1	NM_000574.1_PROBE1
NM_015169.1_PROBE1	NM_000574.1_PROBE1
NM_032043.1_PROBE1	NM_000574.1_PROBE1
1307718CB1_PROBE1	NM_000575.1_PROBE1
1571349CB1_PROBE1	NM_000575.1_PROBE1
D88532_PROBE1	NM_000575.1_PROBE1
L05092_PROBE1	NM_000575.1_PROBE1
NM_000076.1_PROBE1	NM_000575.1_PROBE1
NM_001067.1_PROBE1	NM_000575.1_PROBE1
NM_003195.1_PROBE1	NM_000575.1_PROBE1
NM_004526.1_PROBE1	NM_000575.1_PROBE1
NM_016325.1_PROBE1	NM_000575.1_PROBE1
NM_030751.1_PROBE1	NM_000575.1_PROBE1
1381351.11_PROBE2	NM_000584.1_PROBE1
146205.11_PROBE1	NM_000584.1_PROBE1
3267330CB1_PROBE1	NM_000584.1_PROBE1
331684.1_PROBE1	NM_000584.1_PROBE1
8048114CB1_PROBE1	NM_000584.1_PROBE1
NM_000076.1_PROBE1	NM_000584.1_PROBE1
NM_001254.1_PROBE1	NM_000584.1_PROBE1
NM_001258.1_PROBE1	NM_000584.1_PROBE1
NM_001952.2_PROBE1	NM_000584.1_PROBE1
NM_002729.1_PROBE1	NM_000584.1_PROBE1
NM_003195.1_PROBE1	NM_000584.1_PROBE1
NM_005056.1_PROBE1	NM_000584.1_PROBE1
NM_007114.1_PROBE1	NM_000584.1_PROBE1
NM_016343.2_PROBE1	NM_000584.1_PROBE1
NM_021132.1_PROBE1	NM_000584.1_PROBE1
441855.8_PROBE1	NM_000600.1_PROBE1
8048114CB1_PROBE1	NM_000600.1_PROBE1
980742CB1_PROBE1	NM_000600.1_PROBE1
NM_001068.1_PROBE1	NM_000600.1_PROBE1
NM_002089.1_PROBE1	NM_000600.1_PROBE1
NM_002535.1_PROBE1	NM_000600.1_PROBE1
NM_002729.1_PROBE1	NM_000600.1_PROBE1
NM_004728.1_PROBE1	NM_000600.1_PROBE1
NM_017912.1_PROBE1	NM_000600.1_PROBE1
1320248.3_PROBE1	NM_000660.1_PROBE1
1375644CB1_PROBE1	NM_000660.1_PROBE1
1454378.4_PROBE1	NM_000660.1_PROBE1
1681813CB1_PROBE1	NM_000660.1_PROBE1
4080791CB1_PROBE1	NM_000660.1_PROBE1
989010.5_PROBE1	NM_000660.1_PROBE1
AF151835_PROBE1	NM_000660.1_PROBE1
D28588_PROBE1	NM_000660.1_PROBE1
NM_003086.1_PROBE1	NM_000660.1_PROBE1
NM_003152.1_PROBE1	NM_000660.1_PROBE1
NM_004221.1_PROBE1	NM_000660.1_PROBE1
NM_006989.1_PROBE1	NM_000660.1_PROBE1
NM_012448.1_PROBE1	NM_000660.1_PROBE1
NM_013366.2_PROBE1	NM_000660.1_PROBE1
NM_016252.1_PROBE1	NM_000660.1_PROBE1
1446591.2_PROBE1	NM_000676.1_PROBE1
222732.2_PROBE1	NM_000676.1_PROBE1
246799.1_PROBE1	NM_000676.1_PROBE1
405942.18_PROBE1	NM_000676.1_PROBE1
NM_000946.1_PROBE1	NM_000676.1_PROBE1
NM_004292.1_PROBE1	NM_000676.1_PROBE1
NM_006824.1_PROBE1	NM_000676.1_PROBE1
NM_020143.1_PROBE1	NM_000676.1_PROBE1
1375644CB1_PROBE1	NM_000784.2_PROBE1
NM_016246.1_PROBE1	NM_000784.2_PROBE1
NM_032024.1_PROBE1	NM_000784.2_PROBE1
1649584CB1_PROBE1	NM_000867.1_PROBE1
2193094CB1_PROBE1	NM_000867.1_PROBE1
222732.2_PROBE1	NM_000867.1_PROBE1
2507510CB1_PROBE1	NM_000867.1_PROBE1
2879780CB1_PROBE1	NM_000867.1_PROBE1
3591349CB1_PROBE1	NM_000867.1_PROBE1
AL133118_PROBE1	NM_000867.1_PROBE1
NM_002198.1_PROBE1	NM_000867.1_PROBE1
NM_003194.1_PROBE1	NM_000867.1_PROBE1
NM_003482.1_PROBE1	NM_000867.1_PROBE1
NM_005474.2_PROBE1	NM_000867.1_PROBE1
NM_005935.1_PROBE1	NM_000867.1_PROBE1
NM_021975.1_PROBE1	NM_000867.1_PROBE1
NM_032024.1_PROBE1	NM_000867.1_PROBE1
331684.1_PROBE1	NM_000877.1_PROBE1
AF080157_PROBE1	NM_000877.1_PROBE1
AF081567_PROBE1	NM_000877.1_PROBE1
NM_001792.2_PROBE1	NM_000877.1_PROBE1
NM_002089.1_PROBE1	NM_000877.1_PROBE1
NM_003195.1_PROBE1	NM_000877.1_PROBE1
NM_004688.1_PROBE1	NM_000877.1_PROBE1
NM_005424.1_PROBE1	NM_000877.1_PROBE1
X65644_PROBE1	NM_000877.1_PROBE1
1386170.1_PROBE1	NM_000895.1_PROBE1
480951.23_PROBE1	NM_000895.1_PROBE1
AB018301_PROBE1	NM_000895.1_PROBE1
L27479_PROBE1	NM_000895.1_PROBE1
NM_000177.1_PROBE1	NM_000895.1_PROBE1
NM_002090.1_PROBE1	NM_000895.1_PROBE1
NM_005767.1_PROBE1	NM_000895.1_PROBE1
NM_013231.1_PROBE1	NM_000895.1_PROBE1
NM_014751.1_PROBE1	NM_000895.1_PROBE1
NM_033135.1_PROBE1	NM_000895.1_PROBE1
512261CB1_PROBE1	NM_000930.2_PROBE1
NM_003594.1_PROBE1	NM_000930.2_PROBE1
NM_005397.1_PROBE1	NM_000930.2_PROBE1
NM_005900.1_PROBE1	NM_000930.2_PROBE1
NM_014002.1_PROBE1	NM_000930.2_PROBE1
NM_032957.1_PROBE1	NM_000930.2_PROBE1
2469073CB1_PROBE1	NM_000935.1_PROBE1
NM_001792.2_PROBE1	NM_000935.1_PROBE1
NM_002553.1_PROBE1	NM_000935.1_PROBE1
NM_003115.1_PROBE1	NM_000935.1_PROBE1
NM_004419.2_PROBE1	NM_000935.1_PROBE1
NM_004936.1_PROBE1	NM_000935.1_PROBE1
NM_016325.1_PROBE1	NM_000935.1_PROBE1
NM_016426.1_PROBE1	NM_000935.1_PROBE1
1503691.2_PROBE1	NM_000937.2_PROBE1
332177.1_PROBE1	NM_000937.2_PROBE1
NM_002764.1_PROBE1	NM_000937.2_PROBE1
NM_003798.1_PROBE1	NM_000937.2_PROBE1
NM_022062.1_PROBE1	NM_000937.2_PROBE1
X05299_PROBE1	NM_000937.2_PROBE1
1501987.1_PROBE1	NM_000946.1_PROBE1
NM_005879.1_PROBE1	NM_000946.1_PROBE1
NM_006101.1_PROBE1	NM_000946.1_PROBE1
NM_014142.1_PROBE1	NM_000946.1_PROBE1
NM_014465.1_PROBE1	NM_000946.1_PROBE1
NM_016426.1_PROBE1	NM_000946.1_PROBE1
NM_020143.1_PROBE1	NM_000946.1_PROBE1
X74794_PROBE1	NM_000946.1_PROBE1
116950.1_PROBE1	NM_000961.1_PROBE1
1676240CB1_PROBE1	NM_000961.1_PROBE1
239918.8_PROBE1	NM_000961.1_PROBE1
NM_000784.2_PROBE1	NM_000961.1_PROBE1
NM_018728.1_PROBE1	NM_000961.1_PROBE1
NM_033238.1_PROBE1	NM_000961.1_PROBE1
236196.3_PROBE1	NM_000963.1_PROBE1
NM_000584.1_PROBE1	NM_000963.1_PROBE1
NM_002970.1_PROBE1	NM_000963.1_PROBE1
NM_003195.1_PROBE1	NM_000963.1_PROBE1
NM_006074.2_PROBE1	NM_000963.1_PROBE1
NM_006951.1_PROBE1	NM_000963.1_PROBE1
NM_014314.1_PROBE1	NM_000963.1_PROBE1
NM_017654.1_PROBE1	NM_000963.1_PROBE1
1501987.1_PROBE1	NM_000966.1_PROBE1
1503691.2_PROBE1	NM_000966.1_PROBE1
1966280CB1_PROBE1	NM_000966.1_PROBE1
NM_000946.1_PROBE1	NM_000966.1_PROBE1
NM_001451.1_PROBE1	NM_000966.1_PROBE1
NM_002855.2_PROBE1	NM_000966.1_PROBE1
NM_016403.1_PROBE1	NM_000966.1_PROBE1
BC010904_PROBE1	NM_001033.1_PROBE1
NM_001034.1_PROBE1	NM_001033.1_PROBE1
NM_001211.2_PROBE1	NM_001033.1_PROBE1
NM_006027.1_PROBE1	NM_001033.1_PROBE1
NM_012112.1_PROBE1	NM_001033.1_PROBE1
NM_014750.1_PROBE1	NM_001033.1_PROBE1
NM_022346.1_PROBE1	NM_001033.1_PROBE1
146205.11_PROBE1	NM_001034.1_PROBE1
244145.13_PROBE1	NM_001034.1_PROBE1
NM_003594.1_PROBE1	NM_001034.1_PROBE1
NM_012112.1_PROBE1	NM_001034.1_PROBE1
NM_018454.2_PROBE1	NM_001034.1_PROBE1
131604.6_PROBE1	NM_001046.1_PROBE1
234386.2_PROBE1	NM_001046.1_PROBE1
405475.1_PROBE1	NM_001046.1_PROBE1
NM_000057.1_PROBE1	NM_001046.1_PROBE1
NM_001070.1_PROBE1	NM_001046.1_PROBE1
NM_002539.1_PROBE1	NM_001046.1_PROBE1
NM_002837.1_PROBE1	NM_001046.1_PROBE1
NM_003381.1_PROBE1	NM_001046.1_PROBE1
NM_006596.1_PROBE1	NM_001046.1_PROBE1
NM_007361.1_PROBE1	NM_001046.1_PROBE1
NM_016021.1_PROBE1	NM_001046.1_PROBE1
NM_021005.1_PROBE1	NM_001046.1_PROBE1
008076CB1_PROBE1	NM_001065.1_PROBE1
1322410CB1_PROBE1	NM_001065.1_PROBE1
1453139.5_PROBE1	NM_001065.1_PROBE1
1998155CB1_PROBE1	NM_001065.1_PROBE1
2193094CB1_PROBE1	NM_001065.1_PROBE1
4080791CB1_PROBE1	NM_001065.1_PROBE1
NM_002350.1_PROBE1	NM_001065.1_PROBE1
NM_002695.2_PROBE1	NM_001065.1_PROBE1
NM_002996.1_PROBE1	NM_001065.1_PROBE1
NM_006247.1_PROBE1	NM_001065.1_PROBE1
NM_016816.1_PROBE1	NM_001065.1_PROBE1
NM_001211.2_PROBE1	NM_001067.1_PROBE1
NM_004523.2_PROBE1	NM_001067.1_PROBE1
NM_005642.2_PROBE1	NM_001067.1_PROBE1
NM_006027.1_PROBE1	NM_001067.1_PROBE1
NM_012112.1_PROBE1	NM_001067.1_PROBE1
NM_014750.1_PROBE1	NM_001067.1_PROBE1
1501987.1_PROBE1	NM_001068.1_PROBE1
NM_000321.1_PROBE1	NM_001068.1_PROBE1
NM_000935.1_PROBE1	NM_001068.1_PROBE1
NM_003903.2_PROBE1	NM_001068.1_PROBE1
NM_004336.1_PROBE1	NM_001068.1_PROBE1
NM_017785.1_PROBE1	NM_001068.1_PROBE1
NM_018454.2_PROBE1	NM_001068.1_PROBE1
NM_021874.1_PROBE1	NM_001068.1_PROBE1
NM_022809.1_PROBE1	NM_001068.1_PROBE1
989010.5_PROBE1	NM_001070.1_PROBE1
AF151835_PROBE1	NM_001070.1_PROBE1
NM_001250.1_PROBE1	NM_001070.1_PROBE1
NM_005879.1_PROBE1	NM_001070.1_PROBE1
NM_006247.1_PROBE1	NM_001070.1_PROBE1
NM_007317.1_PROBE1	NM_001070.1_PROBE1
NM_014828.1_PROBE1	NM_001070.1_PROBE1
947439CB1_PROBE1	NM_001184.1_PROBE1
AA149648_PROBE1	NM_001184.1_PROBE1
NM_001812.1_PROBE1	NM_001184.1_PROBE1
NM_002087.1_PROBE1	NM_001184.1_PROBE1
NM_002996.1_PROBE1	NM_001184.1_PROBE1
NM_007114.1_PROBE1	NM_001184.1_PROBE1
NM_017669.1_PROBE1	NM_001184.1_PROBE1
NM_017912.1_PROBE1	NM_001184.1_PROBE1
637182CB1_PROBE1	NM_001211.2_PROBE1
NM_001034.1_PROBE1	NM_001211.2_PROBE1
NM_012310.2_PROBE1	NM_001211.2_PROBE1
NM_014750.1_PROBE1	NM_001211.2_PROBE1
NM_018685.1_PROBE1	NM_001211.2_PROBE1
AK001379_PROBE1	NM_001237.1_PROBE1
BC000712_PROBE1	NM_001237.1_PROBE1
D38553_PROBE1	NM_001237.1_PROBE1
NM_002882.2_PROBE1	NM_001237.1_PROBE1
NM_006101.1_PROBE1	NM_001237.1_PROBE1
NM_006845.2_PROBE1	NM_001237.1_PROBE1
NM_007019.1_PROBE1	NM_001237.1_PROBE1
NM_014317.2_PROBE1	NM_001237.1_PROBE1
NM_017669.1_PROBE1	NM_001237.1_PROBE1
NM_018410.1_PROBE1	NM_001237.1_PROBE1
1501987.1_PROBE1	NM_001239.1_PROBE1
NM_004292.1_PROBE1	NM_001239.1_PROBE1
NM_005192.1_PROBE1	NM_001239.1_PROBE1
NM_006824.1_PROBE1	NM_001239.1_PROBE1
NM_015169.1_PROBE1	NM_001239.1_PROBE1
NM_016403.1_PROBE1	NM_001239.1_PROBE1
NM_032359.1_PROBE1	NM_001239.1_PROBE1
1268885CB1_PROBE1	NM_001241.1_PROBE1
2487694CB1_PROBE1	NM_001241.1_PROBE1
BC010904_PROBE1	NM_001241.1_PROBE1
NM_001046.1_PROBE1	NM_001241.1_PROBE1
NM_002837.1_PROBE1	NM_001241.1_PROBE1
NM_002996.1_PROBE1	NM_001241.1_PROBE1
NM_014264.1_PROBE1	NM_001241.1_PROBE1
NM_017669.1_PROBE1	NM_001241.1_PROBE1
1681813CB1_PROBE1	NM_001250.1_PROBE1
222732.2_PROBE1	NM_001250.1_PROBE1
NM_002087.1_PROBE1	NM_001250.1_PROBE1
NM_002632.1_PROBE1	NM_001250.1_PROBE1
NM_006247.1_PROBE1	NM_001250.1_PROBE1
NM_018295.1_PROBE1	NM_001250.1_PROBE1
NM_001237.1_PROBE1	NM_001254.1_PROBE1
NM_014791.1_PROBE1	NM_001254.1_PROBE1
NM_016448.1_PROBE1	NM_001254.1_PROBE1
NM_018410.1_PROBE1	NM_001254.1_PROBE1
NM_018518.1_PROBE1	NM_001254.1_PROBE1
NM_024680.1_PROBE1	NM_001254.1_PROBE1
1184503.3_PROBE1	NM_001255.1_PROBE1
441855.8_PROBE1	NM_001255.1_PROBE1
AK001379_PROBE1	NM_001255.1_PROBE1
BC012328_PROBE1	NM_001255.1_PROBE1
NM_002855.2_PROBE1	NM_001255.1_PROBE1
NM_005192.1_PROBE1	NM_001255.1_PROBE1
NM_006101.1_PROBE1	NM_001255.1_PROBE1
NM_014285.1_PROBE1	NM_001255.1_PROBE1
NM_018140.1_PROBE1	NM_001255.1_PROBE1
NM_031423.1_PROBE1	NM_001255.1_PROBE1
1681813CB1_PROBE1	NM_001258.1_PROBE1
AL133084_PROBE1	NM_001258.1_PROBE1
L27479_PROBE1	NM_001258.1_PROBE1
L39833_PROBE1	NM_001258.1_PROBE1
NM_000574.1_PROBE1	NM_001258.1_PROBE1
NM_003790.1_PROBE1	NM_001258.1_PROBE1
NM_004419.2_PROBE1	NM_001258.1_PROBE1
NM_007027.1_PROBE1	NM_001258.1_PROBE1
NM_016242.1_PROBE1	NM_001258.1_PROBE1
NM_021106.1_PROBE1	NM_001258.1_PROBE1
NM_003000.1_PROBE1	NM_001260.1_PROBE1
NM_004031.1_PROBE1	NM_001260.1_PROBE1
NM_007278.1_PROBE1	NM_001260.1_PROBE1
NM_018454.2_PROBE1	NM_001260.1_PROBE1
D38553_PROBE1	NM_001274.1_PROBE1
NM_001033.1_PROBE1	NM_001274.1_PROBE1
NM_006027.1_PROBE1	NM_001274.1_PROBE1
NM_006479.1_PROBE1	NM_001274.1_PROBE1
NM_014264.1_PROBE1	NM_001274.1_PROBE1
NM_016448.1_PROBE1	NM_001274.1_PROBE1
NM_017669.1_PROBE1	NM_001274.1_PROBE1
NM_018131.1_PROBE1	NM_001274.1_PROBE1
NM_018518.1_PROBE1	NM_001274.1_PROBE1
NM_024680.1_PROBE1	NM_001274.1_PROBE1
141844.1_PROBE1	NM_001289.2_PROBE1
1501987.1_PROBE1	NM_001289.2_PROBE1
1503051.16_PROBE1	NM_001289.2_PROBE1
1503691.2_PROBE1	NM_001289.2_PROBE1
2469073CB1_PROBE1	NM_001289.2_PROBE1
NM_002189.1_PROBE1	NM_001289.2_PROBE1
NM_014349.1_PROBE1	NM_001289.2_PROBE1
NM_016816.1_PROBE1	NM_001289.2_PROBE1
NM_018295.1_PROBE1	NM_001289.2_PROBE1
1386170.1_PROBE1	NM_001311.1_PROBE1
480951.23_PROBE1	NM_001311.1_PROBE1
NM_004292.1_PROBE1	NM_001311.1_PROBE1
NM_005192.1_PROBE1	NM_001311.1_PROBE1
1998155CB1_PROBE1	NM_001315.1_PROBE1
NM_001034.1_PROBE1	NM_001315.1_PROBE1
NM_002350.1_PROBE1	NM_001315.1_PROBE1
NM_005842.1_PROBE1	NM_001315.1_PROBE1
NM_015364.1_PROBE1	NM_001315.1_PROBE1
X65644_PROBE1	NM_001315.1_PROBE1
1454113.6_PROBE1	NM_001358.1_PROBE1
3591349CB1_PROBE1	NM_001358.1_PROBE1
NM_003594.1_PROBE1	NM_001358.1_PROBE1
NM_005642.2_PROBE1	NM_001358.1_PROBE1
NM_005842.1_PROBE1	NM_001358.1_PROBE1
NM_006027.1_PROBE1	NM_001358.1_PROBE1
NM_012112.1_PROBE1	NM_001358.1_PROBE1
NM_014750.1_PROBE1	NM_001358.1_PROBE1
NM_006027.1_PROBE1	NM_001379.1_PROBE1
NM_007317.1_PROBE1	NM_001379.1_PROBE1
1381351.11_PROBE2	NM_001451.1_PROBE1
1386170.1_PROBE1	NM_001451.1_PROBE1
232915.1_PROBE1	NM_001451.1_PROBE1
404400.3_PROBE1	NM_001451.1_PROBE1
8048114CB1_PROBE1	NM_001451.1_PROBE1
NM_001549.1_PROBE1	NM_001451.1_PROBE1
NM_001709.1_PROBE1	NM_001451.1_PROBE1
NM_003195.1_PROBE1	NM_001451.1_PROBE1
NM_015169.1_PROBE1	NM_001451.1_PROBE1
1322410CB1_PROBE1	NM_001455.1_PROBE1
480951.23_PROBE1	NM_001455.1_PROBE1
NM_002087.1_PROBE1	NM_001455.1_PROBE1
NM_002350.1_PROBE1	NM_001455.1_PROBE1
NM_003600.1_PROBE1	NM_001455.1_PROBE1
NM_012112.1_PROBE1	NM_001455.1_PROBE1
NM_015364.1_PROBE1	NM_001455.1_PROBE1
NM_021106.1_PROBE1	NM_001455.1_PROBE1
1503691.2_PROBE1	NM_001511.1_PROBE1
2059823CB1_PROBE1	NM_001511.1_PROBE1
NM_022443.1_PROBE1	NM_001511.1_PROBE1
NM_024847.1_PROBE1	NM_001511.1_PROBE1
1681813CB1_PROBE1	NM_001514.2_PROBE1
NM_000574.1_PROBE1	NM_001514.2_PROBE1
NM_001548.1_PROBE1	NM_001514.2_PROBE1
NM_002970.1_PROBE1	NM_001514.2_PROBE1
NM_003702.2_PROBE1	NM_001514.2_PROBE1
NM_003790.1_PROBE1	NM_001514.2_PROBE1
NM_012294.1_PROBE1	NM_001514.2_PROBE1
X65644_PROBE1	NM_001514.2_PROBE1
1322410CB1_PROBE1	NM_001517.1_PROBE1
NM_001070.1_PROBE1	NM_001517.1_PROBE1
NM_001536.1_PROBE1	NM_001517.1_PROBE1
NM_002087.1_PROBE1	NM_001517.1_PROBE1
NM_022917.1_PROBE1	NM_001517.1_PROBE1
NM_031299.1_PROBE1	NM_001517.1_PROBE1
NM_001379.1_PROBE1	NM_001521.1_PROBE1
NM_005192.1_PROBE1	NM_001521.1_PROBE1
NM_006027.1_PROBE1	NM_001521.1_PROBE1
NM_006473.1_PROBE1	NM_001521.1_PROBE1
NM_007317.1_PROBE1	NM_001521.1_PROBE1
NM_015364.1_PROBE1	NM_001521.1_PROBE1
NM_032024.1_PROBE1	NM_001521.1_PROBE1
NM_002019.1_PROBE1	NM_001527.1_PROBE1
[truncated: 3,153 more rows]
