# Supplementary material for: Vasohibin-1 is identified as a master-regulator of endothelial cell apoptosis using gene network analysis
Source: BMC Genomics. 2013 Jan 16;14:23. doi: 10.1186/1471-2164-14-23 (PMC3570387; doi:10.1186/1471-2164-14-23)
Supplement: Additional file 5 — List of apoptosis associated RNA’s in the Codelink microarray platform and the GRN. [file 1471-2164-14-23-S5.xlsx]

## Sheet: Sheet1
PROBE ID	GENE ID	time1	time2	time3	time4	time5	time6	time7	time8
107839.1_PROBE1	ABL1	0.160333	0.125	0.0956667	0.105	0.165	0.135	0.107	0.394667
NM_005163.1_PROBE1	AKT1	3.27	3.04333	3.09	2.63333	2.94	2.58333	2.11	2.39333
105449.1_PROBE1	APP	0.280667	0.348333	0.335333	0.300667	0.239333	0.245667	0.193333	0.091
4080791CB1_PROBE1	BCAP31	7.39333	6.44667	6.6	5.19	4.87	4.48333	4.61	5.82333
1099116.1_PROBE1	BCL6	0.157	0.269667	0.243	0.313	0.27	0.292	0.259333	0.136333
NM_001709.1_PROBE1	BDNF	2.91533	2.85633	1.62467	1.003	0.640667	0.59	0.280667	0.671667
NM_016252.1_PROBE1	BIRC6	2.22333	1.59667	1.84	1.90667	1.74667	1.80333	1.57667	1.95
342012CB1_PROBE1	BTG1	6.7	8.05333	8.83	10.7667	12.2933	17.3667	22.7333	21.8
NM_001211.2_PROBE1	BUB1B	0.594	0.440667	0.459333	0.475	0.334667	0.504	0.364333	0.078
989010.5_PROBE1	CCL2	8.87333	8.56	8.13333	9.08333	10.1667	15.7133	10.2133	14.5667
NM_001250.1_PROBE1	CD40	0.818	0.914	0.869	0.773333	0.987	1.34667	1.91333	3.47
NM_001786.1_PROBE1	CDC2	16	13.3667	14.9	15.9	14.5667	17.8667	13.49	5.76
1446508.3_PROBE1	CDK5	4.99333	5.01333	4.57333	5.13333	6.08333	5.85667	5.69667	6.11333
1219744.11_PROBE1	CEBPB	12.2333	15.2	13.6333	11.3667	12.79	14.5633	20.0333	27.0667
NM_001806.1_PROBE1	CEBPG	7.15333	7.40667	8.24	7.67	7.06	7.93	10.0633	11.6333
NM_003879.1_PROBE1	CFLAR	13.1533	12.78	13.5133	11.8633	11.59	14.04	16.25	16.5267
NM_003798.1_PROBE1	CTNNAL1	6.46667	6.03	7.26	7.54333	6.43333	6.54667	4.5	2.31667
NM_003467.1_PROBE1	CXCR4	1.22067	1.57067	1.47267	1.66433	2.5	3.50333	4.86333	11.1233
NM_005225.1_PROBE1	E2F1	2.04667	1.94	2.15	2.09	2.03667	1.75667	1.48333	1.30667
NM_023111.1_PROBE1	FGFR1	4.47333	4.91	4.58667	4.62333	4.65667	5.55667	6.23	5.39333
NM_002015.2_PROBE1	FOXO1A	1.06967	1.15533	1.06167	1.06733	1.11233	1.29333	1.22367	1.61667
111554.8_PROBE1	FOXO3A	0.846	0.681333	0.825333	0.734	0.737	0.783	0.804	1.19133
NM_004964.2_PROBE1	HDAC1	0.261333	0.354667	0.235667	0.202	0.211667	0.196	0.181667	0.325
BG682263_PROBE1	HDAC3	1.33	1.29667	1.28	1.072	1.32	1.12	1.30333	1.16667
AF055019_PROBE1	HIPK2	0.455667	0.441667	0.598667	0.567333	0.439	0.490333	0.558	0.509667
1226628CB1_PROBE1	HSPE1	150.667	156.333	147.667	150	137.667	117.667	100.1	64.6333
NM_022168.1_PROBE1	IFIH1	0.637	0.671	0.706333	0.803333	1.09633	1.58333	2.47333	10.7233
NM_003639.1_PROBE1	IKBKG	9.87333	10.7267	11.0333	10.19	10.14	9.24667	9.87	9.03
NM_000575.1_PROBE1	IL1A	0.300333	0.362667	0.325333	0.293	0.352667	0.501	0.532	0.541333
NM_000600.1_PROBE1	IL6	3.78	4.10667	2.94667	3.20667	3.30333	4.01	5	3.83333
1382737.1_PROBE1	MAPK1	15.4333	15.9	15.0333	15.9333	15.7	16.5667	12.8	14.8333
1239557CB1_PROBE1	MX1	1.34567	2.22567	2.559	2.54867	3.05733	2.54333	5.83667	78.9333
NM_002466.1_PROBE1	MYBL2	0.804667	1.15367	1.006	0.755333	0.816333	0.754	0.640667	0.406667
1452552.1_PROBE1	MYC	0.183333	0.188333	0.223667	0.163667	0.251333	0.178333	0.152	0.295667
141869.1_PROBE1	NFKB1	0.721667	0.373667	0.555333	0.645	0.643333	0.709667	0.86	1.04267
NM_020529.1_PROBE1	NFKBIA	4.06667	3.52	3.03	2.90667	5.04	5.80667	6.09	5.84333
NM_002649.1_PROBE1	PIK3CG	0.565333	0.526333	0.551	0.519333	0.472	0.430667	0.458333	0.559
1345070.1_PROBE1	PIK3R1	0.833667	0.761	1.22333	0.842333	0.685667	0.932	0.698333	0.977667
NM_005027.1_PROBE1	PIK3R2	0.458667	0.459667	0.424667	0.433	0.476	0.454333	0.462333	0.47
NM_033238.1_PROBE1	PML	0.435333	0.392	0.404333	0.406667	0.434667	0.401333	0.531333	0.631
135831CB1_PROBE1	PRKCA	0.333333	0.326	0.31	0.212667	0.223	0.207667	0.125667	0.086
1676240CB1_PROBE1	RAD9A	0.704667	0.658667	0.687333	0.695333	0.607	0.508667	0.400667	0.425333
NM_000966.1_PROBE1	RARG	0.308	0.293	0.327333	0.352667	0.335667	0.443333	0.436333	0.519333
NM_021975.1_PROBE1	RELA	14.06	13.2667	13.7	12.49	14.16	14.6333	16.4333	18.8
NM_005627.1_PROBE1	SGK	52.5667	43.2	19.3	18.3667	15.0667	12.3133	9.77	10.9933
1330136.48_PROBE1	SQSTM1	1.56	1.84	1.58667	1.73333	1.95667	1.91333	2.27667	2.22333
1453449.1_PROBE1	STAT1	0.923	0.938	1.06333	0.965333	0.82	0.834667	1.041	2.36667
NM_003152.1_PROBE1	STAT5A	1.99333	2.25333	2.14333	2.45	1.97667	2.21667	2.18667	2.50333
AL080218_PROBE1	STAT5B	1.39333	1.65	1.47667	1.42333	1.51333	1.70667	1.52	1.88667
NM_001065.1_PROBE1	TNFRSF1A	0.518667	0.632	0.522	0.39	0.418	0.386	0.424333	0.407
NM_003790.1_PROBE1	TNFRSF25	1.88	1.74333	1.69	2.36	3.65	4.16	5.55	5.06333
NM_003810.1_PROBE1	TNFSF10	0.264	0.333667	0.381667	0.534333	0.798667	0.859	1.142	3.74333
NM_003809.1_PROBE1	TNFSF12	2.15133	3.47	2.84	3.04667	3.28	3.52	3.88	4.88333
NM_000546.2_PROBE1	TP53	2.42333	2.72	2.34667	2.37	3.01667	3.35333	4.17	3.31
NM_033285.1_PROBE1	TP53INP1	1.14433	1.124	1.52	2.12667	2.62	4.00333	4.65	5.38333
NM_005658.1_PROBE1	TRAF1	0.825333	0.809	0.8	0.820667	2.43	4.78667	7.07	2.23
3267330CB1_PROBE1	YWHAZ	17.4333	14.6	14.6	16.5	16.7667	17.3	16.9	16.1667
010773CB1_PROBE1	RNF130	12.2333	11.9867	11.7333	13.3	13.2	14.0667	14.6333	17.7667
011050CB1_PROBE1	LITAF	9.42667	8.25667	8.20333	7.27	8.01333	10.0767	11.0633	12.5133
011483CB1_PROBE1	CASP4	19.6667	14.6667	17.2667	17.6333	13.7	15.5333	18.1333	25.4333
1041345.1_PROBE1	ERCC2	0.225	0.166667	0.129667	0.144667	0.205333	0.193333	0.191667	0.359667
1041816.15_PROBE1	MADD	1.55333	1.48333	1.31333	1.79333	1.85333	1.58	1.48333	2.17
108907.1_PROBE1	CUL4A	1.09033	0.857667	0.950667	1.03533	0.725	0.749333	0.912667	1.12667
1098724.1_PROBE1	SON	0.296	0.200333	0.248667	0.201	0.152	0.226667	0.228667	0.270333
111501.1_PROBE1	BRE	3.85333	4.05	3.66667	3.67	4.09667	3.71	3.48333	4.48667
1135675.1_PROBE1	SIAH1	0.197	0.243	0.304333	0.275667	0.237667	0.265333	0.119333	0.229
1137274.1_PROBE1	ACTN2	0.543	0.555	0.674667	0.592667	0.686	0.434	0.460333	0.418333
1139678.12_PROBE1	HMGB1	29.1333	24.8333	29.3667	29.3	29.8667	31.1667	26.9333	19.6333
1168293.1_PROBE1	PIM1	0.174667	0.165	0.119333	0.12	0.184	0.14	0.0803333	0.335
1210842CB1_PROBE1	ESPL1	3.96	4.16667	3.88333	4.18	4.21667	3.54333	3.11667	1.161
121499.1_PROBE1	VDAC1	0.165667	0.182667	0.161333	0.226333	0.190333	0.143667	0.165667	0.134667
123364.1_PROBE1	ZBTB16	0.231333	0.259333	0.171	0.239333	0.172	0.188667	0.140667	0.185667
127968.1_PROBE1	RUNX3	0.489667	0.521667	0.494	0.451333	0.559667	0.574333	0.772667	0.799667
128256.1_PROBE1	PRKDC	0.872	0.893333	0.827667	0.754667	0.425667	0.414333	0.332	0.4
1317863CB1_PROBE1	CRADD	7.51667	8.06	6.96333	7.08	7.93667	8.27667	7.87333	8.24333
1322332CB1_PROBE1	SMNDC1	0.133333	0.141667	0.100333	0.0803333	0.120333	0.112	0.182	0.131
1381955CB1_PROBE1	SIRT1	0.548667	0.508667	0.746	0.649333	0.585667	0.870667	0.692333	0.630333
1382927.1_PROBE1	MAPK8IP2	0.107667	0.051	0.057	0.061	0.063	0.0753333	0.123667	0.059
1382979.4_PROBE1	BECN1	0.248	0.249667	0.234333	0.251667	0.245333	0.225333	0.232	0.226
1383301.1_PROBE1	PDCD6IP	0.569667	0.547	0.540667	0.668	0.761667	0.627333	0.677333	0.630333
1383446.16_PROBE1	KIAA0367	0.620333	0.572	0.583667	0.621667	0.569333	0.638	0.511333	0.634333
1383814.4_PROBE1	STK4	5.11667	4.86333	4.68	5.11	3.71333	5.34667	3.92	4.30333
1384232.1_PROBE1	PSEN1	0.237333	0.240667	0.219667	0.227333	0.243	0.198333	0.233	0.217
1394167.1_PROBE1	ANXA1	0.305667	0.308667	0.365333	0.350667	0.328	0.328667	0.363333	0.337
1398807.1_PROBE1	PDCD2	0.373	0.383333	0.389333	0.374333	0.315667	0.294	0.301667	0.323
1430336CB1_PROBE1	ANXA4	25.1	23.7	21.9667	25.4667	28.3	32.7333	33.4333	42.4
1446048.2_PROBE1	CLU	0.283667	0.285	0.266333	0.249667	0.256333	0.268	0.284667	0.145667
1447000.6_PROBE1	PAK1	1.08367	1.03033	0.841667	0.917	0.998667	0.877	0.700333	0.527
1447055.1_PROBE1	CASP8AP2	4.17667	4.73667	4.81667	4.66	4.29	3.88333	3.99667	4.24
1448458.1_PROBE1	BCL2	0.101	0.123333	0.122333	0.121667	0.0993333	0.123333	0.125667	0.116
1449661.5_PROBE1	PHF17	10.68	8.29	9.11667	8.19333	8.79667	8.16667	7.22333	5.76
1449826.6_PROBE1	PEG3	0.669333	0.636	0.643333	0.562667	0.500667	0.481	0.455333	0.495667
1454119.1_PROBE1	EGLN3	0.168	0.167	0.157	0.224	0.157	0.202667	0.17	0.209333
1454173.1_PROBE1	HIF1A	0.359667	0.328667	0.351667	0.326333	0.370667	0.375667	0.350667	0.367667
1454205.1_PROBE1	DAPK3	0.453	0.46	0.448333	0.541	0.414	0.533333	0.614333	0.669333
1506961.5_PROBE1	DAP3	1.83	1.16	1.55	1.54667	1.42667	1.48	1.45	1.86333
150854.1_PROBE1	PTPN6	0.192333	0.194	0.114	0.191	0.16	0.132667	0.136	0.219
153119CB1_PROBE1	IL1B	0.108333	0.120667	0.109667	0.106333	0.099	0.164	0.188667	0.733667
1534733CB1_PROBE1	CD5L	0.0743333	0.0783333	0.0473333	0.0283333	0.0873333	0.0866667	0.0623333	0.075
1572190CB1_PROBE1	PLAGL2	0.195667	0.320667	0.208333	0.261	0.232667	0.294	0.276	0.201667
1599284CB1_PROBE1	RHOB	1.47667	1.33667	1.10667	1.36	1.64667	1.98667	2.43333	1.94333
1731419CB1_PROBE1	BCAR1	0.555667	0.522667	0.635667	0.564667	0.639667	0.580333	0.665333	0.682333
197393.1_PROBE1	HSPA5	1.45967	1.164	1.148	1.34933	1.305	1.459	1.34133	1.03567
198744.11_PROBE1	KIAA1967	6.42333	6.82	7.03667	6.19333	5.86667	4.76667	4.14	4.28333
1990126CB1_PROBE1	SH3GLB1	12.4033	11.5733	11.1233	12.2967	12.29	14.1233	15.6467	15.8467
199354.3_PROBE1	PLEKHF1	5.08333	5.15667	5.94	5.46333	6.22667	5.72667	6.21	6.6
2028680CB1_PROBE1	SFN	0.0823333	0.102333	0.0883333	0.0916667	0.0813333	0.0553333	0.0866667	0.134
203156.3_PROBE1	PCSK9	0.593667	0.581333	0.504	0.493667	0.641	0.628667	0.654	1.38667
213892.26_PROBE1	CCAR1	16.5667	14.79	18.0667	19.8333	14.8333	18.6	15.5333	17.8333
216124.6_PROBE1	NUDT2	6.44	6.70333	6.70333	7.1	7.51667	7.78333	7.08667	6.81667
2222892CB1_PROBE1	GDF5	0.0853333	0.104	0.058	0.069	0.066	0.072	0.074	0.0896667
223174.7_PROBE1	BNIP3	0.247667	0.329	0.339	0.316333	0.282	0.272667	0.239667	0.285333
223196.9_PROBE1	DEDD2	0.618333	0.658333	0.760667	1.01733	1.12667	1.20333	1.07333	1.22667
2286224CB1_PROBE1	NME5	1.019	0.934	0.966	0.949	0.884	0.945	0.947	1.2
2307442CB1_PROBE1	VCP	26.3	27.8	24.5	26.3667	30.4667	29.5667	25.5667	24.9667
234687.2_PROBE1	BCL2L11	0.0796667	0.130667	0.113	0.120667	0.170667	0.356667	0.64	1.91667
235133.4_PROBE1	PDCD7	2.24	2.22	1.68667	1.86333	1.74333	1.63	1.417	1.74
236655.1_PROBE1	BMF	1.47333	1.61333	1.56333	1.54333	1.44667	1.44	1.40667	1.54667
241931.22_PROBE1	HSPA1A	4.44667	4.25333	3.31333	5.87667	6.58	6.72	4.77667	5.47667
242018.4_PROBE1	CTSB	9.31	9.92333	11.07	10.27	9.94667	12.0467	11.5067	12.9867
253179.5_PROBE1	CIDEC	4.18333	5.08	4.63	4.34	4.09333	3.57333	3.15333	3.25333
2581925CB1_PROBE1	CFDP1	7.68667	7.15667	7.29333	7.85	8.77333	9.51667	10.8367	10.3533
2594160CB1_PROBE1	HIPK3	0.396	0.381667	0.372667	0.441667	0.358	0.391667	0.332333	0.301
2605137CB1_PROBE1	FAF1	0.253667	0.253	0.279	0.314	0.246667	0.231	0.278667	0.337
2640862CB1_PROBE1	BIK	0.061	0.0543333	0.0796667	0.102	0.102333	0.111667	0.124	0.260333
2645254CB1_PROBE1	ZNF346	5.43333	6.31	4.98	5.22	5.79	5.02	4.97	5.05
2660893CB1_PROBE1	TXNL1	25.0667	25.7	26.1667	26.4333	26.3667	25.4333	29.3667	32.0667
268418CB1_PROBE1	TDGF1	0.519	0.419333	0.465333	0.468667	0.535	0.468333	0.5	0.512
269515.4_PROBE1	TRAF4	0.977	1.02933	1.04867	0.973	1.33	1.41667	1.44	1.5
2726016CB1_PROBE1	BCL10	1.90667	1.63333	1.22667	1.19333	1.35333	1.60333	1.66667	1.55333
273186.2_PROBE1	RNF34	1.30833	1.208	1.00167	1.11	1.06733	1.05467	0.871333	0.915333
2812560CB1_PROBE1	CALR	0.688333	0.625333	0.500667	0.433	0.482	0.618667	0.748	0.409333
2813215CB1_PROBE1	FOXL2	1.279	1.336	1.26333	1.24667	1.33833	1.239	1.38667	1.37
2854054CB1_PROBE1	DAD1	59.6	68.4667	64.2333	60.8667	67.9	64.7	67.9333	78
2887718CB1_PROBE1	NPM1	67.1333	44	57.2	51.5333	52	52.2	58.1	45.7
2992366CB1_PROBE1	CFL1	85.8333	73.6333	74.0333	58.9667	64.8667	80	90.5333	73.8667
3026841CB1_PROBE1	PEA15	15.8333	17	17.1	16.7333	16.8	19.1	18.8	15.0333
3069363CB1_PROBE1	RABEP1	2.03	1.58833	1.68667	1.87	1.79667	1.68667	1.51333	1.74333
3222327CB1_PROBE1	PPP2R1B	1.116	1.108	1.11	1.11333	1.28	1.38667	1.25333	1.22433
3247905CB1_PROBE1	UNC5B	0.107667	0.087	0.104667	0.087	0.117333	0.157	0.117	0.369667
3255458CB1_PROBE1	ACTN4	8.49667	9.63	9.99333	7.72	8.61667	11.3667	10.2067	10.7867
334282.2_PROBE1	BAG4	3.14667	2.35667	3.1	3.53333	2.64	2.37	2.02333	1.8
3363382CB1_PROBE1	PURB	0.328333	0.253333	0.229333	0.284	0.223667	0.201	0.183667	0.192
337360.7_PROBE1	BARD1	1.18333	0.952667	1.21667	1.14067	1.011	0.886333	0.712667	0.656
3475252CB1_PROBE1	PAWR	2.05333	1.77333	1.65333	1.69333	1.33267	1.39667	1.18033	1.36667
347808.18_PROBE1	API5	2.54667	2.67333	2.68333	2.82	2.64	2.18333	1.72667	1.72667
3531582CB1_PROBE1	APAF1	1.20567	1.17667	1.19667	1.39333	1.54667	1.13367	1.31	1.055
3749575CB1_PROBE1	GULP1	0.660333	0.501	0.646667	0.587333	0.616667	0.576	0.597667	0.687333
404376.2_PROBE1	STAMBP	1.24933	1.37	1.20667	1.48	1.35333	1.28	1.42667	1.47333
411373.8_PROBE1	SEMA6A	0.185333	0.176667	0.189333	0.195667	0.08	0.218	0.229	0.536333
427987.1_PROBE1	INCA	0.278667	0.256	0.274	0.238	0.198333	0.245667	0.230667	0.290333
476805.1_PROBE1	PTEN	0.384333	0.326333	0.325	0.382667	0.289667	0.277333	0.358667	0.309667
481415.5_PROBE1	MAP3K1	1.832	1.30733	2.07	1.85667	1.44567	1.48667	1.26567	1.49333
4881515CB1_PROBE1	RRAGC	2.42333	1.88	2.88333	2.95333	3.96333	4.50667	4.58667	4.44333
5928484CB1_PROBE1	IGF1	0.138	0.109	0.143333	0.174333	0.209667	0.193	0.170333	0.416333
6208133CB1_PROBE1	DPF1	0.348667	0.239667	0.244667	0.308	0.225	0.206667	0.121333	0.0863333
632664CB1_PROBE1	ITM2B	31.8	40.3667	36.5333	37.4	41.2	52.0667	56.9667	72.3
6621163CB1_PROBE1	SGPL1	0.425667	0.377667	0.397333	0.386333	0.365333	0.344667	0.388333	0.380667
697785CB1_PROBE1	LGALS1	191.533	193.667	209.333	173.333	225	216.667	240.333	194
70191283CB1_PROBE1	OSM	0.11	0.087	0.082	0.072	0.0973333	0.0993333	0.103333	0.134667
72100948CB1_PROBE1	NME6	2.32	2.31	2.23333	1.90667	1.73	2.03	1.77667	1.74667
72378482CB1_PROBE1	BIRC7	0.159667	0.216667	0.234333	0.206667	0.259333	0.242	0.158333	0.209333
7487964CB1_PROBE1	IL4	0.778667	0.933333	1.02	0.822667	0.834333	0.778	0.979667	0.870667
7488550CB1_PROBE1	PROP1	0.578	0.598667	0.586333	0.577333	0.594667	0.619667	0.731667	0.548
754150CB1_PROBE1	RTN4	64.2333	67.9667	61.1667	62.5667	55.6667	57.7	59.5	76.3333
8008285CB1_PROBE1	NCR1	0.656667	0.589	0.506333	0.571667	0.655333	0.533333	0.548667	0.626667
889160.32_PROBE1	RTKN	0.136333	0.0526667	0.115	0.105	0.100333	0.163	0.124333	0.116
898224.2_PROBE1	NCKAP1	1.633	1.22133	1.71	1.55667	1.238	1.73	1.507	1.57267
903822.1_PROBE1	PDCD4	0.0513333	0.0766667	0.095	0.0686667	0.0703333	0.0546667	0.100333	0.0866667
949738CB1_PROBE1	DDAH2	0.0896667	0.0986667	0.107333	0.109333	0.127333	0.194667	0.246	0.225667
977975.1_PROBE1	UACA	1.81	1.64733	2.84333	2.77667	2.95	3.75	4.47667	9.04
978038.11_PROBE1	MALT1	1.35333	1.42	1.40333	1.69	1.57333	1.40667	1.53333	1.41667
AA133354_PROBE1	BNIP2	7.86667	6.12	8.56333	8.96	10.0733	9.63	11.2667	12.0167
AAB49289_PROBE1	IHPK3	8.34	8.97333	8.75	8.91	8.25	8.56667	7.88667	7.08333
AB007856_PROBE1	FEM1B	0.718	0.653	0.877	0.983	0.953333	0.908667	0.767667	0.918
AB011139_PROBE1	OPA1	1.159	1.02333	1.17667	1.30333	1.16233	1.17767	1.132	0.979
AB011174_PROBE1	PACS2	4.37667	5.64	4.99333	4.81333	6.40333	5.57333	6.23333	7.20667
AB011178_PROBE1	PHLPP	0.809	1.07167	1.03	1.02067	1.109	1.147	1.32333	1.4
AB029000_PROBE1	SULF1	2.61667	2.47733	2.83	3.16333	2.73	4.45667	4.37333	6.48333
AB029021_PROBE1	TRIM35	1.33867	1.56667	1.25	1.21333	1.08167	0.989	0.811	1.12
AB029551_PROBE1	RYBP	1.023	0.937333	0.950333	1.04167	1.184	1.35	1.42333	1.56067
AB033060_PROBE1	AHRR	0.163333	0.108333	0.125333	0.137667	0.141	0.117333	0.08	0.100333
AB033090_PROBE1	PAK7	0.137667	0.138333	0.129333	0.149667	0.188333	0.139333	0.108	0.117333
AF009674_PROBE1	AXIN1	0.864333	0.844333	0.790333	0.651667	0.613	0.761667	0.742667	0.809333
AF016266_PROBE1	TNFRSF10B	8.91333	8.94333	7.71333	7.02333	8.65667	9.36	10.38	12.0333
AF110908_PROBE1	TRAF3	2.70367	2.53	3.07333	2.89333	2.05	2.38333	1.89	2.44
AF120103_PROBE1	SMO	1.75333	2.34	2.19	2.29333	2.85667	2.75667	2.50667	2.91
AF216077_PROBE1	TNFRSF19	0.171667	0.179667	0.212333	0.190667	0.191667	0.213333	0.192	0.181
AF220656_PROBE1	PHLDA1	0.759	0.533	0.482	0.617333	0.728333	0.666667	0.815667	1.109
AF226044_PROBE1	SNRK	9.95667	12.2	10.6133	9.96	8.94333	12.12	12.7	18.4
AI129320_PROBE1	ZAK	1.03267	1.13433	1.24467	1.27667	1.09633	1.275	0.845	0.745333
AJ318887_PROBE1	PPP1R13B	0.669667	0.833	0.738667	0.837333	0.757	0.790667	0.980333	0.8
AK000383_PROBE1	DUSP22	0.78	0.969	0.904	0.816	0.771333	0.696667	0.695333	0.834667
AK000789_PROBE1	DOCK1	0.136	0.126	0.103	0.138333	0.147	0.138333	0.125333	0.146667
AK000878_PROBE1	BCAP29	7.22333	6.57667	7.69333	8.04	8.27333	8.64333	8.63	7.48
AK024029_PROBE1	MOAP1	0.116667	0.107333	0.112333	0.120333	0.0703333	0.093	0.0896667	0.103333
AK024450_PROBE1	RHOT2	0.145333	0.157667	0.166667	0.123333	0.0683333	0.116667	0.142333	0.147667
AL117643_PROBE1	ACVR1B	6.91333	7.29667	8.30333	8.4	8.66333	10.1467	9.85333	6.67
AL117653_PROBE1	MITF	0.790667	0.679	0.707	0.767	0.732333	0.608333	0.411333	0.251667
AL132665_PROBE1	BNIP3L	0.783	0.405667	0.630667	0.641667	0.723667	1.24667	1.36333	1.77333
AW243334_PROBE1	TRAF6	0.436	0.376333	0.465667	0.501667	0.529	0.574667	0.556	0.693
AY028896_PROBE1	CARD10	4.59	5.34	4.98	5.31	5.51	5.25	6.00333	6.98333
BC008791_PROBE1	TUBB	57.1	57.0667	54.2	58.5333	56.4667	58.1	48.7	35.4333
BC013082_PROBE1	SIAH2	4.24	4.08667	3.65	3.70667	3.62	3.12333	3.26333	3.84
BE868911_PROBE1	BTK	1.52	1.87667	1.59	1.67333	1.62	1.72	1.79333	1.58667
BI833349_PROBE1	PPP1R15A	0.423333	0.518333	0.428333	0.431333	0.358667	0.498667	0.410333	0.332
BI908338_PROBE1	GADD45B	0.350333	0.299333	0.327	0.271667	0.352667	0.295	0.339	0.363667
D16234_PROBE1	PDIA3	5.61	6.08667	5.95333	6.05333	6.04667	6.40667	6.17667	5.19333
D25304_PROBE1	ARHGEF6	0.778667	0.940333	0.912	0.971667	1.045	1.31667	1.47333	2.93333
D84276_PROBE1	CD38	0.379667	0.455667	0.496333	0.425333	0.444	0.420667	0.396333	0.378
D86970_PROBE1	MYO18A	0.250333	0.312667	0.286667	0.283	0.346	0.424	0.387	0.699333
L20121_PROBE1	BCL2L1	5.49	5.63667	5.04667	4.91667	5.45333	5.73	6.26	7.06667
L49207_PROBE1	PTK2B	1.49333	1.87667	1.67667	1.74	1.71667	1.71	1.85333	1.66333
M22877_PROBE1	CYCS	0.657	0.604333	0.678	0.672333	0.607333	0.443667	0.373	0.307333
NM_000041.1_PROBE1	APOE	0.055	0.0413333	0.0756667	0.108	0.0873333	0.064	0.099	0.176
NM_000043.1_PROBE1	FAS	0.676333	0.598667	0.825667	0.939333	0.940667	1.13733	0.995667	0.938
NM_000073.1_PROBE1	CD3G	0.294333	0.253333	0.168	0.254333	0.304333	0.242333	0.231333	0.194
NM_000074.1_PROBE1	CD40LG	2.63	3.14667	3.08333	3.18667	3.2	3.08333	3.59333	3.09333
NM_000077.1_PROBE1	CDKN2A	0.172667	0.197	0.233667	0.194	0.263333	0.212333	0.266667	0.201
NM_000086.1_PROBE1	CLN3	7.34667	7.60333	7.41667	7.85333	9.27	10.05	9.99333	10.7667
NM_000179.1_PROBE1	MSH6	9.96333	9.18	10.4133	13.1333	9.87	6.10667	4.26667	5.02333
NM_000211.1_PROBE1	ITGB2	0.299333	0.409	0.374	0.369667	0.299667	0.355	0.383	0.510667
NM_000249.1_PROBE1	MLH1	8.5	10.71	9.75667	11.47	10.1067	11.3333	10.2333	7.35333
NM_000251.1_PROBE1	MSH2	7.68667	5.94333	7.35333	8.73333	7.83667	6.61667	4.46333	3.66667
NM_000269.1_PROBE1	NME1	55.1333	76.6	76.9333	74.0333	70.0667	66.3667	55.3	31.0667
NM_000310.1_PROBE1	PPT1	4.03667	4.19	3.88333	3.54667	4.35667	4.25667	4.40333	3.57333
NM_000506.2_PROBE1	F2	0.104667	0.028	0.147333	0.069	0.061	0.069	0.077	0.087
NM_000572.1_PROBE1	IL10	0.112333	0.130667	0.137333	0.104333	0.109667	0.08	0.0593333	0.103
NM_000594.1_PROBE1	TNF	1.45667	1.51667	1.379	1.39333	1.57467	1.63233	1.80133	1.64333
NM_000595.2_PROBE1	LTA	0.146333	0.149333	0.139	0.137	0.184333	0.143	0.107333	0.160667
NM_000598.1_PROBE1	IGFBP3	3.00333	3.34333	3.05333	3.26333	3.33667	3.38333	4.19333	3.17333
NM_000675.2_PROBE1	ADORA2A	0.588333	0.715	0.706667	0.638333	0.616	0.942667	0.969	2.01667
NM_000686.2_PROBE1	AGTR2	0.47	0.462	0.498	0.390667	0.375	0.41	0.366667	0.363
NM_000697.1_PROBE1	ALOX12	0.374	0.379333	0.37	0.451667	0.417333	0.404	0.400667	0.482667
NM_000733.1_PROBE1	CD3E	0.164667	0.2	0.183667	0.197	0.169333	0.207333	0.179	0.182667
NM_000787.1_PROBE1	DBH	0.318667	0.380333	0.326667	0.393333	0.376667	0.365	0.389	0.304333
NM_000852.2_PROBE1	GSTP1	54.4333	56.1333	58.7333	54.7667	57.0667	74.2667	80.2333	77.9333
NM_000875.2_PROBE1	IGF1R	2.15667	2.17667	2.18	1.77333	1.89333	1.77333	1.88	1.99333
NM_000878.1_PROBE1	IL2RB	0.197333	0.247667	0.225667	0.219	0.187667	0.153333	0.219333	0.212333
NM_000949.1_PROBE1	PRLR	0.137667	0.143	0.114333	0.186333	0.155667	0.120333	0.103667	0.194
NM_001066.1_PROBE1	TNFRSF1B	3.41667	3.17667	2.76333	2.76333	2.37333	2.01667	1.40133	2
NM_001102.2_PROBE1	ACTN1	56.6333	53.4333	58.3667	56.1333	50.7667	60.6	47.7667	60.7
NM_001105.2_PROBE1	ACVR1	3.19333	3.19	2.77667	3.54333	4.26667	4.86333	4.69667	4.4
NM_001154.2_PROBE1	ANXA5	31.9667	29.8	32.5667	28.3333	26.9667	29.7333	31.8	34
NM_001165.2_PROBE1	BIRC3	0.161	0.152667	0.146	0.107333	0.239	0.406	0.345667	0.148667
NM_001166.2_PROBE1	BIRC2	1.62767	1.255	1.52933	1.413	1.42433	2.03	1.89333	1.29567
NM_001168.1_PROBE1	BIRC5	28.1667	30.5	31.4667	30.2333	30.9667	30.1333	27.9	11.3967
NM_001188.1_PROBE1	BAK1	4.91667	5.38667	5.17333	4.49667	4.91667	4.54	3.96667	5.02667
NM_001189.1_PROBE1	BAPX1	1.05733	1.21	1.21333	1.08333	1.05433	1.02133	1.02067	0.892333
NM_001196.1_PROBE1	BID	6.23333	6.34	5.96667	5.73667	5.99	5.86	5.38	6.84333
NM_001205.1_PROBE1	BNIP1	5.66	5.33667	4.98667	5.22	4.57667	5.24	5.21	4.43333
NM_001227.1_PROBE1	CASP7	4.98	5.42333	4.68667	4.87	5.88	6.19333	6.94667	8.57333
NM_001228.1_PROBE1	CASP8	0.117667	0.108	0.160333	0.133667	0.113667	0.149667	0.0803333	0.181333
NM_001279.1_PROBE1	CIDEA	0.545667	0.529	0.460333	0.448667	0.351	0.3	0.203333	0.213333
NM_001288.3_PROBE1	CLIC1	38.5	31.7667	33.1667	30.6	36.2667	32.7333	37.8	34.2
NM_001316.1_PROBE1	CSE1L	32.9	26.1	31.5333	32.0333	30.0333	28.3333	22.5	12.2967
NM_001350.1_PROBE1	DAXX	0.261667	0.286333	0.2	0.168	0.194333	0.221333	0.155	0.281
NM_001375.1_PROBE1	DNASE2	0.621333	0.630333	0.614667	0.630333	0.701667	0.799667	0.876	1.158
NM_001429.1_PROBE1	EP300	1.97333	1.96667	1.89333	1.94667	1.79333	2.13333	2.22333	2.69
NM_001498.1_PROBE1	GCLC	0.595	0.665667	0.727	0.747333	0.524333	0.754333	0.744	0.810333
NM_001561.2_PROBE1	TNFRSF9	0.747333	1.03733	0.926667	0.92	0.921667	0.856667	0.883333	0.775667
NM_001621.2_PROBE1	AHR	0.262667	0.296333	0.331667	0.366667	0.338	0.516333	0.554667	0.452
NM_001767.1_PROBE1	CD2	0.0986667	0.125333	0.129667	0.131333	0.091	0.115667	0.111667	0.125667
NM_001787.1_PROBE1	CDC2L1	2.663	2.409	2.10767	2.20867	1.74933	1.92967	1.74333	1.959
NM_001924.2_PROBE1	GADD45A	21.5333	27.9667	25.6667	25.4	28.5	32.9333	36.4667	46.2
NM_001958.1_PROBE1	EEF1A2	0.0963333	0.094	0.110333	0.0676667	0.079	0.064	0.109333	0.116333
NM_001992.2_PROBE1	F2R	1.20567	1	1.13467	0.993	0.988333	1.16567	0.905333	0.966667
NM_002066.1_PROBE1	GML	0.708333	0.639667	0.584333	0.596	0.618333	0.637667	0.575667	0.524333
NM_002111.3_PROBE1	HD	0.460667	0.527	0.526667	0.503333	0.532	0.59	0.581	0.556
NM_002135.1_PROBE1	NR4A1	0.889	0.925	0.960333	0.877	0.888	1.06267	1.27133	0.857667
NM_002156.1_PROBE1	HSPD1	2.48333	2.23667	2.40333	2.02667	1.91333	1.50333	1.28033	0.885667
NM_002176.1_PROBE1	IFNB1	1.201	1.08033	0.968667	0.977333	0.959667	0.870667	0.620667	0.307667
NM_002191.2_PROBE1	INHA	0.0896667	0.135	0.064	0.135333	0.109667	0.0953333	0.132667	0.165
NM_002226.1_PROBE1	JAG2	5.21	5.71	6.78333	6.81	8.08667	7.92	7.49	10.1133
NM_002286.3_PROBE1	LAG3	0.867	1.10333	0.945	0.988	0.975667	0.941333	1.04667	0.826667
NM_002289.1_PROBE1	LALBA	0.128	0.0803333	0.075	0.097	0.095	0.128	0.0836667	0.081
NM_002307.1_PROBE1	LGALS7	0.15	0.164	0.178333	0.130333	0.164	0.164333	0.139667	0.130333
NM_002342.1_PROBE1	LTBR	0.995	1.22667	1.12	1.077	1.177	0.966333	0.92	1.049
NM_002393.1_PROBE1	MDM4	0.612	0.52	0.639	0.66	0.897	0.6	0.853	0.966333
NM_002412.1_PROBE1	MGMT	4.19667	3.89333	3.94667	4.24333	4.47333	4.79333	5.44	7.65667
NM_002446.1_PROBE1	MAP3K10	0.442333	0.449333	0.408667	0.325333	0.400333	0.41	0.481	0.406
NM_002507.1_PROBE1	NGFR	0.439667	0.612667	0.431333	0.474667	0.604	0.417	0.482333	0.415333
NM_002513.1_PROBE1	NME3	0.422	0.432	0.399667	0.371333	0.329	0.367333	0.306667	0.344
NM_002546.1_PROBE1	TNFRSF11B	0.535	0.589	0.617	0.660333	0.588	0.568667	0.708	0.676333
NM_002558.1_PROBE1	P2RX1	0.0913333	0.0613333	0.0686667	0.0886667	0.098	0.0636667	0.112667	0.128
NM_002634.2_PROBE1	PHB	14.6667	17.1333	15.9667	14.3333	15.8333	13.5667	11.6	9.72333
NM_002656.1_PROBE1	PLAGL1	0.696667	0.705	0.589333	0.658333	0.704333	0.617	0.671667	0.46
NM_002715.1_PROBE1	PPP2CA	13.0567	11.4867	13.0567	11.78	11.3067	9.65667	9.47667	8.70667
NM_002750.1_PROBE1	MAPK8	0.201	0.191333	0.233667	0.156	0.168333	0.250667	0.258667	0.152
NM_002759.1_PROBE1	EIF2AK2	2.13	1.6	1.80333	1.82333	1.508	1.64	1.90667	3.71667
NM_002880.1_PROBE1	RAF1	0.874333	0.965333	0.98	0.942667	0.803333	0.804667	0.860333	0.81
NM_003012.2_PROBE1	SFRP1	0.169333	0.279333	0.254667	0.180667	0.159667	0.19	0.118	0.0986667
NM_003015.2_PROBE1	SFRP5	2.76	2.99333	3.03333	2.88667	3.48333	3.02333	3.11	3.39667
NM_003028.1_PROBE1	SHB	3.23	3.11	2.29	1.82	1.68	1.76333	1.99333	1.70333
NM_003123.1_PROBE1	SPN	4.12667	3.78667	4.15667	3.94667	4.60333	4.21	5.53	3.12667
NM_003217.1_PROBE1	TEGT	4.24	4.11667	4.11333	3.85667	4.13	4.16667	3.95	4.41
NM_003238.1_PROBE1	TGFB2	1.16033	1.14767	1.09333	0.985	0.899	1.33667	0.969333	0.595
NM_003264.1_PROBE1	TLR2	0.200667	0.206667	0.234667	0.255	0.254	0.263667	0.276667	0.316
NM_003287.1_PROBE1	TPD52L1	0.120667	0.07	0.048	0.065	0.0823333	0.0553333	0.082	0.151333
NM_003311.1_PROBE1	PHLDA2	13.2	13.4433	12.42	10.9033	10.7833	10.1433	9.94	11.6667
NM_003405.1_PROBE1	YWHAH	4.12667	3.19333	4.18667	2.89333	3.09667	3.58333	2.85333	2.31667
NM_003478.1_PROBE1	CUL5	1.33333	1.15567	1.27667	1.38	1.16333	1.16	1.07667	0.984333
NM_003591.1_PROBE1	CUL2	7.15	6.67	8.11667	6.96667	7.39	7.90333	5.67333	6.09333
NM_003592.1_PROBE1	CUL1	2.25333	2.03333	2.02	2.11333	1.95667	1.83	1.303	1.63
NM_003655.1_PROBE1	CBX4	0.393667	0.443	0.476333	0.492667	0.532333	0.488667	0.486	0.423
NM_003680.1_PROBE1	YARS	30.9	31.9667	29.3333	32.3333	29.1	28.7	27.7333	30.4
NM_003690.1_PROBE1	PRKRA	8.72667	7.9	8.4	8.39333	7.9	7.07667	7.22333	7.52667
NM_003728.1_PROBE1	UNC5C	0.762	0.911333	1.039	0.992667	0.992667	1.099	1.34333	1.16433
NM_003820.1_PROBE1	TNFRSF14	0.340667	0.345	0.328667	0.343333	0.424	0.387	0.515667	0.704
NM_003821.1_PROBE1	RIPK2	3.31667	3.48333	3.66333	3.66333	3.63333	3.36667	3.81	4.6
NM_003824.1_PROBE1	FADD	1.95	1.87667	1.97333	1.83667	1.57333	1.51667	1.50333	1.31667
NM_003840.1_PROBE1	TNFRSF10D	0.469	0.471667	0.436	0.443333	0.374	0.384667	0.315667	0.299
NM_003841.1_PROBE1	TNFRSF10C	0.141333	0.163333	0.143333	0.0706667	0.093	0.139667	0.159667	0.147
NM_003844.1_PROBE1	TNFRSF10A	0.493667	0.479667	0.414333	0.362333	0.311	0.382333	0.299333	0.676667
NM_003877.1_PROBE1	SOCS2	3.55333	4.32	3.94667	3.69667	3.65667	2.84667	2.95	3.29333
NM_003885.1_PROBE1	CDK5R1	0.0516667	0.0533333	0.0816667	0.033	0.0413333	0.06	0.0943333	0.0316667
NM_003897.1_PROBE1	IER3	30.7	29.6	30.6333	27.6333	33.7	31.1333	32.3667	21.8667
NM_003905.1_PROBE1	APPBP1	46.4667	41	45.1667	46.8	43.5667	46.9667	38.2667	40
NM_003925.1_PROBE1	MBD4	4.35667	4.01	4.47667	4.98667	3.97667	4.34333	3.18667	2.94667
NM_003955.1_PROBE1	SOCS3	0.173	0.140333	0.123667	0.122667	0.106667	0.061	0.122	0.099
NM_004049.2_PROBE1	BCL2A1	0.726667	0.632	0.646333	0.441333	0.283	0.187667	0.190333	0.0966667
NM_004050.2_PROBE1	BCL2L2	0.267667	0.270667	0.276	0.204	0.176667	0.192333	0.227333	0.242333
NM_004083.1_PROBE1	DDIT3	2.83333	3.03333	4.03	5.82667	7.04	8.56667	11.15	11.0133
NM_004155.1_PROBE1	SERPINB9	0.898333	1.13033	0.904333	0.92	0.826667	0.741	0.683	0.811
NM_004195.1_PROBE1	TNFRSF18	0.175667	0.168	0.169	0.153333	0.13	0.167333	0.179667	0.138333
NM_004215.2_PROBE1	EBAG9	1.471	1.54667	1.56667	1.48667	1.28267	1.27767	1.13533	1.50333
NM_004226.1_PROBE1	STK17B	0.13	0.155667	0.180667	0.121	0.135333	0.166667	0.095	0.082
NM_004280.1_PROBE1	EEF1E1	36.9333	34.8667	37.1667	36.9333	29.0667	33.7333	26.2333	21.5667
NM_004281.2_PROBE1	BAG3	18.2867	19.2667	15.6667	18.1	16.6667	16.5	16.1167	16.31
NM_004282.2_PROBE1	BAG2	2.258	2.45	2.76	2.52333	1.72667	1.59333	0.916333	0.936333
NM_004323.2_PROBE1	BAG1	13.7333	12.9667	14.3	13.6667	13.87	13.9333	17.8667	20.0667
NM_004324.1_PROBE1	BAX	9.63667	10.2333	10.65	10.1467	11.1833	11.0333	9.69	9.58333
NM_004333.1_PROBE1	BRAF	0.171333	0.154	0.167	0.165	0.219667	0.206	0.205667	0.295
NM_004347.1_PROBE1	CASP5	0.614	0.602333	0.663	0.715333	0.739667	0.817333	0.970333	1.12
NM_004394.1_PROBE1	DAP	2.94667	3.05667	2.83333	2.19	2.45	2.37667	2.32333	2.83
NM_004401.1_PROBE1	DFFA	7.06	7.32667	6.95333	6.30333	6.08	5.83667	5.19667	4.98
NM_004402.1_PROBE1	DFFB	1.71333	1.61667	1.76	1.83	1.40333	1.48667	1.40667	1.61
NM_004551.1_PROBE1	NDUFS3	32.8667	31.3	33.3667	31.7	32.8	25.0333	21.6	20.5667
NM_004580.1_PROBE1	RAB27A	18.6333	21.4667	19.5333	21.7	21.6667	20.2333	19.6	15.7333
NM_004619.1_PROBE1	TRAF5	1.24567	1.02067	1.16667	1.16667	1.50667	1.35667	1.22667	2.81667
NM_004708.1_PROBE1	PDCD5	9.80667	8.46	9.79	9.74667	8.15	8.72	9.08	4.07
NM_004760.1_PROBE1	STK17A	2.09	1.94	1.84333	1.78333	1.79667	1.66667	1.73667	1.73333
NM_004783.1_PROBE1	TAOK2	1.25667	1.47667	1.32333	1.21933	1.25233	1.31667	1.52667	1.71
NM_004822.1_PROBE1	NTN1	0.242333	0.209	0.185333	0.174	0.246333	0.194333	0.210667	0.219
NM_004836.1_PROBE1	EIF2AK3	1.3	1.167	1.13167	1.42667	1.80667	2.19	2.33333	2.95667
NM_004873.1_PROBE1	BAG5	8.59333	8.75	8.74	8.45667	8.82	8.22	8.61667	8.41667
NM_004879.2_PROBE1	EI24	11.67	10.4333	10.8433	9.97	10.02	9.59667	8.33	7.99667
NM_004881.1_PROBE1	TP53I3	10.2633	10.8667	11.6	12.6333	13.6333	14.9	16.8667	17.3667
NM_004923.1_PROBE1	MTL5	0.0813333	0.0603333	0.0913333	0.0543333	0.066	0.067	0.117	0.0746667
NM_004938.1_PROBE1	DAPK1	3.05333	3.39667	2.92	2.95333	3.17333	2.92333	3.15333	3.31
NM_004945.1_PROBE1	DNM2	0.264333	0.283667	0.265	0.245	0.272	0.273667	0.237667	0.249333
NM_004994.1_PROBE1	MMP9	0.670333	0.735333	0.616	0.625333	0.702667	0.554667	0.635	0.715667
NM_005006.1_PROBE1	NDUFS1	18.6667	21.3333	21.5333	22.3667	21.9333	20.7333	18.9667	17.6667
NM_005018.1_PROBE1	PDCD1	0.0623333	0.101667	0.11	0.122	0.148333	0.116333	0.193333	0.146667
NM_005087.1_PROBE1	FXR1	18.1333	16.5567	18.6333	22.1333	21.9667	22.1	21.8	31.5333
NM_005146.1_PROBE1	SART1	1.67333	2.088	1.91	1.291	1.29733	1.201	1.13167	1.11367
NM_005147.1_PROBE1	DNAJA3	0.956333	1.04867	0.953	0.708333	0.487	0.436333	0.439667	0.414333
NM_005172.1_PROBE1	ATOH1	0.320667	0.382	0.325333	0.325333	0.388333	0.355667	0.341333	0.351667
NM_005178.1_PROBE1	BCL3	6.59333	5.78	6.50667	6.66	7.51667	7.37	10.2033	5.59333
NM_005223.1_PROBE1	DNASE1	0.181333	0.122333	0.134333	0.093	0.157667	0.159	0.114667	0.0813333
NM_005256.1_PROBE1	GAS2	0.118333	0.0716667	0.039	0.056	0.108333	0.074	0.088	0.064
NM_005338.3_PROBE1	HIP1	0.192	0.22	0.25	0.267	0.203667	0.25	0.26	0.211333
NM_005346.2_PROBE1	HSPA1B	3.39267	2.57	2.73	3.83667	3.65	4.24333	4.36	3.48333
NM_005406.1_PROBE1	ROCK1	1.01533	0.609	0.712	0.768	0.712	0.757667	0.679667	0.798333
NM_005426.1_PROBE1	TP53BP2	0.495667	0.419667	0.451	0.446333	0.559	0.571667	0.458667	0.509667
NM_005505.1_PROBE1	SCARB1	0.313333	0.266	0.285	0.191333	0.219667	0.209	0.202333	0.172
NM_005531.1_PROBE1	IFI16	12.55	11.7067	12.6033	12.51	10.7333	13.5067	13.57	22.94
NM_005802.1_PROBE1	TOPORS	2.92333	3.23333	3.46	2.92333	3.06333	3.01667	3.24667	2.31333
NM_005809.1_PROBE1	PRDX2	31.5667	37.9667	33.2333	31.8667	36.1667	36.9333	44.6333	43.1333
NM_005815.1_PROBE1	ZNF443	1.78667	1.35767	1.99667	1.98	1.97667	2.04	2.01667	2.24333
NM_005859.1_PROBE1	PURA	3.7	4.35	5.42333	4.84	3.83667	3.77667	3.65	4.89333
NM_005923.2_PROBE1	MAP3K5	0.283333	0.268333	0.301	0.283	0.364333	0.3	0.339333	0.271667
NM_006048.1_PROBE1	UBE4B	1.86667	2.07	2.11	2.14333	2.15333	2.32	2.77333	2.44667
NM_006107.1_PROBE1	CROP	1.02067	0.749333	0.876667	0.795333	0.827667	0.883667	0.926333	0.932
NM_006218.1_PROBE1	PIK3CA	1.266	1.22033	1.39667	1.73333	1.82667	2.03333	1.94333	2.20667
NM_006237.1_PROBE1	POU4F1	0.724	0.779667	0.800333	0.757333	0.820667	0.864667	0.909	0.71
NM_006238.1_PROBE1	PPARD	0.275333	0.306	0.246333	0.326667	0.257333	0.258	0.257	0.385
NM_006251.1_PROBE1	PRKAA1	1.67	1.94667	2.23	1.76667	1.63667	1.74667	1.76667	2.11
NM_006265.1_PROBE1	RAD21	1.22633	1.156	1.12633	1.216	1.05233	1.45333	1.29667	0.729
NM_006268.2_PROBE1	DPF2	2.83667	3.62667	3.14	3.41667	3.09667	3.85333	3.77667	3.7
NM_006281.1_PROBE1	STK3	0.232667	0.194333	0.189333	0.149333	0.129	0.249	0.219	0.179
NM_006290.1_PROBE1	TNFAIP3	0.212333	0.214	0.150333	0.132	0.160333	0.236333	0.198333	0.222667
NM_006377.1_PROBE1	UNC13B	11.4367	12.4667	12.1333	12.8333	10.7533	13.6	12.0333	17.3667
NM_006378.1_PROBE1	SEMA4D	1.118	1.77667	1.45333	1.73667	1.73333	1.509	1.022	1.25167
NM_006384.2_PROBE1	CIB1	30.3667	33.3667	33.8667	30.5667	32.7333	35.3667	34.9667	32.2
NM_006402.1_PROBE1	HBXIP	25.9667	23.9333	25.9333	24.6333	25.8	26.9	28.9	26.6
NM_006410.1_PROBE1	HTATIP2	11.05	11.9567	13.1667	12.18	13.3	15.5333	18.5667	19.5333
NM_006570.1_PROBE1	RRAGA	17.4	17.6	17.2	16.9667	16.9333	18.7333	18.7667	25.5
NM_006573.1_PROBE1	TNFSF13B	0.231333	0.184667	0.241333	0.299667	0.288	0.300667	0.33	0.477667
NM_006705.2_PROBE1	GADD45G	0.067	0.118333	0.0956667	0.104667	0.061	0.0616667	0.0886667	0.158333
NM_006708.1_PROBE1	GLO1	30.0333	33.8667	35.8333	34.8333	41.0333	36.0667	32.1333	30.3333
NM_006849.1_PROBE1	PDIA2	0.0946667	0.0946667	0.102333	0.183333	0.0693333	0.0893333	0.124667	0.114
NM_006850.1_PROBE1	IL24	1.13033	1.27433	1.42667	1.37667	1.40633	1.20833	1.372	1.26767
NM_006871.1_PROBE1	RIPK3	1.46	1.85	1.62	1.54667	1.55	1.55333	1.58667	1.64333
NM_006875.1_PROBE1	PIM2	0.146667	0.139667	0.107333	0.34	0.12	0.114667	0.123	0.155
NM_007170.1_PROBE1	TESK2	0.651	0.799333	0.701333	0.822	0.923	0.761333	0.823	0.747667
NM_007194.1_PROBE1	CHEK2	3.81333	4.27	3.87667	4.06667	3.30667	3.73	3.19333	2.30333
NM_007204.3_PROBE1	DDX20	2.46333	3.03667	3.67333	3.18667	3.04	3.01667	2.52333	2.33
NM_007308.1_PROBE1	SNCA	17.7667	18.3667	17.0667	19.3	22.7667	19.8	19.4333	16.6
NM_012068.2_PROBE1	ATF5	0.168333	0.222667	0.173	0.170333	0.143667	0.185667	0.163667	0.170333
NM_012114.1_PROBE1	CASP14	0.251667	0.3	0.286	0.291	0.297333	0.183	0.0993333	0.0886667
NM_012138.2_PROBE1	AATF	0.460333	0.433	0.437	0.310333	0.375	0.360667	0.284	0.244333
NM_012306.1_PROBE1	FAIM2	0.102	0.0876667	0.114667	0.146	0.114667	0.129	0.07	0.0926667
NM_012346.1_PROBE1	NUP62	18.9667	16.9667	17.1	15.9667	14.9667	12.4567	11.1967	11.2033
NM_012486.1_PROBE1	PSEN2	0.762	1.06133	0.994	0.904	0.692333	0.638	0.558333	0.834333
NM_013232.1_PROBE1	PDCD6	24.4333	24.5	23.6667	22.3	20.3	20.3	19.0667	21.5667
NM_013246.1_PROBE1	CLCF1	0.313333	0.261667	0.267333	0.237	0.194	0.28	0.22	0.267667
NM_013258.2_PROBE1	PYCARD	7.55667	8.64667	8.03333	8.44333	9.47	10.26	9.92667	12.9333
NM_013371.1_PROBE1	IL19	1.55	2.33333	1.6	1.85	1.72	1.98333	1.87333	2.68667
NM_013942.1_PROBE1	PAX3	0.237	0.179	0.223	0.224	0.185	0.229333	0.157	0.161667
NM_013983.1_PROBE1	NRG2	0.191667	0.188667	0.167333	0.178333	0.138333	0.144333	0.222333	0.214
NM_014061.2_PROBE1	MAGEH1	15.7	15.3333	15.9333	16.8667	17.2333	15.8	15.6333	18.2667
NM_014207.1_PROBE1	CD5	0.058	0.092	0.107667	0.0716667	0.138667	0.0516667	0.137333	0.054
NM_014225.1_PROBE1	PPP2R1A	9.52	11.6767	11.9	12.3	11.08	12.6333	13.3	13.2
NM_014245.1_PROBE1	RNF7	27.2667	30.1667	31.2	30.6333	28.8667	32.6667	37.9	53.3333
NM_014288.1_PROBE1	ITGB3BP	9.94	8.86	10.6267	11.01	11.0767	11.7233	11.4133	5.94
NM_014341.1_PROBE1	MTCH1	34.4	35.1667	35.9667	32.7667	33.7667	38.5333	37.3333	37.8
NM_014343.1_PROBE1	CLDN15	0.486333	0.503333	0.391	0.545333	0.571333	0.750333	0.878	0.837333
NM_014350.1_PROBE1	TNFAIP8	1.34467	1.03933	1.46333	1.78	1.77333	1.773	1.67	1.05
NM_014380.1_PROBE1	NGFRAP1	0.289667	0.284	0.318333	0.282333	0.280333	0.29	0.229333	0.249333
NM_014397.1_PROBE1	NEK6	10.6	12.4	12.0333	12	11.8	9.92	8.53333	7.54
NM_014417.1_PROBE1	BBC3	0.125	0.118	0.154	0.168667	0.134333	0.178	0.169667	0.142667
NM_014430.1_PROBE1	CIDEB	2.23	2.66333	2.23	2.15	1.80667	1.39467	1.05733	0.886667
NM_014452.1_PROBE1	TNFRSF21	0.309	0.310333	0.343667	0.307333	0.366333	0.251667	0.226	0.362667
NM_014634.1_PROBE1	PPM1F	2.15667	2.25	2.05333	1.74333	2.36	1.83333	2.19667	2.19
NM_014720.1_PROBE1	SLK	11.7667	8.43667	10.2333	11.3667	10.42	9.63	8.10667	9.01667
NM_014739.1_PROBE1	BCLAF1	7.39	6.14667	6.79333	6.63667	5.85667	5.91333	5.71	5.89667
NM_014762.1_PROBE1	DHCR24	97.8333	94.2333	88	86.5	104.133	91.1667	102.033	94.9667
NM_014800.1_PROBE1	ELMO1	2.36333	2.38333	2.27667	2.28667	2.25	2.28333	2.77	2.54
NM_014948.1_PROBE1	UBOX5	0.146667	0.125667	0.0973333	0.097	0.117667	0.137	0.118667	0.178667
NM_014959.1_PROBE1	CARD8	1.08633	0.896333	1.05	0.911333	0.755667	1.103	1.143	1.154
NM_014977.1_PROBE1	ACIN1	0.485333	0.475	0.372	0.34	0.322333	0.399	0.345333	0.316667
NM_015367.1_PROBE1	BCL2L13	1.72	1.77067	1.62033	1.56667	1.713	2.08667	2.13	2.58
NM_015524.1_PROBE1	TRAF3IP2	2.27667	2.36	2.25	2.22	2.95667	2.90667	3.31	4.16667
NM_015937.1_PROBE1	PIGT	4.95667	6.79667	6.84	6.06333	6.32667	6.92667	7.70333	10.01
NM_016066.1_PROBE1	GLRX2	1.78733	1.54333	1.76733	1.84267	1.774	1.746	1.81933	1.06033
NM_016109.1_PROBE1	ANGPTL4	0.368667	0.318	0.235667	0.118667	0.109333	0.0706667	0.110667	0.042
NM_016162.1_PROBE1	ING4	0.788667	0.828333	0.921333	1.02833	1.25667	1.88	2.17667	2.35
NM_016222.1_PROBE1	DDX41	24.1667	27.5	24.4	24.5667	26.5333	22.5667	21.8	21
NM_016291.1_PROBE1	IHPK2	7.25	9.26333	8.92667	9.92	11.2667	13.5333	14.0333	13.1667
NM_016335.1_PROBE1	PRODH	0.449333	0.514333	0.532	0.478667	0.551	0.532333	0.732	0.525
NM_016478.1_PROBE1	ZC3HC1	1.79333	2.01333	1.77867	1.59333	1.43433	1.54033	1.298	1.32233
NM_016498.1_PROBE1	MTP18	5.65	6.75	6.02333	5.25667	4.72667	4.86333	4.57667	3.51333
NM_016561.1_PROBE1	BFAR	9.82	11.1333	10.57	10.91	11.0667	10.27	10.28	12.9333
NM_016639.1_PROBE1	TNFRSF12A	5.86667	4.81	5.62333	4.26333	3.05333	2.76667	1.6	1.52667
NM_016640.1_PROBE1	MRPS30	22.6667	22	21.2	20.2	18.8	18.1667	17.3667	21.8333
NM_017617.1_PROBE1	NOTCH1	26.6	30.3333	27.5667	30.6333	33.0333	35.2	43.1	47.6333
NM_018065.1_PROBE1	PRKCZ	0.0896667	0.173	0.178	0.200333	0.0803334	0.107667	0.133667	0.124667
NM_018100.1_PROBE1	EFHC1	0.843	1.01767	0.927333	0.983667	1.104	1.222	1.26767	1.29133
NM_018147.1_PROBE1	FAIM	3.86667	3.61667	4.45667	4.68	3.83667	3.78	3.39333	2.97667
NM_018204.1_PROBE1	CKAP2	10.41	9.60333	11.8333	12.3	12.8033	13.11	10.0567	4.57
NM_018307.1_PROBE1	RHOT1	2.35667	1.78	1.69667	2	2.15667	1.92667	1.74333	2.16333
NM_018441.1_PROBE1	PECR	0.853667	0.863	0.787	0.807	0.86	0.996333	0.816	0.555667
NM_018456.1_PROBE1	EAF2	1.19	1.252	1.11333	1.22667	1.13333	0.895333	0.750333	0.629333
NM_018494.1_PROBE1	LRDD	1.21767	1.218	1.318	1.12533	1.007	0.992667	1.04867	0.954667
NM_018571.2_PROBE1	ALS2CR2	2.37	2.43667	2.34	2.42	2.63667	2.77	2.56667	3.29667
NM_019011.1_PROBE1	TRIAD3	1.18033	1.40667	1.35667	1.24033	1.233	1.05	1.10667	1.104
NM_019887.1_PROBE1	DIABLO	17.8	17.1667	17.4333	17.7	18.4	15.9333	16.9333	17.2
NM_019893.1_PROBE1	ASAH2	1.181	1.34667	1.15667	1.24667	0.964667	0.847	0.838667	1.027
NM_020310.1_PROBE1	MNT	0.162667	0.157667	0.199333	0.172	0.192	0.193333	0.318333	0.263
NM_020371.1_PROBE1	AVEN	11.5067	12.2	11.5333	11.3	11.1667	9.83	8.59667	10.2267
NM_021127.1_PROBE1	PMAIP1	1.86	1.66	1.7	1.54333	1.69333	2.31	3.3	4.86667
NM_021138.1_PROBE1	TRAF2	1.13667	1.42	1.3	1.03233	1.42667	1.55733	0.956333	1.026
NM_021158.1_PROBE1	TRIB3	3.10667	4.63333	3.48333	3.25333	4.94	7.14333	11.22	12.0067
NM_021181.2_PROBE1	SLAMF7	0.272	0.405	0.432667	0.391333	0.462333	0.385333	0.350333	0.406667
NM_021956.1_PROBE1	GRIK2	0.860667	0.949333	1.002	0.929667	0.990333	0.932	1.07333	1.00533
NM_021960.1_PROBE1	MCL1	2.14	2.15667	1.78333	1.49	1.48667	1.57667	1.55	1.41
NM_021972.1_PROBE1	SPHK1	2.88	2.77667	3.16	2.13333	2.46	2.20333	1.76333	2.15333
NM_022037.1_PROBE1	TIA1	3.57667	2.99333	3.33	3.67	3.66	4.37333	4.51667	4.15
NM_022086.1_PROBE1	ELMO2	0.0966667	0.0936667	0.136667	0.123	0.181333	0.108667	0.165333	0.273667
NM_022121.1_PROBE1	PERP	0.639333	0.644	0.636667	0.656	0.619	0.563	0.692667	0.836
NM_022333.1_PROBE1	TIAL1	22.1667	23.4333	21.5667	22.0667	22.5	20.9667	19.5	21.3667
NM_022336.1_PROBE1	EDAR	0.387	0.389333	0.393333	0.368667	0.468667	0.423333	0.337667	0.485333
NM_022352.1_PROBE1	CARD9	0.149	0.132	0.116333	0.153	0.114	0.100667	0.0996667	0.104
NM_024408.1_PROBE1	NOTCH2	10.6	11.2667	11.1	10.7	10.4667	9.91667	9.17667	6.02
NM_024712.1_PROBE1	ELMO3	0.573	0.484	0.458667	0.499	0.476667	0.542667	0.537667	0.373333
NM_030791.1_PROBE1	SGPP1	0.751667	0.645	0.753667	0.673667	0.491333	0.627667	0.463333	0.471333
NM_030810.1_PROBE1	TXNDC5	67.3333	63.3	60.7333	69.4667	62.9333	61.4333	55.5333	57.0667
NM_030877.1_PROBE1	CTNNBL1	12.9033	13.1667	11.5	11.9	9.67333	11.8333	9.19333	9.07
NM_030900.1_PROBE1	TBRG4	0.784333	0.894667	0.774667	0.8	0.768	0.658667	0.663667	0.752
NM_031437.1_PROBE1	RASSF5	0.168667	0.184	0.221333	0.259	0.292667	0.286	0.165333	0.301667
NM_031892.1_PROBE1	SH3KBP1	4.29	5.04	4.75333	4.56333	4.91667	5.22333	6.32333	7.94
NM_032271.1_PROBE1	TRAF7	2.65	2.7	2.09	1.89667	2.22	2.8	3.84667	3.31667
NM_032327.1_PROBE1	ZDHHC16	11.8767	11.6333	11.7	11.8667	12.3667	12.9667	12.1667	10.7233
NM_032375.1_PROBE1	AKT1S1	3.33333	3.59667	3.3	3.58667	3.35667	3.99	4.21333	3.44667
NM_032415.1_PROBE1	CARD11	4.76	4.56667	4.33333	4.23	4.45667	4.10333	4.30667	3.38
NM_032515.2_PROBE1	BOK	5.20333	6.28333	5.76667	5.32	5.80333	6.57667	6.38667	7.39333
NM_032587.1_PROBE1	CARD6	3.34	2.87	3.24333	3.36667	4.07333	4.44	5.05333	4.07333
NM_032974.1_PROBE1	CASP10	1.026	0.917	1.03667	1.02967	1.09667	1.156	1.11467	0.866667
NM_032984.1_PROBE1	CASP2	0.614667	0.622	0.641333	0.567	0.553667	0.528	0.531	0.447667
NM_032989.1_PROBE1	BAD	2.413	1.8	2.02667	1.672	1.82133	2.36833	2.93	2.1
NM_032991.1_PROBE1	CASP3	1.35367	0.997667	1.199	1.066	1.2	1.17	1.16233	1.18867
NM_032992.1_PROBE1	CASP6	2.69	2.91667	3.05	3.05	3.67	3.94333	3.66	3.77
NM_032996.1_PROBE1	CASP9	3.41	3.76333	3.32333	3.41667	3.88667	4.43667	4.38333	5.13333
NM_032998.1_PROBE1	DEDD	1.56667	1.46467	1.31	1.33933	1.27567	1.75667	1.78333	1.45333
NM_033010.1_PROBE1	PCBP4	5.67	5.84667	5.51	5.08333	5.71	5.53	6.38667	6.48
NM_033015.1_PROBE1	FASTK	13.6	12.9667	13.4667	12.2	11.9	11.0033	10.9833	10.2333
NM_033027.1_PROBE1	AXUD1	8.45	7.35333	6.34	5.99667	6.97333	7.93667	8.21333	12.4667
NM_033101.1_PROBE1	LGALS12	14.7133	13.9	15.7667	14.7	16	21.3333	26.6667	19.0333
NM_033266.1_PROBE1	ERN2	0.628667	0.663667	0.586	0.61	0.695667	0.552	0.518667	0.594333
NM_033292.1_PROBE1	CASP1	28.8667	27.5333	31.0333	33.6333	33.3667	34.4333	32.7333	48.9667
NM_033423.1_PROBE1	GZMH	0.59	0.576667	0.539	0.606	0.583333	0.674667	0.692333	0.657667
NM_052842.1_PROBE1	BCL2L12	0.409	0.598667	0.442333	0.463	0.545667	0.478333	0.538333	0.509
T39510_PROBE1	TBX3	0.651333	0.624667	0.631	0.633667	0.770333	0.748333	0.779667	0.979667
Y16961_PROBE1	TP73L	0.199	0.190333	0.139667	0.114	0.172333	0.159	0.210667	0.145333
